# Supplementary material for: Simplified hypertension screening methods across 60 countries: An observational study
Source: PLoS Med. 2022 Apr 1;19(4):e1003975. doi: 10.1371/journal.pmed.1003975 (PMC9012386; doi:10.1371/journal.pmed.1003975)
Supplement: S1 Analysis — (R) [file pmed.1003975.s001.R]

#http://www.sthda.com/english/articles/24-ggpubr-publication-ready-plots/76-add-p-values-and-significance-levels-to-ggplots/
#https://www.datanovia.com/en/blog/how-to-perform-multiple-t-test-in-r-for-different-variables/
#https://www.jaredknowles.com/journal/2013/11/25/getting-started-with-mixed-effect-models-in-r
#https://jtools.jacob-long.com/reference/summ.mermod
rm(list = ls())
library(ggplot2)
library(dplyr)
library(ggrepel)
library(tidyr)
library(data.table) 
library(ggpubr)
library(gridExtra)
library(colorspace)
library(rstatix)
library(lme4)
library(jtools)
source('~/Box Sync/WHO STEPS/HTN misclassification measurements/02.Scripts/Functions 20211018.R')


setwd("~/Box Sync/WHO STEPS/HTN misclassification measurements/01.Data")
pooleddata <- data.table::fread("cleaned_pooleddata_2022-02-26_with_who_cvd_risk.csv") 
length(unique(pooleddata$study_id)) # 60 datasets (the most recent survey per country only)
length(unique(pooleddata$country))  # 60 countries with all 3 BP measurements
pooleddata.original <- pooleddata


########################################################################################

### 1. Create new variables based on BP measurements
# 1.1  Hypertension diagnosis: 
# Hypertension was defined as average of 2nd and 3rd systolic BP >=140 and/or diastolic BP >=90 mmHg. 
# Approach recommended by the WHO.
pooleddata <- pooleddata %>% 
              mutate(hypertensive = ifelse((sbp2+sbp3)/2 >= 140 | (dbp2+dbp3)/2 >= 90, 1, 0))
# 1.2 Simplified approach using only 1st BP record
pooleddata <- pooleddata %>% 
              mutate(hypertensive_only_1st = ifelse(sbp1 >= 140 | dbp1 >= 90, 1, 0))
# 1.3 Simplified approach using only 2nd BP record
pooleddata <- pooleddata %>% 
              mutate(hypertensive_only_2nd = ifelse(sbp2 >= 140 | dbp2 >= 90, 1, 0))
# 1.4 Simplified approach using the average of the 1st and 2nd BP records
pooleddata <- pooleddata %>% 
              mutate(hypertensive_avg_1st_2nd = ifelse((sbp1+sbp2)/2 >= 140 | (dbp1+dbp2)/2 >= 90, 1, 0))
# 1.5 Simplified approach using the 2nd BP record if 1st BP >=130/80
pooleddata <- pooleddata %>% 
              mutate(SBP_2nd_if_1st_130_80 = ifelse(sbp1 >= 130, sbp2, sbp1))
pooleddata <- pooleddata %>% 
              mutate(DBP_2nd_if_1st_130_80 = ifelse(dbp1 >= 80, dbp2, dbp1))
pooleddata <- pooleddata %>% 
              mutate(hypertensive_2nd_if_1st_130_80 = ifelse(SBP_2nd_if_1st_130_80 >= 140 | DBP_2nd_if_1st_130_80 >= 90, 1, 0))
pooleddata <- pooleddata %>% 
              mutate(requiring_2nd_if_1st_130_80 = ifelse(sbp1 >= 130 | dbp1 >=80, 1, 0)) #People requiring the 2nd BP record
# 1.6 Simplified approach using the 2nd BP record if 1st BP >=135/85
pooleddata <- pooleddata %>% 
              mutate(SBP_2nd_if_1st_135_85 = ifelse(sbp1 >= 135, sbp2, sbp1))
pooleddata <- pooleddata %>% 
              mutate(DBP_2nd_if_1st_135_85 = ifelse(dbp1 >= 85, dbp2, dbp1))
pooleddata <- pooleddata %>% 
              mutate(hypertensive_2nd_if_1st_135_85 = ifelse(SBP_2nd_if_1st_135_85 >= 140 | DBP_2nd_if_1st_135_85 >= 90, 1, 0))
pooleddata <- pooleddata %>% 
              mutate(requiring_2nd_if_1st_135_85 = ifelse(sbp1 >= 135 | dbp1 >= 85, 1, 0)) #People requiring the 2nd BP record
# 1.7 Simplified approach using the 2nd BP record if 1st BP >=140/90
pooleddata <- pooleddata %>% 
              mutate(SBP_2nd_if_1st_140_90 = ifelse(sbp1 >= 140, sbp2, sbp1))
pooleddata <- pooleddata %>% 
              mutate(DBP_2nd_if_1st_140_90 = ifelse(dbp1 >= 90, dbp2, dbp1))
pooleddata <- pooleddata %>% 
              mutate(hypertensive_2nd_if_1st_140_90 = ifelse(SBP_2nd_if_1st_140_90 >= 140 | DBP_2nd_if_1st_140_90 >= 90, 1, 0))
pooleddata <- pooleddata %>% 
              mutate(requiring_2nd_if_1st_140_90 = ifelse(sbp1 >= 140 | dbp1 >= 90, 1, 0)) #People requiring the 2nd BP record
# 1.8 Simplified approach using the 2nd BP record if 1st BP == 130-145/80-95
pooleddata <- pooleddata %>% 
              mutate(SBP_2nd_if_1st_130_145_or_80_95 = ifelse(sbp1 >= 130  & sbp1 <= 145, sbp2, sbp1))
pooleddata <- pooleddata %>% 
              mutate(DBP_2nd_if_1st_130_145_or_80_95 = ifelse(dbp1 >= 80 & dbp1 <= 95, dbp2, dbp1))
pooleddata <- pooleddata %>% 
              mutate(hypertensive_2nd_if_1st_130_145_or_80_95 = ifelse(SBP_2nd_if_1st_130_145_or_80_95 >= 140 | DBP_2nd_if_1st_130_145_or_80_95 >= 90, 1, 0))
pooleddata <- pooleddata %>% 
              mutate(requiring_2nd_if_1st_130_145_or_80_95 = ifelse((sbp1 >= 130 & sbp1 <= 145) | (dbp1 >= 80 & dbp1 <= 95), 1, 0)) #People requiring the 2nd BP record
# 1.9 Simplified approach using the 2nd BP record if 1st BP == 130-150/80-100
pooleddata <- pooleddata %>% 
              mutate(SBP_2nd_if_1st_130_150_or_80_100 = ifelse(sbp1 >= 130  & sbp1 <= 150, sbp2, sbp1))
pooleddata <- pooleddata %>% 
              mutate(DBP_2nd_if_1st_130_150_or_80_100 = ifelse(dbp1 >= 80 & dbp1 <= 100, dbp2, dbp1))
pooleddata <- pooleddata %>% 
              mutate(hypertensive_2nd_if_1st_130_150_or_80_100 = ifelse(SBP_2nd_if_1st_130_150_or_80_100 >= 140 | DBP_2nd_if_1st_130_150_or_80_100 >= 90, 1, 0))
pooleddata <- pooleddata %>% 
              mutate(requiring_2nd_if_1st_130_150_or_80_100 = ifelse((sbp1 >= 130 & sbp1 <= 150)|(dbp1 >= 80 & dbp1 <= 100), 1, 0)) #People requiring the 2nd BP record
# 1.9 Simplified approach using the 2nd BP record if 1st BP == 130-155/80-105
pooleddata <- pooleddata %>% 
              mutate(SBP_2nd_if_1st_130_155_or_80_105 = ifelse(sbp1 >= 130  & sbp1 <= 155, sbp2, sbp1))
pooleddata <- pooleddata %>% 
              mutate(DBP_2nd_if_1st_130_155_or_80_105 = ifelse(dbp1 >= 80 & dbp1 <= 105, dbp2, dbp1))
pooleddata <- pooleddata %>% 
              mutate(hypertensive_2nd_if_1st_130_155_or_80_105 = ifelse(SBP_2nd_if_1st_130_155_or_80_105 >= 140 | DBP_2nd_if_1st_130_155_or_80_105 >= 90, 1, 0))
pooleddata <- pooleddata %>% 
              mutate(requiring_2nd_if_1st_130_155_or_80_105 = ifelse((sbp1 >= 130 & sbp1 <= 155)|(dbp1 >= 80 & dbp1 <= 105), 1, 0)) #People requiring the 2nd BP record
################################################################################


### 2. Create new variables for each simplified approach: missed HTN, over-identified, consistent HTN, consistent non-HTN.
### These variables are based on comparing: simplified approach vs "gold standard" (coded as "hypertensive" at 1.1)
# 2.1 Simplified approach using only 1st BP record
pooleddata <- pooleddata %>% 
              mutate(missed_only_1st = ifelse(hypertensive_only_1st == 0 & hypertensive == 1 , 1, 0))
pooleddata <- pooleddata %>% 
              mutate(overidentified_only_1st = ifelse(hypertensive_only_1st == 1 & hypertensive == 0 , 1, 0))
pooleddata <- pooleddata %>% 
              mutate(consistent_htn_only_1st = ifelse(hypertensive_only_1st == 1 & hypertensive == 1 , 1, 0))
pooleddata <- pooleddata %>% 
              mutate(consistent_non_htn_only_1st = ifelse(hypertensive_only_1st == 0 & hypertensive == 0 , 1, 0))
pooleddata <- pooleddata %>% 
              mutate(category_only_1st = ifelse(missed_only_1st == 1, 1 ,
                                         ifelse(overidentified_only_1st == 1, 2,
                                         ifelse(consistent_htn_only_1st == 1, 3, 
                                         ifelse(consistent_non_htn_only_1st == 1, 4, NA)))))
# 2.2. Simplified approach using only 2nd BP record
pooleddata <- pooleddata %>% 
              mutate(missed_only_2nd = ifelse(hypertensive_only_2nd == 0 & hypertensive == 1 , 1, 0))
pooleddata <- pooleddata %>% 
              mutate(overidentified_only_2nd = ifelse(hypertensive_only_2nd == 1 & hypertensive == 0 , 1, 0))
pooleddata <- pooleddata %>% 
              mutate(consistent_htn_only_2nd = ifelse(hypertensive_only_2nd == 1 & hypertensive == 1 , 1, 0))
pooleddata <- pooleddata %>% 
              mutate(consistent_non_htn_only_2nd = ifelse(hypertensive_only_2nd == 0 & hypertensive == 0 , 1, 0))
pooleddata <- pooleddata %>% 
              mutate(category_only_2nd = ifelse(missed_only_2nd == 1, 1,
                                         ifelse(overidentified_only_2nd == 1, 2,
                                         ifelse(consistent_htn_only_2nd == 1, 3, 
                                         ifelse(consistent_non_htn_only_2nd == 1, 4, NA)))))
# 2.3. Simplified approach using the average of the 1st and 2nd BP records
pooleddata <- pooleddata %>% 
              mutate(missed_avg_1st_2nd = ifelse(hypertensive_avg_1st_2nd == 0 & hypertensive == 1 , 1, 0))
pooleddata <- pooleddata %>% 
              mutate(overidentified_avg_1st_2nd = ifelse(hypertensive_avg_1st_2nd == 1 & hypertensive == 0 , 1, 0))
pooleddata <- pooleddata %>% 
              mutate(consistent_htn_avg_1st_2nd = ifelse(hypertensive_avg_1st_2nd == 1 & hypertensive == 1 , 1, 0))
pooleddata <- pooleddata %>% 
              mutate(consistent_non_htn_avg_1st_2nd = ifelse(hypertensive_avg_1st_2nd == 0 & hypertensive == 0 , 1, 0))
pooleddata <- pooleddata %>% 
              mutate(category_avg_1st_2nd = ifelse(missed_avg_1st_2nd == 1, 1 ,
                                            ifelse(overidentified_avg_1st_2nd == 1, 2,
                                            ifelse(consistent_htn_avg_1st_2nd == 1, 3, 
                                            ifelse(consistent_non_htn_avg_1st_2nd == 1, 4, NA)))))
# 2.4 Simplified approach using the 2nd BP record if 1st BP >=130/80
pooleddata <- pooleddata %>% 
              mutate(missed_2nd_if_1st_130_80 = ifelse(hypertensive_2nd_if_1st_130_80 == 0 & hypertensive == 1 , 1, 0))
pooleddata <- pooleddata %>% 
              mutate(overidentified_2nd_if_1st_130_80 = ifelse(hypertensive_2nd_if_1st_130_80 == 1 & hypertensive == 0 , 1, 0))
pooleddata <- pooleddata %>% 
              mutate(consistent_htn_2nd_if_1st_130_80 = ifelse(hypertensive_2nd_if_1st_130_80 == 1 & hypertensive == 1 , 1, 0))
pooleddata <- pooleddata %>% 
              mutate(consistent_non_htn_2nd_if_1st_130_80 = ifelse(hypertensive_2nd_if_1st_130_80 == 0 & hypertensive == 0 , 1, 0))
pooleddata <- pooleddata %>% 
              mutate(category_2nd_if_1st_130_80 = ifelse(missed_2nd_if_1st_130_80 == 1 , 1 ,
                                                  ifelse(overidentified_2nd_if_1st_130_80 == 1 ,2,
                                                  ifelse(consistent_htn_2nd_if_1st_130_80 == 1 ,3, 
                                                  ifelse(consistent_non_htn_2nd_if_1st_130_80 == 1 ,4, NA)))))
# 2.5. Simplified approach using the 2nd BP record if 1st BP >=135/85
pooleddata <- pooleddata %>% 
              mutate(missed_2nd_if_1st_135_85 = ifelse(hypertensive_2nd_if_1st_135_85 == 0 & hypertensive == 1 , 1, 0))
pooleddata <- pooleddata %>% 
              mutate(overidentified_2nd_if_1st_135_85 = ifelse(hypertensive_2nd_if_1st_135_85 == 1 & hypertensive == 0 , 1, 0))
pooleddata <- pooleddata %>% 
              mutate(consistent_htn_2nd_if_1st_135_85 = ifelse(hypertensive_2nd_if_1st_135_85 == 1 & hypertensive == 1 , 1, 0))
pooleddata <- pooleddata %>% 
              mutate(consistent_non_htn_2nd_if_1st_135_85 = ifelse(hypertensive_2nd_if_1st_135_85 == 0 & hypertensive == 0 , 1, 0))
pooleddata <- pooleddata %>% 
              mutate(category_2nd_if_1st_135_85 = ifelse(missed_2nd_if_1st_135_85 == 1 , 1 ,
                                                  ifelse(overidentified_2nd_if_1st_135_85 == 1 ,2,
                                                  ifelse(consistent_htn_2nd_if_1st_135_85 == 1 ,3, 
                                                  ifelse(consistent_non_htn_2nd_if_1st_135_85 == 1 ,4, NA)))))
# 2.6. Simplified approach using the 2nd BP record if 1st BP >=140/90
pooleddata <- pooleddata %>% 
              mutate(missed_2nd_if_1st_140_90 = ifelse(hypertensive_2nd_if_1st_140_90 == 0 & hypertensive == 1 , 1, 0))
pooleddata <- pooleddata %>% 
              mutate(overidentified_2nd_if_1st_140_90 = ifelse(hypertensive_2nd_if_1st_140_90 == 1 & hypertensive == 0 , 1, 0))
pooleddata <- pooleddata %>% 
              mutate(consistent_htn_2nd_if_1st_140_90 = ifelse(hypertensive_2nd_if_1st_140_90 == 1 & hypertensive == 1 , 1, 0))
pooleddata <- pooleddata %>% 
              mutate(consistent_non_htn_2nd_if_1st_140_90 = ifelse(hypertensive_2nd_if_1st_140_90 == 0 & hypertensive == 0 , 1, 0))
pooleddata <- pooleddata %>% 
              mutate(category_2nd_if_1st_140_90 = ifelse(missed_2nd_if_1st_140_90 == 1 , 1 ,
                                                  ifelse(overidentified_2nd_if_1st_140_90 == 1 ,2,
                                                  ifelse(consistent_htn_2nd_if_1st_140_90 == 1 ,3, 
                                                  ifelse(consistent_non_htn_2nd_if_1st_140_90 == 1 ,4, NA)))))
# 2.7. Simplified approach using the 2nd BP record if 1st BP == 130-145/80-95
pooleddata <- pooleddata %>% 
              mutate(missed_2nd_if_1st_130_145_or_80_95 = ifelse(hypertensive_2nd_if_1st_130_145_or_80_95 == 0 & hypertensive == 1 , 1, 0))
pooleddata <- pooleddata %>% 
              mutate(overidentified_2nd_if_1st_130_145_or_80_95 = ifelse(hypertensive_2nd_if_1st_130_145_or_80_95 == 1 & hypertensive == 0 , 1, 0))
pooleddata <- pooleddata %>% 
              mutate(consistent_htn_2nd_if_1st_130_145_or_80_95 = ifelse(hypertensive_2nd_if_1st_130_145_or_80_95 == 1 & hypertensive == 1 , 1, 0))
pooleddata <- pooleddata %>% 
              mutate(consistent_non_htn_2nd_if_1st_130_145_or_80_95 = ifelse(hypertensive_2nd_if_1st_130_145_or_80_95 == 0 & hypertensive == 0 , 1, 0))
pooleddata <- pooleddata %>% 
              mutate(category_2nd_if_1st_130_145_or_80_95 = ifelse(missed_2nd_if_1st_130_145_or_80_95 == 1 , 1 ,
                                                            ifelse(overidentified_2nd_if_1st_130_145_or_80_95 == 1 ,2,
                                                            ifelse(consistent_htn_2nd_if_1st_130_145_or_80_95 == 1 ,3, 
                                                            ifelse(consistent_non_htn_2nd_if_1st_130_145_or_80_95 == 1 ,4, NA)))))
# 2.8. Simplified approach using the 2nd BP record if 1st BP == 130-150/80-100
pooleddata <- pooleddata %>% 
              mutate(missed_2nd_if_1st_130_150_or_80_100 = ifelse(hypertensive_2nd_if_1st_130_150_or_80_100 == 0 & hypertensive == 1 , 1, 0))
pooleddata <- pooleddata %>% 
              mutate(overidentified_2nd_if_1st_130_150_or_80_100 = ifelse(hypertensive_2nd_if_1st_130_150_or_80_100 == 1 & hypertensive == 0 , 1, 0))
pooleddata <- pooleddata %>% 
              mutate(consistent_htn_2nd_if_1st_130_150_or_80_100 = ifelse(hypertensive_2nd_if_1st_130_150_or_80_100 == 1 & hypertensive == 1 , 1, 0))
pooleddata <- pooleddata %>% 
              mutate(consistent_non_htn_2nd_if_1st_130_150_or_80_100 = ifelse(hypertensive_2nd_if_1st_130_150_or_80_100 == 0 & hypertensive == 0 , 1, 0))
pooleddata <- pooleddata %>% 
              mutate(category_2nd_if_1st_130_150_or_80_100 = ifelse(missed_2nd_if_1st_130_150_or_80_100 == 1 , 1 ,
                                                             ifelse(overidentified_2nd_if_1st_130_150_or_80_100 == 1 ,2,
                                                             ifelse(consistent_htn_2nd_if_1st_130_150_or_80_100 == 1 ,3, 
                                                             ifelse(consistent_non_htn_2nd_if_1st_130_150_or_80_100 == 1 ,4, NA)))))
# 2.9 Simplified approach using the 2nd BP record if 1st BP == 130-155/80-105
pooleddata <- pooleddata %>% 
              mutate(missed_2nd_if_1st_130_155_or_80_105 = ifelse(hypertensive_2nd_if_1st_130_155_or_80_105 == 0 & hypertensive == 1 , 1, 0))
pooleddata <- pooleddata %>% 
              mutate(overidentified_2nd_if_1st_130_155_or_80_105 = ifelse(hypertensive_2nd_if_1st_130_155_or_80_105 == 1 & hypertensive == 0 , 1, 0))
pooleddata <- pooleddata %>% 
              mutate(consistent_htn_2nd_if_1st_130_155_or_80_105 = ifelse(hypertensive_2nd_if_1st_130_155_or_80_105 == 1 & hypertensive == 1 , 1, 0))
pooleddata <- pooleddata %>%
              mutate(consistent_non_htn_2nd_if_1st_130_155_or_80_105 = ifelse(hypertensive_2nd_if_1st_130_155_or_80_105 == 0 & hypertensive == 0 , 1, 0))
pooleddata <- pooleddata %>% 
              mutate(category_2nd_if_1st_130_155_or_80_105 = ifelse(missed_2nd_if_1st_130_155_or_80_105 == 1 , 1 ,
                                                             ifelse(overidentified_2nd_if_1st_130_155_or_80_105 == 1 ,2,
                                                             ifelse(consistent_htn_2nd_if_1st_130_155_or_80_105 == 1 ,3, 
                                                             ifelse(consistent_non_htn_2nd_if_1st_130_155_or_80_105 == 1 ,4, NA)))))
################################################################################


### 3. Compute proportion of misclassification for each simplified approach, that is:
## Quantify missed hypertension (no hypertension with simplified approach among hypertension by the standard approach)
## Quantify overidentified hypertension (hypertension with simplified approach among no hypertension by the standard approach)
pooleddata <- data.table(pooleddata)
# 3.1 Simplified approach using only 1st BP record
results_only_1st <- pooleddata[, list(missed = sum(missed_only_1st),
                                      overidentified = sum(overidentified_only_1st), 
                                      consistent_htn = sum(consistent_htn_only_1st), 
                                      consistent_non_htn = sum(consistent_non_htn_only_1st), 
                                      region = first(region)), 
                                 by = list(study_id, country, data_year)]
results_only_1st$proportion_missed <- results_only_1st$missed/(results_only_1st$missed + results_only_1st$consistent_htn)
results_only_1st$proportion_overidentified <- results_only_1st$overidentified/(results_only_1st$overidentified + results_only_1st$consistent_non_htn)
results_only_1st$proportion_requiring_2nd <- 0
results_only_1st$approach <- "1st BP record"
nrow(results_only_1st[which(results_only_1st$proportion_missed > results_only_1st$proportion_overidentified),]) #Missed % is higher in 13 steps
nrow(results_only_1st[which(results_only_1st$proportion_overidentified > results_only_1st$proportion_missed),]) #Overidentified % is higher in 47 steps

# 3.2 Simplified approach using only 2nd BP record
results_only_2nd <- pooleddata[, list(missed = sum(missed_only_2nd),
                                    overidentified = sum(overidentified_only_2nd),
                                    consistent_htn = sum(consistent_htn_only_2nd),
                                    consistent_non_htn = sum(consistent_non_htn_only_2nd), 
                                    region = first(region)), 
                                 by = list(study_id, country, data_year)]
results_only_2nd$proportion_missed <- results_only_2nd$missed/(results_only_2nd$missed + results_only_2nd$consistent_htn)
results_only_2nd$proportion_overidentified <- results_only_2nd$overidentified/(results_only_2nd$overidentified + results_only_2nd$consistent_non_htn)
results_only_2nd$proportion_requiring_2nd <- 1
results_only_2nd$approach <- "2nd BP record"

# 3.3. Simplified approach using the average of the 1st and 2nd BP records
results_avg_1st_2nd <- pooleddata[, list(missed = sum(missed_avg_1st_2nd),
                                       overidentified = sum(overidentified_avg_1st_2nd),
                                       consistent_htn = sum(consistent_htn_avg_1st_2nd),
                                       consistent_non_htn = sum(consistent_non_htn_avg_1st_2nd), 
                                       region = first(region)), 
                                    by = list(study_id,country, data_year)]
results_avg_1st_2nd$proportion_missed <- results_avg_1st_2nd$missed/(results_avg_1st_2nd$missed + results_avg_1st_2nd$consistent_htn)
results_avg_1st_2nd$proportion_overidentified <- results_avg_1st_2nd$overidentified/(results_avg_1st_2nd$overidentified + results_avg_1st_2nd$consistent_non_htn)
results_avg_1st_2nd$proportion_requiring_2nd <- 1
results_avg_1st_2nd$approach <- "Average 1st and\n2nd BP records"

# 3.4. Simplified approach using the 2nd BP record if 1st BP >=130/80
results_2nd_if_1st_130_80 <- pooleddata[, list(missed = sum(missed_2nd_if_1st_130_80),
                                               overidentified = sum(overidentified_2nd_if_1st_130_80),
                                               consistent_htn = sum(consistent_htn_2nd_if_1st_130_80),
                                               consistent_non_htn = sum(consistent_non_htn_2nd_if_1st_130_80), 
                                               requiring_2nd = sum(requiring_2nd_if_1st_130_80), 
                                               region = first(region)), 
                                          by = list(study_id,country, data_year)]
results_2nd_if_1st_130_80$proportion_missed <- results_2nd_if_1st_130_80$missed/(results_2nd_if_1st_130_80$missed + results_2nd_if_1st_130_80$consistent_htn)
results_2nd_if_1st_130_80$proportion_overidentified <- results_2nd_if_1st_130_80$overidentified/(results_2nd_if_1st_130_80$overidentified + results_2nd_if_1st_130_80$consistent_non_htn)
results_2nd_if_1st_130_80$proportion_requiring_2nd <- results_2nd_if_1st_130_80$requiring_2nd/(results_2nd_if_1st_130_80$missed + results_2nd_if_1st_130_80$overidentified + results_2nd_if_1st_130_80$consistent_htn + results_2nd_if_1st_130_80$consistent_non_htn)
results_2nd_if_1st_130_80$approach <- "2nd BP record if\n 1st BP record >=130/80"
results_2nd_if_1st_130_80$requiring_2nd <- NULL

# 3.5. Simplified approach using the 2nd BP record if 1st BP >=135/85
results_2nd_if_1st_135_85 <- pooleddata[, list(missed = sum(missed_2nd_if_1st_135_85),
                                               overidentified = sum(overidentified_2nd_if_1st_135_85),
                                               consistent_htn = sum(consistent_htn_2nd_if_1st_135_85),
                                               consistent_non_htn = sum(consistent_non_htn_2nd_if_1st_135_85),  
                                               requiring_2nd= sum(requiring_2nd_if_1st_135_85), 
                                               region = first(region)), 
                                          by = list(study_id, country, data_year)]
results_2nd_if_1st_135_85$proportion_missed <- results_2nd_if_1st_135_85$missed/(results_2nd_if_1st_135_85$missed + results_2nd_if_1st_135_85$consistent_htn)
results_2nd_if_1st_135_85$proportion_overidentified <- results_2nd_if_1st_135_85$overidentified/(results_2nd_if_1st_135_85$overidentified + results_2nd_if_1st_135_85$consistent_non_htn)
results_2nd_if_1st_135_85$proportion_requiring_2nd <- results_2nd_if_1st_135_85$requiring_2nd/(results_2nd_if_1st_135_85$missed + results_2nd_if_1st_135_85$overidentified + results_2nd_if_1st_135_85$consistent_htn + results_2nd_if_1st_135_85$consistent_non_htn)
results_2nd_if_1st_135_85$approach <- "2nd BP record if\n 1st BP record >=135/85"
results_2nd_if_1st_135_85$requiring_2nd <- NULL

    # 3.6. Simplified approach using the 2nd BP record if 1st BP >=140/90
results_2nd_if_1st_140_90 <- pooleddata[, list(missed = sum(missed_2nd_if_1st_140_90),
                                               overidentified = sum(overidentified_2nd_if_1st_140_90),
                                               consistent_htn = sum(consistent_htn_2nd_if_1st_140_90),
                                               consistent_non_htn = sum(consistent_non_htn_2nd_if_1st_140_90), 
                                               requiring_2nd= sum(requiring_2nd_if_1st_140_90),
                                               region = first(region)), 
                                          by = list(study_id,country, data_year)]
results_2nd_if_1st_140_90$proportion_missed <- results_2nd_if_1st_140_90$missed/(results_2nd_if_1st_140_90$missed + results_2nd_if_1st_140_90$consistent_htn)
results_2nd_if_1st_140_90$proportion_overidentified <- results_2nd_if_1st_140_90$overidentified/(results_2nd_if_1st_140_90$overidentified + results_2nd_if_1st_140_90$consistent_non_htn)
results_2nd_if_1st_140_90$proportion_requiring_2nd <- results_2nd_if_1st_140_90$requiring_2nd/(results_2nd_if_1st_140_90$missed + results_2nd_if_1st_140_90$overidentified + results_2nd_if_1st_140_90$consistent_htn + results_2nd_if_1st_140_90$consistent_non_htn)
results_2nd_if_1st_140_90$approach <- "2nd BP record if\n 1st BP record >=140/90"
results_2nd_if_1st_140_90$requiring_2nd <- NULL

# 3.7. Simplified approach using the 2nd BP record if 1st BP == 130-145/80-95
results_2nd_if_1st_130_145_or_80_95 <- pooleddata[, list(missed = sum(missed_2nd_if_1st_130_145_or_80_95),
                                                         overidentified = sum(overidentified_2nd_if_1st_130_145_or_80_95),
                                                         consistent_htn = sum(consistent_htn_2nd_if_1st_130_145_or_80_95),
                                                         consistent_non_htn = sum(consistent_non_htn_2nd_if_1st_130_145_or_80_95), 
                                                         requiring_2nd= sum(requiring_2nd_if_1st_130_145_or_80_95),
                                                         region = first(region) ), 
                                                    by = list(study_id, country, data_year)]
results_2nd_if_1st_130_145_or_80_95$proportion_missed <- results_2nd_if_1st_130_145_or_80_95$missed/(results_2nd_if_1st_130_145_or_80_95$missed + results_2nd_if_1st_130_145_or_80_95$consistent_htn)
results_2nd_if_1st_130_145_or_80_95$proportion_overidentified <- results_2nd_if_1st_130_145_or_80_95$overidentified/(results_2nd_if_1st_130_145_or_80_95$overidentified + results_2nd_if_1st_130_145_or_80_95$consistent_non_htn)
results_2nd_if_1st_130_145_or_80_95$proportion_requiring_2nd <- results_2nd_if_1st_130_145_or_80_95$requiring_2nd/(results_2nd_if_1st_130_145_or_80_95$missed + results_2nd_if_1st_130_145_or_80_95$overidentified + results_2nd_if_1st_130_145_or_80_95$consistent_htn + results_2nd_if_1st_130_145_or_80_95$consistent_non_htn)
results_2nd_if_1st_130_145_or_80_95$approach <- "2nd BP record if\n 1st BP record == 130-145/80-95"
results_2nd_if_1st_130_145_or_80_95$requiring_2nd <- NULL

# 3.8. Simplified approach using the 2nd BP record if 1st BP == 130-150/80-100
results_2nd_if_1st_130_150_or_80_100 <- pooleddata[, list(missed = sum(missed_2nd_if_1st_130_150_or_80_100),
                                                          overidentified = sum(overidentified_2nd_if_1st_130_150_or_80_100),
                                                          consistent_htn = sum(consistent_htn_2nd_if_1st_130_150_or_80_100),
                                                          consistent_non_htn = sum(consistent_non_htn_2nd_if_1st_130_150_or_80_100), 
                                                          requiring_2nd= sum(requiring_2nd_if_1st_130_150_or_80_100),region = first(region)), 
                                                      by = list(study_id, country, data_year)]
results_2nd_if_1st_130_150_or_80_100$proportion_missed <- results_2nd_if_1st_130_150_or_80_100$missed/(results_2nd_if_1st_130_150_or_80_100$missed + results_2nd_if_1st_130_150_or_80_100$consistent_htn)
results_2nd_if_1st_130_150_or_80_100$proportion_overidentified <- results_2nd_if_1st_130_150_or_80_100$overidentified/(results_2nd_if_1st_130_150_or_80_100$overidentified + results_2nd_if_1st_130_150_or_80_100$consistent_non_htn)
results_2nd_if_1st_130_150_or_80_100$proportion_requiring_2nd <- results_2nd_if_1st_130_150_or_80_100$requiring_2nd/(results_2nd_if_1st_130_150_or_80_100$missed + results_2nd_if_1st_130_150_or_80_100$overidentified + results_2nd_if_1st_130_150_or_80_100$consistent_htn + results_2nd_if_1st_130_150_or_80_100$consistent_non_htn)
results_2nd_if_1st_130_150_or_80_100$approach <- "2nd BP record if\n 1st BP record == 130-150/80-100"
results_2nd_if_1st_130_150_or_80_100$requiring_2nd <- NULL

# 3.9. Simplified approach using the 2nd BP record if 1st BP == 130-155/80-105
results_2nd_if_1st_130_155_or_80_105 <- pooleddata[, list(missed = sum(missed_2nd_if_1st_130_155_or_80_105),
                                                          overidentified = sum(overidentified_2nd_if_1st_130_155_or_80_105),
                                                          consistent_htn = sum(consistent_htn_2nd_if_1st_130_155_or_80_105),
                                                          consistent_non_htn = sum(consistent_non_htn_2nd_if_1st_130_155_or_80_105), 
                                                          requiring_2nd= sum(requiring_2nd_if_1st_130_155_or_80_105),
                                                          region = first(region)), 
                                                     by = list(study_id, country, data_year)]
results_2nd_if_1st_130_155_or_80_105$proportion_missed <- results_2nd_if_1st_130_155_or_80_105$missed/(results_2nd_if_1st_130_155_or_80_105$missed + results_2nd_if_1st_130_155_or_80_105$consistent_htn)
results_2nd_if_1st_130_155_or_80_105$proportion_overidentified <- results_2nd_if_1st_130_155_or_80_105$overidentified/(results_2nd_if_1st_130_155_or_80_105$overidentified + results_2nd_if_1st_130_155_or_80_105$consistent_non_htn)
results_2nd_if_1st_130_155_or_80_105$proportion_requiring_2nd <- results_2nd_if_1st_130_155_or_80_105$requiring_2nd/(results_2nd_if_1st_130_155_or_80_105$missed + results_2nd_if_1st_130_155_or_80_105$overidentified + results_2nd_if_1st_130_155_or_80_105$consistent_htn + results_2nd_if_1st_130_155_or_80_105$consistent_non_htn)
results_2nd_if_1st_130_155_or_80_105$approach <- "2nd BP record if\n 1st BP record == 130-155/80-105"
results_2nd_if_1st_130_155_or_80_105$requiring_2nd <- NULL
################################################################################


### 4. Join all results
results <- rbind(results_only_1st, results_only_2nd)
results <- rbind(results, results_avg_1st_2nd)
results <- rbind(results, results_2nd_if_1st_130_80)
results <- rbind(results, results_2nd_if_1st_135_85)
results <- rbind(results, results_2nd_if_1st_140_90)
results <- rbind(results, results_2nd_if_1st_130_145_or_80_95)
results <- rbind(results, results_2nd_if_1st_130_150_or_80_100)
results <- rbind(results, results_2nd_if_1st_130_155_or_80_105)


results <- results %>% mutate(approach = ifelse(approach == "1st BP record", 1, 
                                         ifelse(approach == "2nd BP record", 2,
                                         ifelse(approach == "Average 1st and\n2nd BP records", 3,
                                         ifelse(approach == "2nd BP record if\n 1st BP record >=130/80", 4,
                                         ifelse(approach == "2nd BP record if\n 1st BP record >=135/85", 5,
                                         ifelse(approach == "2nd BP record if\n 1st BP record >=140/90", 6,
                                         ifelse(approach == "2nd BP record if\n 1st BP record == 130-145/80-95", 7,
                                         ifelse(approach == "2nd BP record if\n 1st BP record == 130-150/80-100", 8,9)))))))))
results$approach <- as.factor(results$approach)
attr(results$approach, 'levels') <- c("1st BP record", 
                                      "2nd BP record",
                                      "Average 1st and\n2nd BP records", 
                                      "2nd BP record if\n 1st BP record >=130/80",
                                      "2nd BP record if\n 1st BP record >=135/85",
                                      "2nd BP record if\n 1st BP record >=140/90",
                                      "2nd BP record if 1st BP\n record == 130-145/80-95",
                                      "2nd BP record if 1st BP\n record == 130-150/80-100",
                                      "2nd BP record if 1st BP\n record == 130-155/80-105")


results$label <- paste0(results$country, ", ",results$data_year)
################################################################################


### Data description
length(unique(pooleddata$iso3))
dim(pooleddata)
View(table(pooleddata$country))


x <- pooleddata %>%
     group_by(country, data_year) %>%
     summarize(
       n = n(),
       men = sum(sex==1),       
       age = floor(mean(age)),
       sbp1 = round(mean(sbp1), 1),
       sbp2 = round(mean(sbp2), 1),
       sbp3 = round(mean(sbp3), 1),
       bmi = round(mean(bmi), 1),
       waist = round(mean(waist), 1),
       fpg = round(mean(fpg), 1),
       tc = round(mean(total_cholesterol), 1),
       who = round(mean(100*cal2_who_cvdx_m1), 1)
     ) %>%
     mutate(higher_by = sbp1-(sbp2+sbp3)/2) %>%
     ungroup() %>%
     as.data.frame()
View(x)
write.csv(x,
          file = paste0('~/Box Sync/WHO STEPS/HTN misclassification measurements/06.Tables/',
                       'Table_1_',
                        Sys.Date(),
                        '.csv'),
          row.names = FALSE)
rm(x)


x <- pooleddata %>%
  group_by(country, data_year) %>%
  summarize(
    age_sd = sd(age),
    sbp1_sd = sd(sbp1),
    sbp2_sd = sd(sbp2),
    sbp3_sd = sd(sbp3),
    bmi_sd = sd(bmi),
    waist_sd = sd(waist),
    fpg_sd = sd(fpg),
    tc_sd = sd(total_cholesterol),
    who_sd = sd(100*cal2_who_cvdx_m1)
  ) %>%
  ungroup() %>%
  as.data.frame()
write.csv(x,
          file = paste0('~/Box Sync/WHO STEPS/HTN misclassification measurements/04.Supplementary Materials/',
                        'SD_of_descriptive_table1_',
                        Sys.Date(),
                        '.csv'),
          row.names = FALSE)
rm(x)


x <- results %>%
     group_by(approach) %>%
     summarize(mean_overall = round(100*mean(proportion_missed), 2),
               mean_overall_sd = round(100*sd(proportion_missed), 2),
               medial_overall = round(100*median(proportion_missed), 2),
               min_overall = round(100*min(proportion_missed), 2),
               max_overall = round(100*max(proportion_missed), 2)) %>%
     ungroup() %>%
     as.data.frame()
View(x)
write.csv(x,
          file = paste0('~/Box Sync/WHO STEPS/HTN misclassification measurements/06.Tables/',
                        'Table_2_',
                        Sys.Date(),
                        '.csv'),
          row.names = FALSE)
rm(x)


pooleddata$sbp <- (pooleddata$sbp2+pooleddata$sbp3)/2
mean(pooleddata[which(pooleddata$missed_only_1st == 1),]$sbp)
sd(pooleddata[which(pooleddata$missed_only_1st == 1),]$sbp)


mean(pooleddata[which(pooleddata$missed_only_2nd == 1),]$sbp)
sd(pooleddata[which(pooleddata$missed_only_2nd == 1),]$sbp)


mean(pooleddata[which(pooleddata$missed_avg_1st_2nd == 1),]$sbp)
sd(pooleddata[which(pooleddata$missed_avg_1st_2nd == 1),]$sbp)


mean(pooleddata[which(pooleddata$missed_2nd_if_1st_130_80 == 1),]$sbp)
sd(pooleddata[which(pooleddata$missed_2nd_if_1st_130_80 == 1),]$sbp)


x <- results %>%
     group_by(region, approach) %>%
     summarize(mean_overall = round(100*mean(proportion_missed), 2),
               median_overall_sd = round(100*sd(proportion_missed), 2),
               medial_overall = round(100*median(proportion_missed), 2),
               min_overall = round(100*min(proportion_missed), 2),
               max_overall = round(100*max(proportion_missed), 2)) %>%
     arrange(region) %>%
     ungroup() %>%
     as.data.frame()
View(x)
write.csv(x,
          file = paste0('~/Box Sync/WHO STEPS/HTN misclassification measurements/06.Tables/',
                        'Table_3_',
                        Sys.Date(),
                        '.csv'),
          row.names = FALSE)
rm(x)


x <- results %>%
     group_by(region, label, approach) %>%
     summarize(mean_overall = round(100*mean(proportion_missed), 2),
               medial_overall = round(100*median(proportion_missed), 2),
               min_overall = round(100*min(proportion_missed), 2),
               max_overall = round(100*max(proportion_missed), 2)) %>%
     arrange(label) %>%
     ungroup() %>%
     as.data.frame()
View(x)
rm(x)


x <- results %>%
  group_by(approach) %>%
  summarize(mean_overall = round(100*mean(proportion_overidentified), 2),
            mean_overall_sd = round(100*sd(proportion_overidentified), 2),
            medial_overall = round(100*median(proportion_overidentified), 2),
            min_overall = round(100*min(proportion_overidentified), 2),
            max_overall = round(100*max(proportion_overidentified), 2)) %>%
  ungroup() %>%
  as.data.frame()
View(x)
write.csv(x,
          file = paste0('~/Box Sync/WHO STEPS/HTN misclassification measurements/04.Supplementary Materials/',
                        'Overdiagnosis_overall_',
                        Sys.Date(),
                        '.csv'),
          row.names = FALSE)
rm(x)


x <- results %>%
  group_by(region, approach) %>%
  summarize(mean_overall = round(100*mean(proportion_overidentified), 2),
            mean_overall_sd = round(100*sd(proportion_overidentified), 2),
            medial_overall = round(100*median(proportion_overidentified), 2),
            min_overall = round(100*min(proportion_overidentified), 2),
            max_overall = round(100*max(proportion_overidentified), 2)) %>%
  arrange(region) %>%
  ungroup() %>%
  as.data.frame()
View(x)
write.csv(x,
          file = paste0('~/Box Sync/WHO STEPS/HTN misclassification measurements/04.Supplementary Materials/',
                        'Overdiagnosis_region_',
                        Sys.Date(),
                        '.csv'),
          row.names = FALSE)
rm(x)


x <- results %>%
  group_by(region, label, approach) %>%
  summarize(mean_overall = round(100*mean(proportion_overidentified), 2),
            medial_overall = round(100*median(proportion_overidentified), 2),
            min_overall = round(100*min(proportion_overidentified), 2),
            max_overall = round(100*max(proportion_overidentified), 2)) %>%
  arrange(label) %>%
  ungroup() %>%
  as.data.frame()
View(x)
rm(x)


### 5. Data viz 
# 5.1 Missed hypertension by STEPS ID
pdf(paste0("~/Box Sync/WHO STEPS/HTN misclassification measurements/03.Figures/Proportion_missed_steps_", 
           Sys.Date(), 
           ".pdf"),
    width = 33, 
    height = 20)
ggplot(results, 
       aes(x = reorder(label, -proportion_missed), 
           y = proportion_missed*100,
           fill = proportion_missed*100)) +
  geom_bar(stat = "identity", 
           size = 0.6, 
           width = 0.7) + 
  coord_flip() + 
  theme(panel.grid.major.x = element_line(colour = "grey30"), 
        panel.grid.minor.y = element_line(colour = "black"), 
        panel.grid.minor.x = element_line(colour = "white"), 
        panel.grid.major.y = element_blank(),
        panel.background = element_blank(),
        panel.border = element_rect(fill = NA, colour = "black"), 
        legend.position = c("top"), 
        legend.justification = c("top"), 
        legend.box.just = "right",
        legend.text = element_text(size = 20), 
        legend.box.margin = margin(0, 0, 0, 0, "cm"),
        legend.direction = "horizontal", 
        axis.text.x =element_text(size = 20), 
        legend.title = element_blank(),
        axis.text.y =element_text(size = 20),  
        axis.title.x = element_text(size= 20), 
        strip.text.y = element_text( size = 20), 
        strip.text.x = element_text( size = 17), 
        legend.key.width = unit(3, "cm"), 
        legend.key.height = unit(0.7,"cm")) +
  facet_grid(region ~ approach,  
             scales = "free_y",
             space = "free_y") +
  xlab("") +  
  scale_y_continuous(name = "Proportion of missed hypertension (%)", 
                     #labels = comma, 
                     limits = c(0, 100)) +
  ggtitle("") +
  geom_text(aes(label = paste0(round(proportion_missed*100, 0), "%")), 
            size = 7, 
            hjust = -0.5, 
            vjust = 0.5) + 
  scale_fill_continuous_diverging(palette = "Blue-Red 2",
                                  mid = 12)
dev.off()  


# 5.2 Overidentified hypertension by STEPS ID
pdf(paste0("~/Box Sync/WHO STEPS/HTN misclassification measurements/03.Figures/Proportion_overidentified_steps_",
           Sys.Date(), 
           ".pdf"),
    width = 33,
    height = 20)
ggplot(results, 
       aes(x = reorder(label, -proportion_overidentified), 
           y = proportion_overidentified*100, 
           fill = proportion_overidentified*100)) +
  geom_bar(stat = "identity", 
           size = 0.6, 
           width = .7) + 
  coord_flip() +  
  theme(panel.grid.major.x = element_line(colour = "grey30"), 
        panel.grid.minor.y  = element_line(colour = "black"), 
        panel.grid.minor.x = element_line(colour = "white"), 
        panel.grid.major.y  = element_blank(),
        panel.background = element_blank(), 
        panel.border = element_rect(fill = NA, colour = "black"), 
        legend.position = c("top"), 
        legend.justification = c("top"), 
        legend.box.just = "right",
        legend.text = element_text(size = 20),
        legend.box.margin = margin(0, 0, 0, 0, "cm"),
        legend.direction = "horizontal",
        axis.text.x =element_text(size = 20), 
        legend.title = element_blank(),
        axis.text.y =element_text(size = 20),
        axis.title.x = element_text(size = 20), 
        strip.text.y = element_text( size = 20), 
        strip.text.x = element_text( size = 17), 
        legend.key.width = unit(3, "cm"), 
        legend.key.height = unit(0.7,"cm")) +
  facet_grid(region ~ approach,  
             scales = "free_y",
             space = "free_y") +
  xlab("") +  
  scale_y_continuous(name = "Proportion of overidentified hypertension (%)", 
                     #labels = comma, 
                     limits = c(0, 100)) + 
  scale_fill_continuous_diverging(palette = "Blue-Red 2",
                                  mid = 20)+
  ggtitle("") +  
  geom_text(aes(label = paste0(round(proportion_overidentified*100, 0), "%")), 
            size = 7,
            hjust = -0.5, 
            vjust = 0.5) 
dev.off()  


# 5.3 Proportion of people requiring 2nd BP by STEPS ID
pdf(paste0("~/Box Sync/WHO STEPS/HTN misclassification measurements/03.Figures/Proportion_requiring_2nd_steps_", 
           Sys.Date(), 
           ".pdf"),
    width = 33, 
    height = 20)
ggplot(results, 
       aes(x = reorder(label, -proportion_requiring_2nd), 
           y = proportion_requiring_2nd*100, 
           fill = proportion_requiring_2nd*100)) +
  geom_bar(stat = "identity", 
           size = 0.6, 
           width = .7) + 
  coord_flip() + 
  theme(panel.grid.major.x = element_line(colour = "grey30"), 
        panel.grid.minor.y = element_line(colour = "black"), 
        panel.grid.minor.x = element_line(colour = "white"), 
        panel.grid.major.y = element_blank(),
        panel.background = element_blank(), 
        panel.border = element_rect(fill = NA, colour = "black"), 
        legend.position = c("top"), 
        legend.justification = c("top"), 
        legend.box.just = "right",
        legend.text = element_text(size = 20), 
        legend.box.margin = margin(0, 0, 0, 0, "cm"),
        legend.direction = "horizontal", 
        axis.text.x = element_text(size = 20), 
        legend.title = element_blank(),
        axis.text.y = element_text(size = 20),
        axis.title.x = element_text(size = 20), 
        strip.text.y = element_text(size = 20), 
        strip.text.x = element_text(size = 17), 
        legend.key.width = unit(3, "cm"), 
        legend.key.height = unit(0.7,"cm")) +
  facet_grid(region~approach,  
             scales = "free_y",
             space = "free_y") +
  xlab("") + 
  scale_y_continuous(name = "Proportion of people requiring 2nd BP (%)", 
                     #labels = comma, 
                     limits = c(0, 100)) +
  scale_fill_continuous_diverging(palette = "Blue-Red 2",
                                  mid = 20)+
  ggtitle("") +
  geom_text(aes(label = paste0(round(proportion_requiring_2nd*100, 0), "%")), 
            size = 7, 
            hjust = -0.5, 
            vjust = 0.5) 
dev.off()  


### 5.4. Profile (age, bmi, biomarkers) by STEPS ID
comparison_only_1st <- pooleddata[, list(total_cholesterol = mean(total_cholesterol, na.rm = T), 
                                         fpg = mean(fpg, na.rm = T), 
                                         age =  mean(age, na.rm = T), 
                                         bmi = mean(bmi, na.rm = T),
                                         region = first(region)), 
                                    by = list(study_id,country, data_year, category_only_1st)]

comparison_only_1st$category_only_1st <- as.factor(comparison_only_1st$category_only_1st)
attr(comparison_only_1st$category_only_1st, 'levels') <- c("Missed HTN", "Overidentified HTN",
                                                           "Consistent HTN", 
                                                           "Consistent non-HTN")
comparison_only_1st <- comparison_only_1st %>% gather(indicator, value, 5:8)

pdf(paste0("~/Box Sync/WHO STEPS/HTN misclassification measurements/03.Figures/Comparison_1st_BP_", 
           Sys.Date(), 
           ".pdf"),
    width = 25, 
    height = 20)
ggplot(comparison_only_1st, 
       aes(x = reorder(study_id, -value), 
           y = value, 
           colour = category_only_1st)) +
  geom_point(size = 5) + 
  coord_flip() + 
  theme(panel.grid.major.x = element_line(colour = "grey30"), 
        panel.grid.minor.y = element_line(colour = "black"), 
        panel.grid.minor.x = element_line(colour = "white"), 
        panel.grid.major.y  = element_blank(),
        panel.background = element_blank(), 
        panel.border = element_rect(fill = NA, colour = "black"), 
        legend.position = c("top"), 
        legend.justification = c("top"), 
        legend.box.just = "right",
        legend.text = element_text(size = 20), 
        legend.box.margin = margin(0, 0, 0, 0, "cm"),
        legend.direction = "horizontal", 
        axis.text.x =element_text(size = 20), 
        legend.title = element_blank(),
        axis.text.y =element_text(size = 20), 
        axis.title.x = element_text(size= 20), 
        strip.text.y = element_text( size = 20),
        strip.text.x = element_text( size = 20),
        legend.key.width = unit(3, "cm"), 
        legend.key.height = unit(0.7,"cm")) +
  facet_grid(region~indicator,  
             scales = "free",
             space = "free_y") + 
  xlab("") +
  ggtitle("")  
dev.off()  


################################################################################
########################## SUPPLEMENTARY MATERIALS  ############################
################################################################################
category_only_1st_sup <- for.sup(pooleddata, 
                                 metric = "category_only_1st", 
                                 name = 'category_only_1st')
category_only_2nd_sup <- for.sup(pooleddata, 
                                 metric = "category_only_2nd", 
                                 name = 'category_only_2nd')
category_avg_1st_2nd_sup <- for.sup(pooleddata, 
                                    metric = "category_avg_1st_2nd", 
                                    name = 'category_avg_1st_2nd')
category_2nd_if_1st_130_80_sup <- for.sup(pooleddata, 
                                          metric = "category_2nd_if_1st_130_80", 
                                          name = 'category_2nd_if_1st_130_80')
category_2nd_if_1st_135_85_sup <- for.sup(pooleddata, 
                                          metric = "category_2nd_if_1st_135_85", 
                                          name = 'category_2nd_if_1st_135_85')
category_2nd_if_1st_140_90_sup <- for.sup(pooleddata, 
                                          metric = "category_2nd_if_1st_140_90", 
                                          name = 'category_2nd_if_1st_140_90')
category_2nd_if_1st_130_145_or_80_95_sup <- for.sup(pooleddata, 
                                                    metric = "category_2nd_if_1st_130_145_or_80_95", 
                                                    name = 'category_2nd_if_1st_130_145_or_80_95')
category_2nd_if_1st_130_150_or_80_100_sup <- for.sup(pooleddata, 
                                                     metric = "category_2nd_if_1st_130_150_or_80_100", 
                                                     name = 'category_2nd_if_1st_130_150_or_80_100')
category_2nd_if_1st_130_155_or_80_105_sup <- for.sup(pooleddata, 
                                                     metric = "category_2nd_if_1st_130_155_or_80_105", 
                                                     name = 'category_2nd_if_1st_130_155_or_80_105')
# each of these datasets, ideally, should have 63x4 rows (countries times levels of metric),
# but they have 250 or 251 because of missing levels in some countries


sup_table <- rbind(category_only_1st_sup, 
                   category_only_2nd_sup, 
                   category_avg_1st_2nd_sup,
                   category_2nd_if_1st_130_80_sup,
                   category_2nd_if_1st_135_85_sup,
                   category_2nd_if_1st_140_90_sup,
                   category_2nd_if_1st_130_145_or_80_95_sup,
                   category_2nd_if_1st_130_150_or_80_100_sup,
                   category_2nd_if_1st_130_155_or_80_105_sup)
sup_table$level_metric <- factor(sup_table$level_metric,
                                 levels = c(1,2,3,4),
                                 labels = c('Missed', 'Overidentified',
                                            'Consistent HTN', 'Consistent non-HTN'))
head(sup_table)
write.csv(sup_table,
          paste0("~/Box Sync/WHO STEPS/HTN misclassification measurements/04.Supplementary Materials/CVD_risk_factors_by_",
                 Sys.Date(),
                 ".csv"),
          row.names = FALSE)


rm(category_only_1st_sup, 
   category_only_2nd_sup, 
   category_avg_1st_2nd_sup,
   category_2nd_if_1st_130_80_sup,
   category_2nd_if_1st_135_85_sup,
   category_2nd_if_1st_140_90_sup,
   category_2nd_if_1st_130_145_or_80_95_sup,
   category_2nd_if_1st_130_150_or_80_100_sup,
   category_2nd_if_1st_130_155_or_80_105_sup)
################################################################################


################################################################################
category_only_1st_p_age <- p.values(pooleddata, 'category_only_1st', 'age')
category_only_1st_p_bmi <- p.values(pooleddata, 'category_only_1st', 'bmi')
category_only_1st_p_wai <- p.values(pooleddata, 'category_only_1st', 'waist')
category_only_1st_p_fpg <- p.values(pooleddata, 'category_only_1st', 'fpg')
category_only_1st_p_tch <- p.values(pooleddata, 'category_only_1st', 'total_cholesterol')
category_only_1st_p_who <- p.values(pooleddata[which(!is.na(pooleddata$cal2_who_cvdx_m1)),], 'category_only_1st', 'cal2_who_cvdx_m1')


category_only_1st_p_age$variable <- 'Age'
category_only_1st_p_bmi$variable <- 'BMI'
category_only_1st_p_wai$variable <- 'Waist\ncircumference'
category_only_1st_p_fpg$variable <- 'FPG'
category_only_1st_p_tch$variable <- 'Total\nCholesterol'
category_only_1st_p_who$variable <- '10-year CV\nrisk WHO'


category_only_1st_p <- rbind(category_only_1st_p_age,
                             category_only_1st_p_bmi,
                             category_only_1st_p_wai,
                             category_only_1st_p_fpg,
                             category_only_1st_p_tch,
                             category_only_1st_p_who)

category_only_1st_p$is_p_adj_sig <- ifelse(category_only_1st_p$p.adj.signif <= 0.05, 1, 0)
category_only_1st_p$group2 <- factor(category_only_1st_p$group2, 
                                     levels = c(1, 2, 4),
                                     labels = c('Missed', 'Overdiagnosed', 'Consistent non-HTN'))
s_t <- category_only_1st_p[,c(1,2,5,6,7,10,11,13)]
names(s_t) <- c('Country', 'Year', 'Level', 
                'N, cosistent HTN', 'N, levels', 'p-value',
                'p-value, bonferroni', 'risk factor')
write.csv(s_t,
          paste0("~/Box Sync/WHO STEPS/HTN misclassification measurements/04.Supplementary Materials/category_only_1st_p_",
                 Sys.Date(),
                 ".csv"),
          row.names = FALSE)
head(s_t)


head(category_only_1st_p)
pdf(paste0("~/Box Sync/WHO STEPS/HTN misclassification measurements/03.Figures/category_only_1st_p_", 
           Sys.Date(), 
           ".pdf"),
    width = 30, 
    height = 30)
ggplot(data = category_only_1st_p, 
       aes(x = group2,
           y = paste0(country, ", ", data_year),
           fill = as.factor(is_p_adj_sig))) +
  geom_tile() +
  scale_fill_manual('Significant difference with consistent HTN?', 
                    values = c('red', 'blue'), labels = c("No", "Yes")) +
  facet_wrap(~variable, nrow = 1) +
  labs(x = '',
       y = '') +
  theme_bw() +
  theme(legend.position = 'top') +
  theme(panel.grid.major.x = element_line(colour = "grey30"), 
        panel.grid.minor.y = element_line(colour = "black"), 
        panel.grid.minor.x = element_line(colour = "white"), 
        panel.grid.major.y  = element_blank(),
        panel.background = element_blank(), 
        panel.border = element_rect(fill = NA, colour = "black"), 
        legend.position = c("top"), 
        legend.justification = c("top"), 
        legend.box.just = "right",
        legend.text = element_text(size = 20), 
        legend.box.margin = margin(0, 0, 0, 0, "cm"),
        legend.direction = "horizontal", 
        axis.text.x = element_text(size = 30, angle = 90), 
        legend.title = element_text(size = 30),
        axis.text.y = element_text(size = 30), 
        axis.title.x = element_text(size= 30), 
        strip.text.y = element_text( size = 30),
        strip.text.x = element_text( size = 30),
        legend.key.width = unit(3, "cm"), 
        legend.key.height = unit(0.7,"cm"))
dev.off()  


rm(category_only_1st_p_age,
   category_only_1st_p_bmi,
   category_only_1st_p_wai,
   category_only_1st_p_fpg,
   category_only_1st_p_tch,
   category_only_1st_p_who,
   category_only_1st_p,
   s_t)
################################################################################


################################################################################
category_only_2nd_p_age <- p.values(pooleddata, 'category_only_2nd', 'age')
category_only_2nd_p_bmi <- p.values(pooleddata, 'category_only_2nd', 'bmi')
category_only_2nd_p_wai <- p.values(pooleddata, 'category_only_2nd', 'waist')
category_only_2nd_p_fpg <- p.values(pooleddata, 'category_only_2nd', 'fpg')
category_only_2nd_p_tch <- p.values(pooleddata, 'category_only_2nd', 'total_cholesterol')
category_only_2nd_p_who <- p.values(pooleddata[which(!is.na(pooleddata$cal2_who_cvdx_m1)),], 'category_only_2nd', 'cal2_who_cvdx_m1')


category_only_2nd_p_age$variable <- 'Age'
category_only_2nd_p_bmi$variable <- 'BMI'
category_only_2nd_p_wai$variable <- 'Waist\ncircumference'
category_only_2nd_p_fpg$variable <- 'FPG'
category_only_2nd_p_tch$variable <- 'Total\nCholesterol'
category_only_2nd_p_who$variable <- '10-year CV\nrisk WHO'


category_only_2nd_p <- rbind(category_only_2nd_p_age,
                             category_only_2nd_p_bmi,
                             category_only_2nd_p_wai,
                             category_only_2nd_p_fpg,
                             category_only_2nd_p_tch,
                             category_only_2nd_p_who)

category_only_2nd_p$is_p_adj_sig <- ifelse(category_only_2nd_p$p.adj.signif <= 0.05, 1, 0)
category_only_2nd_p$group2 <- factor(category_only_2nd_p$group2, 
                                     levels = c(1, 2, 4),
                                     labels = c('Missed', 'Overdiagnosed', 'Consistent non-HTN'))
s_t <- category_only_2nd_p[,c(1,2,5,6,7,10,11,13)]
names(s_t) <- c('Country', 'Year', 'Level', 
                'N, cosistent HTN', 'N, levels', 'p-value',
                'p-value, bonferroni', 'risk factor')
write.csv(s_t,
          paste0("~/Box Sync/WHO STEPS/HTN misclassification measurements/04.Supplementary Materials/category_only_2nd_p_",
                 Sys.Date(),
                 ".csv"),
          row.names = FALSE)
head(s_t)


head(category_only_2nd_p)
pdf(paste0("~/Box Sync/WHO STEPS/HTN misclassification measurements/03.Figures/category_only_2nd_p_", 
           Sys.Date(), 
           ".pdf"),
    width = 30, 
    height = 30)
ggplot(data = category_only_2nd_p, 
       aes(x = group2,
           y = paste0(country, ", ", data_year),
           fill = as.factor(is_p_adj_sig))) +
  geom_tile() +
  scale_fill_manual('Significant difference with consistent HTN?', 
                    values = c('red', 'blue'), labels = c("No", "Yes")) +
  facet_wrap(~variable, nrow = 1) +
  labs(x = '',
       y = '') +
  theme_bw() +
  theme(legend.position = 'top') +
  theme(panel.grid.major.x = element_line(colour = "grey30"), 
        panel.grid.minor.y = element_line(colour = "black"), 
        panel.grid.minor.x = element_line(colour = "white"), 
        panel.grid.major.y  = element_blank(),
        panel.background = element_blank(), 
        panel.border = element_rect(fill = NA, colour = "black"), 
        legend.position = c("top"), 
        legend.justification = c("top"), 
        legend.box.just = "right",
        legend.text = element_text(size = 20), 
        legend.box.margin = margin(0, 0, 0, 0, "cm"),
        legend.direction = "horizontal", 
        axis.text.x = element_text(size = 30, angle = 90), 
        legend.title = element_text(size = 30),
        axis.text.y = element_text(size = 30), 
        axis.title.x = element_text(size= 30), 
        strip.text.y = element_text( size = 30),
        strip.text.x = element_text( size = 30),
        legend.key.width = unit(3, "cm"), 
        legend.key.height = unit(0.7,"cm"))
dev.off()  


length(unique(category_only_2nd_p_who[which(category_only_2nd_p_who$group2 == 1 &
                                            category_only_2nd_p_who$p.adj.signif >= 0.05),]$country))
unique_countries_2nd_who <- unique(category_only_2nd_p_who[which(category_only_2nd_p_who$group2 == 1 &
                                                                 category_only_2nd_p_who$p.adj.signif >= 0.05),]$country)


length(unique(category_only_2nd_p_who[which(category_only_2nd_p_who$group2 == 2 &
                                            category_only_2nd_p_who$p.adj.signif >= 0.05),]$country))
unique_countries_2nd_who_over <- unique(category_only_2nd_p_who[which(category_only_2nd_p_who$group2 == 2 &
                                                                      category_only_2nd_p_who$p.adj.signif >= 0.05),]$country)


rm(category_only_2nd_p_age,
   category_only_2nd_p_bmi,
   category_only_2nd_p_wai,
   category_only_2nd_p_fpg,
   category_only_2nd_p_tch,
   category_only_2nd_p_who,
   category_only_2nd_p,
   s_t)
################################################################################


################################################################################
category_avg_1st_2nd_p_age <- p.values(pooleddata, 'category_avg_1st_2nd', 'age')
category_avg_1st_2nd_p_bmi <- p.values(pooleddata, 'category_avg_1st_2nd', 'bmi')
category_avg_1st_2nd_p_wai <- p.values(pooleddata, 'category_avg_1st_2nd', 'waist')
category_avg_1st_2nd_p_fpg <- p.values(pooleddata, 'category_avg_1st_2nd', 'fpg')
category_avg_1st_2nd_p_tch <- p.values(pooleddata, 'category_avg_1st_2nd', 'total_cholesterol')
category_avg_1st_2nd_p_who <- p.values(pooleddata[which(!is.na(pooleddata$cal2_who_cvdx_m1)),], 'category_avg_1st_2nd', 'cal2_who_cvdx_m1')


category_avg_1st_2nd_p_age$variable <- 'Age'
category_avg_1st_2nd_p_bmi$variable <- 'BMI'
category_avg_1st_2nd_p_wai$variable <- 'Waist\ncircumference'
category_avg_1st_2nd_p_fpg$variable <- 'FPG'
category_avg_1st_2nd_p_tch$variable <- 'Total\nCholesterol'
category_avg_1st_2nd_p_who$variable <- '10-year CV\nrisk WHO'


category_avg_1st_2nd_p <- rbind(category_avg_1st_2nd_p_age,
                                category_avg_1st_2nd_p_bmi,
                                category_avg_1st_2nd_p_wai,
                                category_avg_1st_2nd_p_fpg,
                                category_avg_1st_2nd_p_tch,
                                category_avg_1st_2nd_p_who)

category_avg_1st_2nd_p$is_p_adj_sig <- ifelse(category_avg_1st_2nd_p$p.adj.signif <= 0.05, 1, 0)
category_avg_1st_2nd_p$group2 <- factor(category_avg_1st_2nd_p$group2, 
                                        levels = c(1, 2, 4),
                                        labels = c('Missed', 'Overdiagnosed', 'Consistent non-HTN'))
s_t <- category_avg_1st_2nd_p[,c(1,2,5,6,7,10,11,13)]
names(s_t) <- c('Country', 'Year', 'Level', 
                'N, cosistent HTN', 'N, levels', 'p-value',
                'p-value, bonferroni', 'risk factor')
write.csv(s_t,
          paste0("~/Box Sync/WHO STEPS/HTN misclassification measurements/04.Supplementary Materials/category_avg_1st_2nd_p_",
                 Sys.Date(),
                 ".csv"),
          row.names = FALSE)
head(s_t)


head(category_avg_1st_2nd_p)
pdf(paste0("~/Box Sync/WHO STEPS/HTN misclassification measurements/03.Figures/category_avg_1st_2nd_p_", 
           Sys.Date(), 
           ".pdf"),
    width = 30, 
    height = 30)
ggplot(data = category_avg_1st_2nd_p, 
       aes(x = group2,
           y = paste0(country, ", ", data_year),
           fill = as.factor(is_p_adj_sig))) +
  geom_tile() +
  scale_fill_manual('Significant difference with consistent HTN?', 
                    values = c('red', 'blue'), labels = c("No", "Yes")) +
  facet_wrap(~variable, nrow = 1) +
  labs(x = '',
       y = '') +
  theme_bw() +
  theme(legend.position = 'top') +
  theme(panel.grid.major.x = element_line(colour = "grey30"), 
        panel.grid.minor.y = element_line(colour = "black"), 
        panel.grid.minor.x = element_line(colour = "white"), 
        panel.grid.major.y  = element_blank(),
        panel.background = element_blank(), 
        panel.border = element_rect(fill = NA, colour = "black"), 
        legend.position = c("top"), 
        legend.justification = c("top"), 
        legend.box.just = "right",
        legend.text = element_text(size = 20), 
        legend.box.margin = margin(0, 0, 0, 0, "cm"),
        legend.direction = "horizontal", 
        axis.text.x = element_text(size = 30, angle = 90), 
        legend.title = element_text(size = 30),
        axis.text.y = element_text(size = 30), 
        axis.title.x = element_text(size= 30), 
        strip.text.y = element_text( size = 30),
        strip.text.x = element_text( size = 30),
        legend.key.width = unit(3, "cm"), 
        legend.key.height = unit(0.7,"cm"))
dev.off()  


length(unique(category_avg_1st_2nd_p_who[which(category_avg_1st_2nd_p_who$group2 == 1 &
                                               category_avg_1st_2nd_p_who$p.adj.signif >= 0.05),]$country))
unique_countries_avg_who <- unique(category_avg_1st_2nd_p_who[which(category_avg_1st_2nd_p_who$group2 == 1 &
                                                                    category_avg_1st_2nd_p_who$p.adj.signif >= 0.05),]$country)


length(unique(category_avg_1st_2nd_p_who[which(category_avg_1st_2nd_p_who$group2 == 2 &
                                               category_avg_1st_2nd_p_who$p.adj.signif >= 0.05),]$country))
unique_countries_avg_who_over <- unique(category_avg_1st_2nd_p_who[which(category_avg_1st_2nd_p_who$group2 == 2 &
                                                                         category_avg_1st_2nd_p_who$p.adj.signif >= 0.05),]$country)


rm(category_avg_1st_2nd_p_age,
   category_avg_1st_2nd_p_bmi,
   category_avg_1st_2nd_p_wai,
   category_avg_1st_2nd_p_fpg,
   category_avg_1st_2nd_p_tch,
   category_avg_1st_2nd_p_who,
   category_avg_1st_2nd_p,
   s_t)
################################################################################


################################################################################
category_2nd_if_1st_130_80_p_age <- p.values(pooleddata, 'category_2nd_if_1st_130_80', 'age')
category_2nd_if_1st_130_80_p_bmi <- p.values(pooleddata, 'category_2nd_if_1st_130_80', 'bmi')
category_2nd_if_1st_130_80_p_wai <- p.values(pooleddata, 'category_2nd_if_1st_130_80', 'waist')
category_2nd_if_1st_130_80_p_fpg <- p.values(pooleddata, 'category_2nd_if_1st_130_80', 'fpg')
category_2nd_if_1st_130_80_p_tch <- p.values(pooleddata, 'category_2nd_if_1st_130_80', 'total_cholesterol')
category_2nd_if_1st_130_80_p_who <- p.values(pooleddata[which(!is.na(pooleddata$cal2_who_cvdx_m1)),], 'category_2nd_if_1st_130_80', 'cal2_who_cvdx_m1')


category_2nd_if_1st_130_80_p_age$variable <- 'Age'
category_2nd_if_1st_130_80_p_bmi$variable <- 'BMI'
category_2nd_if_1st_130_80_p_wai$variable <- 'Waist\ncircumference'
category_2nd_if_1st_130_80_p_fpg$variable <- 'FPG'
category_2nd_if_1st_130_80_p_tch$variable <- 'Total\nCholesterol'
category_2nd_if_1st_130_80_p_who$variable <- '10-year CV\nrisk WHO'


category_2nd_if_1st_130_80_p <- rbind(category_2nd_if_1st_130_80_p_age,
                                      category_2nd_if_1st_130_80_p_bmi,
                                      category_2nd_if_1st_130_80_p_wai,
                                      category_2nd_if_1st_130_80_p_fpg,
                                      category_2nd_if_1st_130_80_p_tch,
                                      category_2nd_if_1st_130_80_p_who)

category_2nd_if_1st_130_80_p$is_p_adj_sig <- ifelse(category_2nd_if_1st_130_80_p$p.adj.signif <= 0.05, 1, 0)
category_2nd_if_1st_130_80_p$group2 <- factor(category_2nd_if_1st_130_80_p$group2, 
                                              levels = c(1, 2, 4),
                                              labels = c('Missed', 'Overdiagnosed', 'Consistent non-HTN'))
s_t <- category_2nd_if_1st_130_80_p[,c(1,2,5,6,7,10,11,13)]
names(s_t) <- c('Country', 'Year', 'Level', 
                'N, cosistent HTN', 'N, levels', 'p-value',
                'p-value, bonferroni', 'risk factor')
write.csv(s_t,
          paste0("~/Box Sync/WHO STEPS/HTN misclassification measurements/04.Supplementary Materials/category_2nd_if_1st_130_80_p_",
                 Sys.Date(),
                 ".csv"),
          row.names = FALSE)
head(s_t)


head(category_2nd_if_1st_130_80_p)
pdf(paste0("~/Box Sync/WHO STEPS/HTN misclassification measurements/03.Figures/category_2nd_if_1st_130_80_p_", 
           Sys.Date(), 
           ".pdf"),
    width = 30, 
    height = 30)
ggplot(data = category_2nd_if_1st_130_80_p, 
       aes(x = group2,
           y = paste0(country, ", ", data_year),
           fill = as.factor(is_p_adj_sig))) +
  geom_tile() +
  scale_fill_manual('Significant difference with consistent HTN?', 
                    values = c('red', 'blue'), labels = c("No", "Yes")) +
  facet_wrap(~variable, nrow = 1) +
  labs(x = '',
       y = '') +
  theme_bw() +
  theme(legend.position = 'top') +
  theme(panel.grid.major.x = element_line(colour = "grey30"), 
        panel.grid.minor.y = element_line(colour = "black"), 
        panel.grid.minor.x = element_line(colour = "white"), 
        panel.grid.major.y  = element_blank(),
        panel.background = element_blank(), 
        panel.border = element_rect(fill = NA, colour = "black"), 
        legend.position = c("top"), 
        legend.justification = c("top"), 
        legend.box.just = "right",
        legend.text = element_text(size = 20), 
        legend.box.margin = margin(0, 0, 0, 0, "cm"),
        legend.direction = "horizontal", 
        axis.text.x = element_text(size = 30, angle = 90), 
        legend.title = element_text(size = 30),
        axis.text.y = element_text(size = 30), 
        axis.title.x = element_text(size= 30), 
        strip.text.y = element_text( size = 30),
        strip.text.x = element_text( size = 30),
        legend.key.width = unit(3, "cm"), 
        legend.key.height = unit(0.7,"cm"))
dev.off()  


length(unique(category_2nd_if_1st_130_80_p_who[which(category_2nd_if_1st_130_80_p_who$group2 == 1 &
                                                     category_2nd_if_1st_130_80_p_who$p.adj.signif >= 0.05),]$country))
unique_countries_2nd_if_1st_130_80_who <- unique(category_2nd_if_1st_130_80_p_who[which(category_2nd_if_1st_130_80_p_who$group2 == 1 &
                                                                                        category_2nd_if_1st_130_80_p_who$p.adj.signif >= 0.05),]$country)


length(unique(category_2nd_if_1st_130_80_p_who[which(category_2nd_if_1st_130_80_p_who$group2 == 2 &
                                                       category_2nd_if_1st_130_80_p_who$p.adj.signif >= 0.05),]$country))
unique_countries_2nd_if_1st_130_80_who_over <- unique(category_2nd_if_1st_130_80_p_who[which(category_2nd_if_1st_130_80_p_who$group2 == 2 &
                                                                                             category_2nd_if_1st_130_80_p_who$p.adj.signif >= 0.05),]$country)


rm(category_2nd_if_1st_130_80_p_age,
   category_2nd_if_1st_130_80_p_bmi,
   category_2nd_if_1st_130_80_p_wai,
   category_2nd_if_1st_130_80_p_fpg,
   category_2nd_if_1st_130_80_p_tch,
   category_2nd_if_1st_130_80_p_who,
   category_2nd_if_1st_130_80_p,
   s_t)
################################################################################


################################################################################
category_2nd_if_1st_135_85_p_age <- p.values(pooleddata, 'category_2nd_if_1st_135_85', 'age')
category_2nd_if_1st_135_85_p_bmi <- p.values(pooleddata, 'category_2nd_if_1st_135_85', 'bmi')
category_2nd_if_1st_135_85_p_wai <- p.values(pooleddata, 'category_2nd_if_1st_135_85', 'waist')
category_2nd_if_1st_135_85_p_fpg <- p.values(pooleddata, 'category_2nd_if_1st_135_85', 'fpg')
category_2nd_if_1st_135_85_p_tch <- p.values(pooleddata, 'category_2nd_if_1st_135_85', 'total_cholesterol')
category_2nd_if_1st_135_85_p_who <- p.values(pooleddata[which(!is.na(pooleddata$cal2_who_cvdx_m1)),], 'category_2nd_if_1st_135_85', 'cal2_who_cvdx_m1')


category_2nd_if_1st_135_85_p_age$variable <- 'Age'
category_2nd_if_1st_135_85_p_bmi$variable <- 'BMI'
category_2nd_if_1st_135_85_p_wai$variable <- 'Waist\ncircumference'
category_2nd_if_1st_135_85_p_fpg$variable <- 'FPG'
category_2nd_if_1st_135_85_p_tch$variable <- 'Total\nCholesterol'
category_2nd_if_1st_135_85_p_who$variable <- '10-year CV\nrisk WHO'


category_2nd_if_1st_135_85_p <- rbind(category_2nd_if_1st_135_85_p_age,
                                      category_2nd_if_1st_135_85_p_bmi,
                                      category_2nd_if_1st_135_85_p_wai,
                                      category_2nd_if_1st_135_85_p_fpg,
                                      category_2nd_if_1st_135_85_p_tch,
                                      category_2nd_if_1st_135_85_p_who)

category_2nd_if_1st_135_85_p$is_p_adj_sig <- ifelse(category_2nd_if_1st_135_85_p$p.adj.signif <= 0.05, 1, 0)
category_2nd_if_1st_135_85_p$group2 <- factor(category_2nd_if_1st_135_85_p$group2, 
                                              levels = c(1, 2, 4),
                                              labels = c('Missed', 'Overdiagnosed', 'Consistent non-HTN'))
s_t <- category_2nd_if_1st_135_85_p[,c(1,2,5,6,7,10,11,13)]
names(s_t) <- c('Country', 'Year', 'Level', 
                'N, cosistent HTN', 'N, levels', 'p-value',
                'p-value, bonferroni', 'risk factor')
write.csv(s_t,
          paste0("~/Box Sync/WHO STEPS/HTN misclassification measurements/04.Supplementary Materials/category_2nd_if_1st_135_85_p_",
                 Sys.Date(),
                 ".csv"),
          row.names = FALSE)


pdf(paste0("~/Box Sync/WHO STEPS/HTN misclassification measurements/03.Figures/category_2nd_if_1st_135_85_p_", 
           Sys.Date(), 
           ".pdf"),
    width = 30, 
    height = 30)
ggplot(data = category_2nd_if_1st_135_85_p, 
       aes(x = group2,
           y = paste0(country, ", ", data_year),
           fill = as.factor(is_p_adj_sig))) +
  geom_tile() +
  scale_fill_manual('Significant difference with consistent HTN?', 
                    values = c('red', 'blue'), labels = c("No", "Yes")) +
  facet_wrap(~variable, nrow = 1) +
  labs(x = '',
       y = '') +
  theme_bw() +
  theme(legend.position = 'top') +
  theme(panel.grid.major.x = element_line(colour = "grey30"), 
        panel.grid.minor.y = element_line(colour = "black"), 
        panel.grid.minor.x = element_line(colour = "white"), 
        panel.grid.major.y  = element_blank(),
        panel.background = element_blank(), 
        panel.border = element_rect(fill = NA, colour = "black"), 
        legend.position = c("top"), 
        legend.justification = c("top"), 
        legend.box.just = "right",
        legend.text = element_text(size = 20), 
        legend.box.margin = margin(0, 0, 0, 0, "cm"),
        legend.direction = "horizontal", 
        axis.text.x = element_text(size = 30, angle = 90), 
        legend.title = element_text(size = 30),
        axis.text.y = element_text(size = 30), 
        axis.title.x = element_text(size= 30), 
        strip.text.y = element_text( size = 30),
        strip.text.x = element_text( size = 30),
        legend.key.width = unit(3, "cm"), 
        legend.key.height = unit(0.7,"cm"))
dev.off()  


rm(category_2nd_if_1st_135_85_p_age,
   category_2nd_if_1st_135_85_p_bmi,
   category_2nd_if_1st_135_85_p_wai,
   category_2nd_if_1st_135_85_p_fpg,
   category_2nd_if_1st_135_85_p_tch,
   category_2nd_if_1st_135_85_p_who,
   category_2nd_if_1st_135_85_p,
   s_t)
################################################################################


################################################################################
category_2nd_if_1st_140_90_p_age <- p.values(pooleddata, 'category_2nd_if_1st_140_90', 'age')
category_2nd_if_1st_140_90_p_bmi <- p.values(pooleddata, 'category_2nd_if_1st_140_90', 'bmi')
category_2nd_if_1st_140_90_p_wai <- p.values(pooleddata, 'category_2nd_if_1st_140_90', 'waist')
category_2nd_if_1st_140_90_p_fpg <- p.values(pooleddata, 'category_2nd_if_1st_140_90', 'fpg')
category_2nd_if_1st_140_90_p_tch <- p.values(pooleddata, 'category_2nd_if_1st_140_90', 'total_cholesterol')
category_2nd_if_1st_140_90_p_who <- p.values(pooleddata[which(!is.na(pooleddata$cal2_who_cvdx_m1)),], 'category_2nd_if_1st_140_90', 'cal2_who_cvdx_m1')


category_2nd_if_1st_140_90_p_age$variable <- 'Age'
category_2nd_if_1st_140_90_p_bmi$variable <- 'BMI'
category_2nd_if_1st_140_90_p_wai$variable <- 'Waist\ncircumference'
category_2nd_if_1st_140_90_p_fpg$variable <- 'FPG'
category_2nd_if_1st_140_90_p_tch$variable <- 'Total\nCholesterol'
category_2nd_if_1st_140_90_p_who$variable <- '10-year CV\nrisk WHO'


category_2nd_if_1st_140_90_p <- rbind(category_2nd_if_1st_140_90_p_age,
                                      category_2nd_if_1st_140_90_p_bmi,
                                      category_2nd_if_1st_140_90_p_wai,
                                      category_2nd_if_1st_140_90_p_fpg,
                                      category_2nd_if_1st_140_90_p_tch,
                                      category_2nd_if_1st_140_90_p_who)

category_2nd_if_1st_140_90_p$is_p_adj_sig <- ifelse(category_2nd_if_1st_140_90_p$p.adj.signif <= 0.05, 1, 0)
category_2nd_if_1st_140_90_p$group2 <- factor(category_2nd_if_1st_140_90_p$group2, 
                                              levels = c(1, 2, 4),
                                              labels = c('Missed', 'Overdiagnosed', 'Consistent non-HTN'))
s_t <- category_2nd_if_1st_140_90_p[,c(1,2,5,6,7,10,11,13)]
names(s_t) <- c('Country', 'Year', 'Level', 
                'N, cosistent HTN', 'N, levels', 'p-value',
                'p-value, bonferroni', 'risk factor')
write.csv(s_t,
          paste0("~/Box Sync/WHO STEPS/HTN misclassification measurements/04.Supplementary Materials/category_2nd_if_1st_140_90_p_",
                 Sys.Date(),
                 ".csv"),
          row.names = FALSE)


pdf(paste0("~/Box Sync/WHO STEPS/HTN misclassification measurements/03.Figures/category_2nd_if_1st_140_90_p_", 
           Sys.Date(), 
           ".pdf"),
    width = 30, 
    height = 30)
ggplot(data = category_2nd_if_1st_140_90_p, 
       aes(x = group2,
           y = paste0(country, ", ", data_year),
           fill = as.factor(is_p_adj_sig))) +
  geom_tile() +
  scale_fill_manual('Significant difference with consistent HTN?', 
                    values = c('red', 'blue'), labels = c("No", "Yes")) +
  facet_wrap(~variable, nrow = 1) +
  labs(x = '',
       y = '') +
  theme_bw() +
  theme(legend.position = 'top') +
  theme(panel.grid.major.x = element_line(colour = "grey30"), 
        panel.grid.minor.y = element_line(colour = "black"), 
        panel.grid.minor.x = element_line(colour = "white"), 
        panel.grid.major.y  = element_blank(),
        panel.background = element_blank(), 
        panel.border = element_rect(fill = NA, colour = "black"), 
        legend.position = c("top"), 
        legend.justification = c("top"), 
        legend.box.just = "right",
        legend.text = element_text(size = 20), 
        legend.box.margin = margin(0, 0, 0, 0, "cm"),
        legend.direction = "horizontal", 
        axis.text.x = element_text(size = 30, angle = 90), 
        legend.title = element_text(size = 30),
        axis.text.y = element_text(size = 30), 
        axis.title.x = element_text(size= 30), 
        strip.text.y = element_text( size = 30),
        strip.text.x = element_text( size = 30),
        legend.key.width = unit(3, "cm"), 
        legend.key.height = unit(0.7,"cm"))
dev.off()  


rm(category_2nd_if_1st_140_90_p_age,
   category_2nd_if_1st_140_90_p_bmi,
   category_2nd_if_1st_140_90_p_wai,
   category_2nd_if_1st_140_90_p_fpg,
   category_2nd_if_1st_140_90_p_tch,
   category_2nd_if_1st_140_90_p_who,
   category_2nd_if_1st_140_90_p,
   s_t)
################################################################################


################################################################################
category_2nd_if_1st_130_145_or_80_95_p_age <- p.values(pooleddata, 'category_2nd_if_1st_130_145_or_80_95', 'age')
category_2nd_if_1st_130_145_or_80_95_p_bmi <- p.values(pooleddata, 'category_2nd_if_1st_130_145_or_80_95', 'bmi')
category_2nd_if_1st_130_145_or_80_95_p_wai <- p.values(pooleddata, 'category_2nd_if_1st_130_145_or_80_95', 'waist')
category_2nd_if_1st_130_145_or_80_95_p_fpg <- p.values(pooleddata, 'category_2nd_if_1st_130_145_or_80_95', 'fpg')
category_2nd_if_1st_130_145_or_80_95_p_tch <- p.values(pooleddata, 'category_2nd_if_1st_130_145_or_80_95', 'total_cholesterol')
category_2nd_if_1st_130_145_or_80_95_p_who <- p.values(pooleddata[which(!is.na(pooleddata$cal2_who_cvdx_m1)),], 'category_2nd_if_1st_130_145_or_80_95', 'cal2_who_cvdx_m1')


category_2nd_if_1st_130_145_or_80_95_p_age$variable <- 'Age'
category_2nd_if_1st_130_145_or_80_95_p_bmi$variable <- 'BMI'
category_2nd_if_1st_130_145_or_80_95_p_wai$variable <- 'Waist\ncircumference'
category_2nd_if_1st_130_145_or_80_95_p_fpg$variable <- 'FPG'
category_2nd_if_1st_130_145_or_80_95_p_tch$variable <- 'Total\nCholesterol'
category_2nd_if_1st_130_145_or_80_95_p_who$variable <- '10-year CV\nrisk WHO'


category_2nd_if_1st_130_145_or_80_95_p <- rbind(category_2nd_if_1st_130_145_or_80_95_p_age,
                                                category_2nd_if_1st_130_145_or_80_95_p_bmi,
                                                category_2nd_if_1st_130_145_or_80_95_p_wai,
                                                category_2nd_if_1st_130_145_or_80_95_p_fpg,
                                                category_2nd_if_1st_130_145_or_80_95_p_tch,
                                                category_2nd_if_1st_130_145_or_80_95_p_who)

category_2nd_if_1st_130_145_or_80_95_p$is_p_adj_sig <- ifelse(category_2nd_if_1st_130_145_or_80_95_p$p.adj.signif <= 0.05, 1, 0)
category_2nd_if_1st_130_145_or_80_95_p$group2 <- factor(category_2nd_if_1st_130_145_or_80_95_p$group2, 
                                                        levels = c(1, 2, 4),
                                                        labels = c('Missed', 'Overdiagnosed', 'Consistent non-HTN'))
s_t <- category_2nd_if_1st_130_145_or_80_95_p[,c(1,2,5,6,7,10,11,13)]
names(s_t) <- c('Country', 'Year', 'Level', 
                'N, cosistent HTN', 'N, levels', 'p-value',
                'p-value, bonferroni', 'risk factor')
write.csv(s_t,
          paste0("~/Box Sync/WHO STEPS/HTN misclassification measurements/04.Supplementary Materials/category_2nd_if_1st_130_145_or_80_95_p_",
                 Sys.Date(),
                 ".csv"),
          row.names = FALSE)


pdf(paste0("~/Box Sync/WHO STEPS/HTN misclassification measurements/03.Figures/category_2nd_if_1st_130_145_or_80_95_p_", 
           Sys.Date(), 
           ".pdf"),
    width = 30, 
    height = 30)
ggplot(data = category_2nd_if_1st_130_145_or_80_95_p, 
       aes(x = group2,
           y = paste0(country, ", ", data_year),
           fill = as.factor(is_p_adj_sig))) +
  geom_tile() +
  scale_fill_manual('Significant difference with consistent HTN?', 
                    values = c('red', 'blue'), labels = c("No", "Yes")) +
  facet_wrap(~variable, nrow = 1) +
  labs(x = '',
       y = '') +
  theme_bw() +
  theme(legend.position = 'top') +
  theme(panel.grid.major.x = element_line(colour = "grey30"), 
        panel.grid.minor.y = element_line(colour = "black"), 
        panel.grid.minor.x = element_line(colour = "white"), 
        panel.grid.major.y  = element_blank(),
        panel.background = element_blank(), 
        panel.border = element_rect(fill = NA, colour = "black"), 
        legend.position = c("top"), 
        legend.justification = c("top"), 
        legend.box.just = "right",
        legend.text = element_text(size = 20), 
        legend.box.margin = margin(0, 0, 0, 0, "cm"),
        legend.direction = "horizontal", 
        axis.text.x = element_text(size = 30, angle = 90), 
        legend.title = element_text(size = 30),
        axis.text.y = element_text(size = 30), 
        axis.title.x = element_text(size= 30), 
        strip.text.y = element_text( size = 30),
        strip.text.x = element_text( size = 30),
        legend.key.width = unit(3, "cm"), 
        legend.key.height = unit(0.7,"cm"))
dev.off()  


length(unique(category_2nd_if_1st_130_145_or_80_95_p_who[which(category_2nd_if_1st_130_145_or_80_95_p_who$group2 == 1 &
                                                               category_2nd_if_1st_130_145_or_80_95_p_who$p.adj.signif >= 0.05),]$country))
unique_countries_category_2nd_if_1st_130_145_or_80_95_who <- unique(category_2nd_if_1st_130_145_or_80_95_p_who[which(category_2nd_if_1st_130_145_or_80_95_p_who$group2 == 1 &
                                                                    category_2nd_if_1st_130_145_or_80_95_p_who$p.adj.signif >= 0.05),]$country)


length(unique(category_2nd_if_1st_130_145_or_80_95_p_who[which(category_2nd_if_1st_130_145_or_80_95_p_who$group2 == 2 &
                                                               category_2nd_if_1st_130_145_or_80_95_p_who$p.adj.signif >= 0.05),]$country))
unique_countries_category_2nd_if_1st_130_145_or_80_95_who_over <- unique(category_2nd_if_1st_130_145_or_80_95_p_who[which(category_2nd_if_1st_130_145_or_80_95_p_who$group2 == 2 &
                                                                         category_2nd_if_1st_130_145_or_80_95_p_who$p.adj.signif >= 0.05),]$country)


rm(category_2nd_if_1st_130_145_or_80_95_p_age,
   category_2nd_if_1st_130_145_or_80_95_p_bmi,
   category_2nd_if_1st_130_145_or_80_95_p_wai,
   category_2nd_if_1st_130_145_or_80_95_p_fpg,
   category_2nd_if_1st_130_145_or_80_95_p_tch,
   category_2nd_if_1st_130_145_or_80_95_p_who,
   category_2nd_if_1st_130_145_or_80_95_p,
   s_t)
################################################################################


################################################################################
category_2nd_if_1st_130_150_or_80_100_p_age <- p.values(pooleddata, 'category_2nd_if_1st_130_150_or_80_100', 'age')
category_2nd_if_1st_130_150_or_80_100_p_bmi <- p.values(pooleddata, 'category_2nd_if_1st_130_150_or_80_100', 'bmi')
category_2nd_if_1st_130_150_or_80_100_p_wai <- p.values(pooleddata, 'category_2nd_if_1st_130_150_or_80_100', 'waist')
category_2nd_if_1st_130_150_or_80_100_p_fpg <- p.values(pooleddata, 'category_2nd_if_1st_130_150_or_80_100', 'fpg')
category_2nd_if_1st_130_150_or_80_100_p_tch <- p.values(pooleddata, 'category_2nd_if_1st_130_150_or_80_100', 'total_cholesterol')
category_2nd_if_1st_130_150_or_80_100_p_who <- p.values(pooleddata[which(!is.na(pooleddata$cal2_who_cvdx_m1)),], 'category_2nd_if_1st_130_150_or_80_100', 'cal2_who_cvdx_m1')


category_2nd_if_1st_130_150_or_80_100_p_age$variable <- 'Age'
category_2nd_if_1st_130_150_or_80_100_p_bmi$variable <- 'BMI'
category_2nd_if_1st_130_150_or_80_100_p_wai$variable <- 'Waist\ncircumference'
category_2nd_if_1st_130_150_or_80_100_p_fpg$variable <- 'FPG'
category_2nd_if_1st_130_150_or_80_100_p_tch$variable <- 'Total\nCholesterol'
category_2nd_if_1st_130_150_or_80_100_p_who$variable <- '10-year CV\nrisk WHO'


category_2nd_if_1st_130_150_or_80_100_p <- rbind(category_2nd_if_1st_130_150_or_80_100_p_age,
                                                 category_2nd_if_1st_130_150_or_80_100_p_bmi,
                                                 category_2nd_if_1st_130_150_or_80_100_p_wai,
                                                 category_2nd_if_1st_130_150_or_80_100_p_fpg,
                                                 category_2nd_if_1st_130_150_or_80_100_p_tch,
                                                 category_2nd_if_1st_130_150_or_80_100_p_who)

category_2nd_if_1st_130_150_or_80_100_p$is_p_adj_sig <- ifelse(category_2nd_if_1st_130_150_or_80_100_p$p.adj.signif <= 0.05, 1, 0)
category_2nd_if_1st_130_150_or_80_100_p$group2 <- factor(category_2nd_if_1st_130_150_or_80_100_p$group2, 
                                                         levels = c(1, 2, 4),
                                                         labels = c('Missed', 'Overdiagnosed', 'Consistent non-HTN'))
s_t <- category_2nd_if_1st_130_150_or_80_100_p[,c(1,2,5,6,7,10,11,13)]
names(s_t) <- c('Country', 'Year', 'Level', 
                'N, cosistent HTN', 'N, levels', 'p-value',
                'p-value, bonferroni', 'risk factor')
write.csv(s_t,
          paste0("~/Box Sync/WHO STEPS/HTN misclassification measurements/04.Supplementary Materials/category_2nd_if_1st_130_150_or_80_100_p_",
                 Sys.Date(),
                 ".csv"),
          row.names = FALSE)


pdf(paste0("~/Box Sync/WHO STEPS/HTN misclassification measurements/03.Figures/category_2nd_if_1st_130_150_or_80_100_p_", 
           Sys.Date(), 
           ".pdf"),
    width = 30, 
    height = 30)
ggplot(data = category_2nd_if_1st_130_150_or_80_100_p, 
       aes(x = group2,
           y = paste0(country, ", ", data_year),
           fill = as.factor(is_p_adj_sig))) +
  geom_tile() +
  scale_fill_manual('Significant difference with consistent HTN?', 
                    values = c('red', 'blue'), labels = c("No", "Yes")) +
  facet_wrap(~variable, nrow = 1) +
  labs(x = '',
       y = '') +
  theme_bw() +
  theme(legend.position = 'top') +
  theme(panel.grid.major.x = element_line(colour = "grey30"), 
        panel.grid.minor.y = element_line(colour = "black"), 
        panel.grid.minor.x = element_line(colour = "white"), 
        panel.grid.major.y  = element_blank(),
        panel.background = element_blank(), 
        panel.border = element_rect(fill = NA, colour = "black"), 
        legend.position = c("top"), 
        legend.justification = c("top"), 
        legend.box.just = "right",
        legend.text = element_text(size = 20), 
        legend.box.margin = margin(0, 0, 0, 0, "cm"),
        legend.direction = "horizontal", 
        axis.text.x = element_text(size = 30, angle = 90), 
        legend.title = element_text(size = 30),
        axis.text.y = element_text(size = 30), 
        axis.title.x = element_text(size= 30), 
        strip.text.y = element_text( size = 30),
        strip.text.x = element_text( size = 30),
        legend.key.width = unit(3, "cm"), 
        legend.key.height = unit(0.7,"cm"))
dev.off()  


rm(category_2nd_if_1st_130_150_or_80_100_p_age,
   category_2nd_if_1st_130_150_or_80_100_p_bmi,
   category_2nd_if_1st_130_150_or_80_100_p_wai,
   category_2nd_if_1st_130_150_or_80_100_p_fpg,
   category_2nd_if_1st_130_150_or_80_100_p_tch,
   category_2nd_if_1st_130_150_or_80_100_p_who,
   category_2nd_if_1st_130_150_or_80_100_p,
   s_t)
################################################################################


################################################################################
category_2nd_if_1st_130_155_or_80_105_p_age <- p.values(pooleddata, 'category_2nd_if_1st_130_155_or_80_105', 'age')
category_2nd_if_1st_130_155_or_80_105_p_bmi <- p.values(pooleddata, 'category_2nd_if_1st_130_155_or_80_105', 'bmi')
category_2nd_if_1st_130_155_or_80_105_p_wai <- p.values(pooleddata, 'category_2nd_if_1st_130_155_or_80_105', 'waist')
category_2nd_if_1st_130_155_or_80_105_p_fpg <- p.values(pooleddata, 'category_2nd_if_1st_130_155_or_80_105', 'fpg')
category_2nd_if_1st_130_155_or_80_105_p_tch <- p.values(pooleddata, 'category_2nd_if_1st_130_155_or_80_105', 'total_cholesterol')
category_2nd_if_1st_130_155_or_80_105_p_who <- p.values(pooleddata[which(!is.na(pooleddata$cal2_who_cvdx_m1)),], 'category_2nd_if_1st_130_155_or_80_105', 'cal2_who_cvdx_m1')


category_2nd_if_1st_130_155_or_80_105_p_age$variable <- 'Age'
category_2nd_if_1st_130_155_or_80_105_p_bmi$variable <- 'BMI'
category_2nd_if_1st_130_155_or_80_105_p_wai$variable <- 'Waist\ncircumference'
category_2nd_if_1st_130_155_or_80_105_p_fpg$variable <- 'FPG'
category_2nd_if_1st_130_155_or_80_105_p_tch$variable <- 'Total\nCholesterol'
category_2nd_if_1st_130_155_or_80_105_p_who$variable <- '10-year CV\nrisk WHO'


category_2nd_if_1st_130_155_or_80_105_p <- rbind(category_2nd_if_1st_130_155_or_80_105_p_age,
                                                 category_2nd_if_1st_130_155_or_80_105_p_bmi,
                                                 category_2nd_if_1st_130_155_or_80_105_p_wai,
                                                 category_2nd_if_1st_130_155_or_80_105_p_fpg,
                                                 category_2nd_if_1st_130_155_or_80_105_p_tch,
                                                 category_2nd_if_1st_130_155_or_80_105_p_who)

category_2nd_if_1st_130_155_or_80_105_p$is_p_adj_sig <- ifelse(category_2nd_if_1st_130_155_or_80_105_p$p.adj.signif <= 0.05, 1, 0)
category_2nd_if_1st_130_155_or_80_105_p$group2 <- factor(category_2nd_if_1st_130_155_or_80_105_p$group2, 
                                                         levels = c(1, 2, 4),
                                                         labels = c('Missed', 'Overdiagnosed', 'Consistent non-HTN'))
s_t <- category_2nd_if_1st_130_155_or_80_105_p[,c(1,2,5,6,7,10,11,13)]
names(s_t) <- c('Country', 'Year', 'Level', 
                'N, cosistent HTN', 'N, levels', 'p-value',
                'p-value, bonferroni', 'risk factor')
write.csv(s_t,
          paste0("~/Box Sync/WHO STEPS/HTN misclassification measurements/04.Supplementary Materials/category_2nd_if_1st_130_155_or_80_105_p_",
                 Sys.Date(),
                 ".csv"),
          row.names = FALSE)


pdf(paste0("~/Box Sync/WHO STEPS/HTN misclassification measurements/03.Figures/category_2nd_if_1st_130_155_or_80_105_p_", 
           Sys.Date(), 
           ".pdf"),
    width = 30, 
    height = 30)
ggplot(data = category_2nd_if_1st_130_155_or_80_105_p, 
       aes(x = group2,
           y = paste0(country, ", ", data_year),
           fill = as.factor(is_p_adj_sig))) +
  geom_tile() +
  scale_fill_manual('Significant difference with consistent HTN?', 
                    values = c('red', 'blue'), labels = c("No", "Yes")) +
  facet_wrap(~variable, nrow = 1) +
  labs(x = '',
       y = '') +
  theme_bw() +
  theme(legend.position = 'top') +
  theme(panel.grid.major.x = element_line(colour = "grey30"), 
        panel.grid.minor.y = element_line(colour = "black"), 
        panel.grid.minor.x = element_line(colour = "white"), 
        panel.grid.major.y  = element_blank(),
        panel.background = element_blank(), 
        panel.border = element_rect(fill = NA, colour = "black"), 
        legend.position = c("top"), 
        legend.justification = c("top"), 
        legend.box.just = "right",
        legend.text = element_text(size = 20), 
        legend.box.margin = margin(0, 0, 0, 0, "cm"),
        legend.direction = "horizontal", 
        axis.text.x = element_text(size = 30, angle = 90), 
        legend.title = element_text(size = 30),
        axis.text.y = element_text(size = 30), 
        axis.title.x = element_text(size= 30), 
        strip.text.y = element_text( size = 30),
        strip.text.x = element_text( size = 30),
        legend.key.width = unit(3, "cm"), 
        legend.key.height = unit(0.7,"cm"))
dev.off()  


rm(category_2nd_if_1st_130_155_or_80_105_p_age,
   category_2nd_if_1st_130_155_or_80_105_p_bmi,
   category_2nd_if_1st_130_155_or_80_105_p_wai,
   category_2nd_if_1st_130_155_or_80_105_p_fpg,
   category_2nd_if_1st_130_155_or_80_105_p_tch,
   category_2nd_if_1st_130_155_or_80_105_p_who,
   category_2nd_if_1st_130_155_or_80_105_p,
   s_t)
################################################################################


############# MEAN WHO CARDIOVASCULAR RISK BY LEVEL AND PROPORTION #############
length(unique(pooleddata[which(is.na(pooleddata$cal2_who_cvdx_m1)),]$country))
nrow(pooleddata[which(is.na(pooleddata$cal2_who_cvdx_m1)),])
length(unique(pooleddata[which(!is.na(pooleddata$cal2_who_cvdx_m1)),]$country))
nrow(pooleddata[which(!is.na(pooleddata$cal2_who_cvdx_m1)),])


A1 <- mean_who(pooleddata, 'category_only_1st')
A2 <- mean_who(pooleddata, 'category_only_2nd')
A3 <- mean_who(pooleddata, 'category_avg_1st_2nd')
A4 <- mean_who(pooleddata, 'category_2nd_if_1st_130_80')
A5 <- mean_who(pooleddata, 'category_2nd_if_1st_135_85')
A6 <- mean_who(pooleddata, 'category_2nd_if_1st_140_90')
A7 <- mean_who(pooleddata, 'category_2nd_if_1st_130_145_or_80_95')
A8 <- mean_who(pooleddata, 'category_2nd_if_1st_130_150_or_80_100')
A9 <- mean_who(pooleddata, 'category_2nd_if_1st_130_155_or_80_105')


print('Missed - not significant'); mean(A2[which(A2$country %in% unique_countries_2nd_who),]$Missed); 
sd(A2[which(A2$country %in% unique_countries_2nd_who),]$Missed)
print('Consistent HT - not significant'); mean(A2[which(A2$country %in% unique_countries_2nd_who),]$`Consistent HT`); 
sd(A2[which(A2$country %in% unique_countries_2nd_who),]$`Consistent HT`)


print('Missed - not significant'); mean(A7[which(A7$country %in% unique_countries_category_2nd_if_1st_130_145_or_80_95_who),]$Missed); 
sd(A7[which(A7$country %in% unique_countries_category_2nd_if_1st_130_145_or_80_95_who),]$Missed)
print('Consistent HT - not significant'); mean(A7[which(A7$country %in% unique_countries_category_2nd_if_1st_130_145_or_80_95_who),]$`Consistent HT`); 
sd(A7[which(A7$country %in% unique_countries_category_2nd_if_1st_130_145_or_80_95_who),]$`Consistent HT`)


print('Over - not significant'); mean(A2[which(A2$country %in% unique_countries_2nd_who_over),]$Over); 
sd(A2[which(A2$country %in% unique_countries_2nd_who_over),]$Over)
print('Consistent HT - not significant'); mean(A2[which(A2$country %in% unique_countries_2nd_who_over),]$`Consistent HT`); 
sd(A2[which(A2$country %in% unique_countries_2nd_who_over),]$`Consistent HT`)


print('Over - not significant'); mean(A7[which(A7$country %in% unique_countries_category_2nd_if_1st_130_145_or_80_95_who_over),]$Over); 
sd(A7[which(A7$country %in% unique_countries_category_2nd_if_1st_130_145_or_80_95_who_over),]$Over)
print('Consistent HT - not significant'); mean(A7[which(A7$country %in% unique_countries_category_2nd_if_1st_130_145_or_80_95_who_over),]$`Consistent HT`); 
sd(A7[which(A7$country %in% unique_countries_category_2nd_if_1st_130_145_or_80_95_who_over),]$`Consistent HT`)


A1_9 <- cbind(A1[,c(11:13)],
              A2[,c(11:13)],
              A3[,c(11:13)],
              A4[,c(11:13)],
              A5[,c(11:13)],
              A6[,c(11:13)],
              A7[,c(11:13)],
              A8[,c(11:13)],
              A9[,c(11:13)])


names(A1_9) <- c('Only 1st,\nmissed over consistent HT', 
                 'Only 1st,\noverdiagonsed over consistent HT',
                 'Only 1st,\nconsistent non-HT over consistent HT',
                 
                 'Only 2nd,\nmissed over consistent HT', 
                 'Only 2nd,\noverdiagonsed over consistent HT',
                 'Only 2nd,\nconsistent non-HT over consistent HT',
                 
                 'Average 1st and 2nd,\nmissed over consistent HT', 
                 'Average 1st and 2nd,\noverdiagonsed over consistent HT',
                 'Average 1st and 2nd,\nconsistent non-HT over consistent HT',
                 
                 '2nd if 1st >=130/80,\nmissed over consistent HT', 
                 '2nd if 1st >=130/80,\noverdiagonsed over consistent HT',
                 '2nd if 1st >=130/80,\nconsistent non-HT over consistent HT',
                 
                 '2nd if 1st >=135/85,\nmissed over consistent HT', 
                 '2nd if 1st >=135/85,\noverdiagonsed over consistent HT',
                 '2nd if 1st >=135/85,\nconsistent non-HT over consistent HT',
                 
                 '2nd if 1st >=140/90,\nmissed over consistent HT', 
                 '2nd if 1st >=140/90,\noverdiagonsed over consistent HT',
                 '2nd if 1st >=140/90,\nconsistent non-HT over consistent HT',
                 
                 '2nd if 1st ==130_145_or_80_95,\nmissed over consistent HT', 
                 '2nd if 1st ==130_145_or_80_95,\noverdiagonsed over consistent HT',
                 '2nd if 1st ==130_145_or_80_95,\nconsistent non-HT over consistent HT',
                 
                 '2nd if 1st ==130_150_or_80_100,\nmissed over consistent HT', 
                 '2nd if 1st ==130_150_or_80_100,\noverdiagonsed over consistent HT',
                 '2nd if 1st ==130_150_or_80_100,\nconsistent non-HT over consistent HT',
                 
                 '2nd if 1st ==130_155_or_80_105,\nmissed over consistent HT', 
                 '2nd if 1st ==130_155_or_80_105,\noverdiagonsed over consistent HT',
                 '2nd if 1st ==130_155_or_80_105,\nconsistent non-HT over consistent HT')


A1_9 <- cbind(A1[,c(1,2)],
              A1_9)


write.csv(A1_9,
          paste0("~/Box Sync/WHO STEPS/HTN misclassification measurements/04.Supplementary Materials/Who_risk_overs_",
                 Sys.Date(),
                 ".csv"),
          row.names = FALSE)


#View(A1_9[,c(1,2,6:14)])
#write.csv(A1_9[,c(1,2,6:14)],
#          paste0("~/Box Sync/WHO STEPS/HTN misclassification measurements/06.Tables/Table_4_",
#                 Sys.Date(),
#                 ".csv"),
#          row.names = FALSE)
################################################################################


################### HISTOGRAM OF 10-YEAR CVD RISK BY COUNTRY ###################
pdf(paste0("~/Box Sync/WHO STEPS/HTN misclassification measurements/03.Figures/Hist_cvd_risk_country_", 
           Sys.Date(), 
           ".pdf"),
    width = 20, 
    height = 10)
ggplot(data = pooleddata[which(!is.na(pooleddata$cal2_who_cvdx_m1)),],
       aes(x = cal2_who_cvdx_m1)) +
  geom_histogram(bins = 100) +
  geom_vline(aes(xintercept = 0.10)) +
  facet_wrap(~country, 
             scales = 'free', 
             ncol = 9) +
  theme_light() +
  labs(x = '10-year cardiovascular risk',
       y = '')
dev.off()
################################################################################


################################## REGRESSIONS #################################


################################################################################
########################## OUTCOME : missed_only_1st ###########################
################################################################################
tmp1 <- glmer(missed_only_1st ~ as.factor(sex) + 
                age + 
                bmi + 
                cal2_who_cvdx_m1 + 
                (1|region/country),
              data = pooleddata, 
              family = poisson(link = "log"))
summ(
  tmp1,
  exp = TRUE,
  confint = TRUE, 
  re.variance = 'var', 
  digits = 5
) 
################################################################################


################################################################################
########################## OUTCOME : missed_only_2nd ###########################
################################################################################
tmp2 <- glmer(missed_only_2nd ~ as.factor(sex) + 
                age + 
                bmi + 
                cal2_who_cvdx_m1 + 
                (1|region/country),
              data = pooleddata, 
              family = poisson(link = "log"))
summ(
  tmp2,
  exp = TRUE,
  confint = TRUE, 
  re.variance = 'var', 
  digits = 5
) 
################################################################################


################################################################################
######################## OUTCOME : missed_avg_1st_2nd ##########################
################################################################################
tmp3 <- glmer(missed_avg_1st_2nd ~ as.factor(sex) + 
                age + 
                bmi + 
                cal2_who_cvdx_m1 + 
                (1|region/country),
              data = pooleddata, 
              family = poisson(link = "log"))
summ(
  tmp3,
  exp = TRUE,
  confint = TRUE, 
  re.variance = 'var', 
  digits = 5
) 
################################################################################


################################################################################
##################### OUTCOME : missed_2nd_if_1st_130_80 #######################
################################################################################
tmp4 <- glmer(missed_2nd_if_1st_130_80 ~ as.factor(sex) + 
                age + 
                bmi + 
                cal2_who_cvdx_m1 + 
                (1|region/country),
              data = pooleddata, 
              family = poisson(link = "log"))
summ(
  tmp4,
  exp = TRUE,
  confint = TRUE, 
  re.variance = 'var', 
  digits = 5
) 
################################################################################


################################################################################
##################### OUTCOME : missed_2nd_if_1st_135_85 #######################
################################################################################
tmp5 <- glmer(missed_2nd_if_1st_135_85 ~ as.factor(sex) + 
                age + 
                bmi + 
                cal2_who_cvdx_m1 + 
                (1|region/country),
              data = pooleddata, 
              family = poisson(link = "log"))
summ(
  tmp5,
  exp = TRUE,
  confint = TRUE, 
  re.variance = 'var', 
  digits = 5
) 
################################################################################


################################################################################
##################### OUTCOME : missed_2nd_if_1st_140_90 #######################
################################################################################
tmp6 <- glmer(missed_2nd_if_1st_140_90 ~ as.factor(sex) + 
                age + 
                bmi + 
                cal2_who_cvdx_m1 + 
                (1|region/country),
              data = pooleddata, 
              family = poisson(link = "log"))
summ(
  tmp6,
  exp = TRUE,
  confint = TRUE, 
  re.variance = 'var', 
  digits = 5
) 
################################################################################


################################################################################
############### OUTCOME : missed_2nd_if_1st_130_145_or_80_95 ###################
################################################################################
tmp7 <- glmer(missed_2nd_if_1st_130_145_or_80_95 ~ as.factor(sex) + 
                age + 
                bmi + 
                cal2_who_cvdx_m1 + 
                (1|region/country),
              data = pooleddata, 
              family = poisson(link = "log"))
summ(
  tmp7,
  exp = TRUE,
  confint = TRUE, 
  re.variance = 'var', 
  digits = 5
) 
################################################################################


################################################################################
############## OUTCOME : missed_2nd_if_1st_130_150_or_80_100 ###################
################################################################################
tmp8 <- glmer(missed_2nd_if_1st_130_150_or_80_100 ~ as.factor(sex) + 
                age + 
                bmi + 
                cal2_who_cvdx_m1 + 
                (1|region/country),
              data = pooleddata, 
              family = poisson(link = "log"))
summ(
  tmp8,
  exp = TRUE,
  confint = TRUE, 
  re.variance = 'var', 
  digits = 5
) 
################################################################################


################################################################################
############## OUTCOME : missed_2nd_if_1st_130_155_or_80_105 ###################
################################################################################
tmp9 <- glmer(missed_2nd_if_1st_130_155_or_80_105 ~ as.factor(sex) + 
                age + 
                bmi + 
                cal2_who_cvdx_m1 + 
                (1|region/country),
              data = pooleddata, 
              family = poisson(link = "log"))
summ(
  tmp9,
  exp = TRUE,
  confint = TRUE, 
  re.variance = 'var', 
  digits = 5
) 
################################################################################
