# Supplementary material for: Simplified hypertension screening methods across 60 countries: An observational study
Source: PLoS Med. 2022 Apr 1;19(4):e1003975. doi: 10.1371/journal.pmed.1003975 (PMC9012386; doi:10.1371/journal.pmed.1003975)
Supplement: S1 Cleaning — (R) [file pmed.1003975.s003.R]

### --- READ DATA (POOLED ALL STEPS)
setwd("~/Box Sync/WHO STEPS/_Pooled data")
pooleddata <- data.table::fread("pooleddata_steps_national_2022-02-18.csv")
length(unique(pooleddata$study_id)) # 75 LMCs, but not all have data on BP


### --- NEW VARIABLES / RECODING 
pooleddata$bmi  <- (pooleddata$weight/pooleddata$height^2)


### --- EXCLUSION CRITERIA 
# 1. PEOPLE AGED 18-69
pooleddata <- pooleddata[which(pooleddata$age >= 18),]
pooleddata <- pooleddata[which(pooleddata$age <= 69),]
summary(pooleddata$age)
dim(pooleddata)
length(unique(pooleddata$study_id))


# 2. MISSING SBP/DBP
pooleddata <- pooleddata[which(!is.na(pooleddata$sbp1)),]
pooleddata <- pooleddata[which(!is.na(pooleddata$dbp1)),]
pooleddata <- pooleddata[which(!is.na(pooleddata$sbp2)),]
pooleddata <- pooleddata[which(!is.na(pooleddata$dbp2)),]
pooleddata <- pooleddata[which(!is.na(pooleddata$sbp3)),]
pooleddata <- pooleddata[which(!is.na(pooleddata$dbp3)),]
dim(pooleddata)
length(unique(pooleddata$study_id))


# 3. IMPLAUSIBLE RANGES 
pooleddata <- pooleddata[which(pooleddata$sbp1 >= 70),]
pooleddata <- pooleddata[which(pooleddata$sbp1 <= 270),]
pooleddata <- pooleddata[which(pooleddata$dbp1 >= 30),]
pooleddata <- pooleddata[which(pooleddata$dbp1 <= 150),]

pooleddata <- pooleddata[which(pooleddata$sbp2 >= 70),]
pooleddata <- pooleddata[which(pooleddata$sbp2 <= 270),]
pooleddata <- pooleddata[which(pooleddata$dbp2 >= 30),]
pooleddata <- pooleddata[which(pooleddata$dbp2 <= 150),]

pooleddata <- pooleddata[which(pooleddata$sbp3 >= 70),]
pooleddata <- pooleddata[which(pooleddata$sbp3 <= 270),]
pooleddata <- pooleddata[which(pooleddata$dbp3 >= 30),]
pooleddata <- pooleddata[which(pooleddata$dbp3 <= 150),]

pooleddata <- pooleddata[which(pooleddata$bmi >= 10),]
pooleddata <- pooleddata[which(pooleddata$bmi <= 80),]

pooleddata <- pooleddata[which(pooleddata$waist >= 30),]
pooleddata <- pooleddata[which(pooleddata$waist <= 200),]

pooleddata <- pooleddata[which(pooleddata$fpg >= 45),]
pooleddata <- pooleddata[which(pooleddata$fpg <= 540),]

pooleddata <- pooleddata[which(pooleddata$total_cholesterol >= 67),]
pooleddata <- pooleddata[which(pooleddata$total_cholesterol <= 773),]

dim(pooleddata)
length(unique(pooleddata$study_id))


# 4. PREGNANT 
pooleddata <- pooleddata[which(pooleddata$is_pregnant == 0 | is.na(pooleddata$is_pregnant)),]
table(pooleddata$is_pregnant, useNA = c("always"))
dim(pooleddata)
length(unique(pooleddata$study_id))


# 5. EXCLUDE THOSE WITH SELF-REPORTED ANTIHYPERTENSIVE TREATMENT
pooleddata <- pooleddata[which(pooleddata$self_hyper == 0 | is.na(pooleddata$self_hyper)),]
pooleddata <- pooleddata[which(pooleddata$drug_hyper == 0 | is.na(pooleddata$drug_hyper)),]
dim(pooleddata)
length(unique(pooleddata$study_id))


### --- EDA: EXPLORATORY DATA ANALYSIS
summary(pooleddata$age)
summary(pooleddata$weight)
summary(pooleddata$height)

table(pooleddata$sex, useNA = c("always"))
table(pooleddata$study_id, pooleddata$sex, useNA = c("always"))

tapply(pooleddata$weight, pooleddata$study_id, summary)
tapply(pooleddata$height, pooleddata$study_id, summary)

table(pooleddata$self_hyper)
table(pooleddata$drug_hyper)

summary(pooleddata)

dim(pooleddata)
length(unique(pooleddata$study_id))
################################################################################


### --- VARIABLES FOR CARDIOVASCULAR RISK 
pooleddata$all_db <- NA
pooleddata$all_db[which(is.na(pooleddata$all_db) & pooleddata$self_diabe == 1)] <- 1
pooleddata$all_db[which(is.na(pooleddata$all_db) & pooleddata$fpg >= 126)] <- 1
pooleddata$all_db[which(is.na(pooleddata$all_db) & pooleddata$self_diabe == 0)] <- 0
pooleddata$all_db[which(is.na(pooleddata$all_db) & pooleddata$fpg < 126)] <- 0


pooleddata <- pooleddata[which(!is.na(pooleddata$smoker_current)),]


pooleddata$iso3 <- substr(pooleddata$study_id, 1, 3)


dim(pooleddata)
length(unique(pooleddata$study_id))
################################################################################


### - SURVERYS WITH AT LEAST 200 OBSERVATIONS
table(pooleddata$study_id)
pooleddata <- pooleddata[which(!pooleddata$study_id %in% c('BRB_2007_STEPS_v01',
                                                           'MOZ_2005_STEPS_v01',
                                                           'LBR_2011_STEPS_v01')),]
dim(pooleddata)
length(unique(pooleddata$study_id))


### - SAVE ONE COMPLETE DATASET WITH VARIABLES OF INTEREST 
names(pooleddata)
write.csv(pooleddata[,c('study_id', 'iso3', 'country', 'region', 'data_year',
                        'psu', 'stratum', 'wstep1', 'wstep2', 'wstep3',
                        'sex', 'age', 
                        'sbp1', 'sbp2', 'sbp3',
                        'dbp1', 'dbp2', 'dbp3',
                        'bmi', 'waist', 'fpg', 'total_cholesterol', 
                        'all_db', 'smoker_current')],
          paste0("~/Box Sync/WHO STEPS/HTN misclassification measurements/01.Data/cleaned_pooleddata_", Sys.Date(), ".csv"),
          row.names = F, 
          fileEncoding = 'UTF-8')
################################################################################
