# Supplementary material for: Simplified hypertension screening methods across 60 countries: An observational study
Source: PLoS Med. 2022 Apr 1;19(4):e1003975. doi: 10.1371/journal.pmed.1003975 (PMC9012386; doi:10.1371/journal.pmed.1003975)
Supplement: S1 Table — (CSV) [file pmed.1003975.s016.csv]

country	data_year	iso	region
Afghanistan	2018	AFG	Eastern Mediterranean
Algeria	2017	DZA	Africa
American Samoa	2004	ASM	Americas
Armenia	2016	ARM	Europe
Azerbaijan	2017	AZE	Europe
Bangladesh	2018	BGD	Southeast Asia
Belarus	2017	BLR	Europe
Benin	2015	BEN	Africa
Bhutan	2019	BTN	Southeast Asia
Botswana	2014	BWA	Africa
British Virgin Islands	2009	BVI	Americas
Brunei Darussalam	2016	BRN	Western Pacific
Cabo Verde	2007	CPV	Africa
Cambodia	2010	KHM	Western Pacific
Comoros	2011	COM	Africa
Cook Islands	2015	COK	Western Pacific
Ecuador	2018	ECU	Americas
Eritrea	2010	ERI	Africa
Eswatini	2014	SWZ	Africa
Ethiopia	2015	ETH	Africa
Georgia	2016	GEO	Europe
Guyana	2016	GUY	Americas
Iraq	2015	IRQ	Eastern Mediterranean
Jordan	2019	JOR	Eastern Mediterranean
Kenya	2015	KEN	Africa
Kiribati	2016	KIR	Western Pacific
Kuwait	2014	KWT	Eastern Mediterranean
Kyrgyzstan	2013	KGZ	Eastern Mediterranean
Lao People's Democratic Republic	2013	LAO	Western Pacific
Lebanon	2017	LBN	Eastern Mediterranean
Lesotho	2012	LSO	Africa
Libya	2009	LBY	Eastern Mediterranean
Malawi	2017	MWI	Africa
Mongolia	2019	MNG	Western Pacific
Morocco	2017	MAR	Eastern Mediterranean
Myanmar	2014	MMR	Southeast Asia
Nauru	2016	NRU	Western Pacific
Nepal	2019	NPL	Southeast Asia
Niue	2012	NIU	Western Pacific
Qatar	2012	QAT	Eastern Mediterranean
Republic of Moldova	2013	MDA	Europe
Rwanda	2013	RWA	Africa
Samoa	2013	WSM	Western Pacific
Sao Tome and Principe	2008	STP	Africa
Seychelles	2004	SYC	Africa
Solomon Islands	2015	SLB	Western Pacific
Sri Lanka	2015	LKA	Southeast Asia
Sudan	2016	SDN	Eastern Mediterranean
Tajikistan	2017	TJK	Europe
Timor-Leste	2014	TLS	Southeast Asia
Togo	2011	TGO	Africa
Tokelau	2014	TKL	Western Pacific
Turkmenistan	2018	TKM	Europe
Tuvalu	2015	TUV	Western Pacific
Uganda	2014	UGA	Africa
United Republic of Tanzania	2012	TZA	Africa
Uruguay	2014	URY	Americas
Vanuatu	2011	VUT	Western Pacific
Vietnam	2015	VNM	Western Pacific
Zambia	2017	ZMB	Africa
