# Supplementary material for: Simplified hypertension screening methods across 60 countries: An observational study
Source: PLoS Med. 2022 Apr 1;19(4):e1003975. doi: 10.1371/journal.pmed.1003975 (PMC9012386; doi:10.1371/journal.pmed.1003975)
Supplement: S2 Table — (CSV) [file pmed.1003975.s017.csv]

approach	mean_overall	mean_overall_sd	medial_overall	min_overall	max_overall
1st BP record	14.44	4.56	14.24	6.79	26.31
2nd BP record	5.76	1.91	5.79	2.05	11.45
Average 1st and 2nd BP records	7.41	2.92	6.78	1.93	15.98
2nd BP record if 1st BP record >=130/80	5.12	1.82	5	1.76	10.41
2nd BP record if 1st BP record >=135/85	4.39	1.66	4.24	1.41	8.98
2nd BP record if 1st BP record >=140/90	3.02	1.25	2.94	0.96	6.84
2nd BP record if 1st BP record == 130-145/80-95	8.65	3.02	8.23	2.93	16.77
2nd BP record if 1st BP record == 130-150/80-100	6.54	2.29	6.22	2.31	12.64
2nd BP record if 1st BP record == 130-155/80-105	5.84	2.06	5.59	2.24	11.84
