# Supplementary material for: Simplified hypertension screening methods across 60 countries: An observational study
Source: PLoS Med. 2022 Apr 1;19(4):e1003975. doi: 10.1371/journal.pmed.1003975 (PMC9012386; doi:10.1371/journal.pmed.1003975)
Supplement: S3 Table — (CSV) [file pmed.1003975.s018.csv]

region	approach	mean_overall	mean_overall_sd	medial_overall	min_overall	max_overall
Africa	1st BP record	15.7	3.6	15.72	8.76	24.83
Africa	2nd BP record	5.97	1.28	5.96	3.27	8.58
Africa	Average 1st and 2nd BP records	8.13	2.44	7.9	3.74	14.62
Africa	2nd BP record if 1st BP record >=130/80	5.29	1.33	5.18	2.62	8.12
Africa	2nd BP record if 1st BP record >=135/85	4.59	1.29	4.5	1.91	6.73
Africa	2nd BP record if 1st BP record >=140/90	3.13	1.01	2.98	1.23	5.1
Africa	2nd BP record if 1st BP record == 130-145/80-95	9.5	2.53	9.37	4.94	16.47
Africa	2nd BP record if 1st BP record == 130-150/80-100	7.12	1.87	7.01	3.55	11.83
Africa	2nd BP record if 1st BP record == 130-155/80-105	6.32	1.71	6.12	3	10.44
Americas	1st BP record	11.25	2.92	10.63	8.65	15.09
Americas	2nd BP record	4.48	1.34	4.07	3.4	6.4
Americas	Average 1st and 2nd BP records	6.03	3.26	4.92	3.57	10.69
Americas	2nd BP record if 1st BP record >=130/80	3.6	1	3.67	2.55	4.51
Americas	2nd BP record if 1st BP record >=135/85	3.04	0.76	3.03	2.34	3.77
Americas	2nd BP record if 1st BP record >=140/90	1.92	0.67	1.94	1.27	2.52
Americas	2nd BP record if 1st BP record == 130-145/80-95	6.79	2.02	6.39	4.94	9.43
Americas	2nd BP record if 1st BP record == 130-150/80-100	4.92	1.36	4.99	3.4	6.29
Americas	2nd BP record if 1st BP record == 130-155/80-105	4.05	0.9	4.07	2.97	5.09
Eastern Mediterranean	1st BP record	13.6	6	12.92	6.79	23.15
Eastern Mediterranean	2nd BP record	5.71	2.68	5.07	2.31	10.51
Eastern Mediterranean	Average 1st and 2nd BP records	6.92	3.91	5.49	1.93	13.29
Eastern Mediterranean	2nd BP record if 1st BP record >=130/80	5.16	2.55	4.58	2.16	10.25
Eastern Mediterranean	2nd BP record if 1st BP record >=135/85	4.37	2.35	3.99	1.47	8.84
Eastern Mediterranean	2nd BP record if 1st BP record >=140/90	3.06	1.67	2.63	1.31	6.39
Eastern Mediterranean	2nd BP record if 1st BP record == 130-145/80-95	8.08	4.03	6.48	2.93	14.19
Eastern Mediterranean	2nd BP record if 1st BP record == 130-150/80-100	6.46	3.28	5.17	2.31	12
Eastern Mediterranean	2nd BP record if 1st BP record == 130-155/80-105	5.8	2.79	4.92	2.24	10.86
Europe	1st BP record	16.09	4.98	14.95	10.85	26.31
Europe	2nd BP record	6.86	2.18	6.31	4.92	11.45
Europe	Average 1st and 2nd BP records	8.79	3.32	8.12	6.32	15.98
Europe	2nd BP record if 1st BP record >=130/80	6.33	2	6.1	4.65	10.41
Europe	2nd BP record if 1st BP record >=135/85	5.44	1.81	5.3	3.49	8.98
Europe	2nd BP record if 1st BP record >=140/90	3.77	1.47	3.64	2.32	6.84
Europe	2nd BP record if 1st BP record == 130-145/80-95	9.61	3.28	8.12	7.45	16.77
Europe	2nd BP record if 1st BP record == 130-150/80-100	7.28	2.49	6.59	5.45	12.64
Europe	2nd BP record if 1st BP record == 130-155/80-105	6.83	2.37	6.15	5.01	11.84
Southeast Asia	1st BP record	11.55	2.02	12.69	8.13	13.07
Southeast Asia	2nd BP record	5.05	1.33	5.43	3.18	6.59
Southeast Asia	Average 1st and 2nd BP records	5.79	1.23	6.43	4.01	6.73
Southeast Asia	2nd BP record if 1st BP record >=130/80	4.63	1.23	4.88	2.81	6.06
Southeast Asia	2nd BP record if 1st BP record >=135/85	3.96	1.01	4.1	2.45	5.25
Southeast Asia	2nd BP record if 1st BP record >=140/90	2.69	0.65	2.79	1.79	3.46
Southeast Asia	2nd BP record if 1st BP record == 130-145/80-95	6.7	1.51	7.17	4.35	8.34
Southeast Asia	2nd BP record if 1st BP record == 130-150/80-100	5.33	1.36	5.74	3.37	6.72
Southeast Asia	2nd BP record if 1st BP record == 130-155/80-105	5.02	1.28	5.32	3.18	6.31
Western Pacific	1st BP record	14.74	4.93	14.7	8.29	24.18
Western Pacific	2nd BP record	5.65	2.1	4.91	2.05	8.76
Western Pacific	Average 1st and 2nd BP records	7.27	2.79	6.28	3.81	12.09
Western Pacific	2nd BP record if 1st BP record >=130/80	4.92	1.88	4.21	1.76	7.58
Western Pacific	2nd BP record if 1st BP record >=135/85	4.2	1.69	3.54	1.41	6.76
Western Pacific	2nd BP record if 1st BP record >=140/90	2.91	1.31	2.49	0.96	5.62
Western Pacific	2nd BP record if 1st BP record == 130-145/80-95	8.86	3.12	8.34	4.27	13.52
Western Pacific	2nd BP record if 1st BP record == 130-150/80-100	6.47	2.26	5.85	3.46	9.43
Western Pacific	2nd BP record if 1st BP record == 130-155/80-105	5.62	2.05	4.72	2.62	8.61
