# Supplementary material for: Simplified hypertension screening methods across 60 countries: An observational study
Source: PLoS Med. 2022 Apr 1;19(4):e1003975. doi: 10.1371/journal.pmed.1003975 (PMC9012386; doi:10.1371/journal.pmed.1003975)
Supplement: S4 Table — (CSV) [file pmed.1003975.s019.csv]

iso3	data_year	level_metric	count_n	age_mean	age_sd	age_median	bmi_mean	bmi_sd	bmi_median	waist_mean	waist_sd	waist_median	fpg_mean	fpg_sd	fpg_median	tc_mean	tc_sd	tc_median	who_mean	who_sd	who_median	metric
AFG	2018	Missed	59	33.3559322033898	11.3422656495204	35	27.0129100677966	7.59719673058617	25.990175	92.2440678305085	17.1336256134319	92	89.8474576271186	32.0279046217417	83	155.694915254237	39.4668146226448	159	0.0331287430542373	0.0352413331644472	0.021077393	category_only_1st
AFG	2018	Overidentified	265	36.177358490566	14.2385871563199	34	24.7941308037736	5.02216199216807	24.238228	88.1550943320755	14.2362953353208	88	95.0377358490566	41.8596872790114	85	149.694339622642	37.6666117679994	146	0.0430198204026415	0.0506653616211778	0.021097669	category_only_1st
AFG	2018	Consistent HTN	448	44.3370535714286	14.824559774482	45	26.7782133169643	5.29671194961077	26.4968125	92.3600446473214	15.8988268522555	92	99.53125	41.0117449893241	89	159.200892857143	44.9897805856269	154	0.0888474768636161	0.085666866375816	0.058869399	category_only_1st
AFG	2018	Consistent non-HTN	1778	34.3335208098988	13.273395102046	31.5	24.0536839662542	5.18312049363168	23.361084	84.3644938104612	15.3045054038997	84	89.4100112485939	31.0885433066513	83	143.670416197975	36.7749001766227	138	0.0294989070219348	0.0374980716705266	0.015325942	category_only_1st
ARM	2016	Missed	35	44.9714285714286	12.8211353867371	46	25.742813	4.44536887097806	25.381468	90.2	13.527314415438	89	81.9257155428571	22.7866888499304	79.200005	175.009372857143	30.6523928280481	171.69481	0.0506151432428571	0.0685515387169568	0.021927757	category_only_1st
ARM	2016	Overidentified	116	45.1810344827586	13.2452446842868	47	27.0590925603448	6.54780640503742	26.090092	93.9137931034483	16.8262574130653	94	81.8581033448276	21.2223031280311	79.200005	171.234759568966	48.203437648039	165.700955	0.0447339674862069	0.0612237408416281	0.0232629985	category_only_1st
ARM	2016	Consistent HTN	394	50.6243654822335	11.6898431470431	52	29.1124449187817	6.47518889185963	28.040379	97.8464467005076	13.9104698176605	98	89.0620810786802	31.8826218806534	84.599998	183.083801751269	43.1935523906957	185.61601	0.0937587369177665	0.109813653955386	0.055935787	category_only_1st
ARM	2016	Consistent non-HTN	660	36.8757575757576	13.2770074123972	35	24.8093869090909	5.02626473873004	24.034611	86.2404545409091	13.5169948580943	85	78.6507270136364	24.332772449996	75.599998	160.887706636364	41.9159524314888	158.547	0.0221684427419091	0.0435623270801118	0.00671174515	category_only_1st
ASM	2004	Missed	52	42.2115384615385	9.44817969492067	42	36.3377238076923	6.56285284281966	35.6829545	108.023076923077	14.2301477178699	109.55	118.519230769231	30.2152346878163	111	179.211538461538	24.319230298112	174.5	0.0487428913461538	0.039955115078103	0.037722023	category_only_1st
ASM	2004	Overidentified	155	43.1290322580645	9.9601215747935	43	35.6767193354839	7.33720561992814	35.023495	105.778709774194	15.1099564673526	105	132.677419354839	60.6499360802942	111	188.954838709677	27.6901552986044	187	0.0516947453754839	0.0373717949336848	0.0395917	category_only_1st
ASM	2004	Consistent HTN	341	44.9061583577713	9.94765669531223	45	37.2029643636364	8.16557144231351	36.216305	110.010263806452	15.5150771984117	109.3	142.155718475073	68.8983723309188	115	191.703812316716	30.404289802011	185	0.075632481331085	0.0604784801906303	0.056448471	category_only_1st
ASM	2004	Consistent non-HTN	589	41.0016977928693	9.79196865670136	40	34.0722739949066	6.2963035727817	33.733643	102.294567001698	14.0146122383209	102	123.342954159593	53.8425950299335	107	181.886247877759	25.8650796358934	176	0.0393205826397284	0.0343458290252361	0.0273929	category_only_1st
AZE	2017	Missed	46	44.7173913043478	13.6961682289095	45.5	26.3280250217391	4.65958243663043	26.606024	86.9673913043478	16.9543184187238	89	92.1952172173913	36.1130151187967	88.199997	160.732695	43.9191802731314	156.033445	0.0424936249478261	0.0462671465408489	0.0257800175	category_only_1st
AZE	2017	Overidentified	150	44.0866666666667	13.8515313846601	45.5	27.65290344	5.84692237346955	26.7308015	91.92	15.2116036599052	91	92.6243996666667	31.6367082790031	86.400002	175.858270066667	44.8502276927649	170.534695	0.0483966388261333	0.0676966590907781	0.0206023645	category_only_1st
AZE	2017	Consistent HTN	344	49.343023255814	11.8564695230274	51	29.4312195145349	5.62492122804195	28.508671	96.3808139534884	14.0704302320762	97	99.4217441715116	41.8371656896786	87.2999995	182.966430174419	44.7211875545753	180.9756	0.0983022422235465	0.120501961312243	0.054972522	category_only_1st
AZE	2017	Consistent non-HTN	1232	39.7353896103896	13.0497933169744	39	25.6955189788961	4.55929069520899	25.142857	87.9837662337662	13.9215387338708	88	88.6275000040584	27.513646196782	84.599998	166.633173116883	40.407123191449	164.927555	0.0270837455280925	0.0413828691349876	0.0114026415	category_only_1st
BEN	2015	Missed	81	36.6666666666667	12.7994140490883	34	23.6884642098765	4.71289478924405	22.647377	82.4197530864197	13.241850510343	78	83.9382716049383	19.2778017931327	82	149.901234567901	39.2296459766946	141	0.0187867614061728	0.025907111487307	0.011325413	category_only_1st
BEN	2015	Overidentified	498	37.3152610441767	12.7992944989226	35	23.6126393835341	4.2929983700565	22.7994185	82.4718875502008	9.60655653301105	82	87.2389558232932	25.2676841775465	84	154.60843373494	43.7973347171559	147	0.0182237082921687	0.0218941819569481	0.00993876765	category_only_1st
BEN	2015	Consistent HTN	1183	42.2679628064243	13.222745355882	41	24.6067956990702	5.34131025042646	23.355637	85.6593406593407	12.5981666234487	84	91.4716821639898	34.678372373145	85	163.740490278952	49.8548089121946	153	0.0397130294320372	0.0449642123584361	0.022663957	category_only_1st
BEN	2015	Consistent non-HTN	2635	34.9385199240987	11.6801533971869	33	22.9073776573055	4.18868252205004	22.308149	80.0789373814042	9.35293758896944	78	86.9309297912713	23.1314574535707	85	148.424288425048	43.069330334558	139	0.0122648158665351	0.0161751763293638	0.0062410748	category_only_1st
BGD	2018	Missed	100	41.06	12.3964967354947	40	24.60636201	5.71127259689327	23.455265	82.85600015	12.2846814539676	83.5	102.33	35.1300771879642	93.5	176.99	33.0287585126794	176	0.034711359457	0.0362999288632546	0.020574981	category_only_1st
BGD	2018	Overidentified	391	38.2429667519182	11.490231989643	36	24.4154989565217	4.18695652830307	23.972103	82.6662404194373	10.6608503864002	83	100.381074168798	33.6067842642939	93	173.516624040921	36.3513355288017	169	0.0253717533508951	0.024762821726317	0.016035367	category_only_1st
BGD	2018	Consistent HTN	781	43.4404609475032	11.740816456674	44	24.5744728399488	4.54051472921875	24.198378	84.0563380051216	11.1584842531562	84	104.928297055058	37.605168504477	95	182.879641485275	37.9158428138101	179	0.0474174865752881	0.0472097211616582	0.029525524	category_only_1st
BGD	2018	Consistent non-HTN	4416	37.4578804347826	11.7998806620151	36	22.1238145194746	4.1145600606395	21.5605065	77.3488903913044	10.3320744993946	76	95.5321557971014	29.6848430305411	91	166.839900362319	37.26123933613	164	0.0219593033794611	0.0255578670443065	0.012602889	category_only_1st
BLR	2017	Missed	66	44.1212121212121	11.281728115736	44	26.5953616515152	4.22548913075393	26.6855095	90.6136364848485	13.4806628681203	92.6500015	84.7690903939394	15.7387526524783	81.9000015	182.698171363636	41.7778197601248	183.2958	0.068890839019697	0.0587507662581352	0.057033474	category_only_1st
BLR	2017	Overidentified	262	43.1030534351145	11.7799455464613	43	27.017241370229	4.33820573894124	26.53865	89.9278625992366	11.6053869158863	89.8499985	83.7714505267176	21.5125947854153	81	184.336348129771	40.6950511296099	179.428805	0.0628915811145038	0.0548120371568335	0.050345743	category_only_1st
BLR	2017	Consistent HTN	661	48.6006051437216	11.5320738337029	50	27.479907903177	5.07948375165861	27.08416	91.7512859304085	12.1364909196092	91	87.3051740892587	28.3898694583804	82.800003	192.843370438729	38.1796118717982	192.1899	0.108891300329955	0.0832840910412686	0.086379923	category_only_1st
BLR	2017	Consistent non-HTN	1755	38.4621082621083	12.1576078587863	37	24.9018960125356	4.25779865445216	24.391058	82.9096866205129	12.0417393387325	82	81.8507692638177	18.6320555067595	79.199997	174.915977635328	36.2427248508714	170.14799	0.0377063856669231	0.0428783800266503	0.021615887	category_only_1st
BRN	2016	Missed	21	44.4761904761905	14.7499798224236	46	27.6025787619048	4.37224316959302	27.637878	87.9809523333333	10.552232811861	87.5	107.999999761905	60.7989783790815	88.200005	196.811882857143	42.2375670932174	186.77609	0.0437451012238095	0.03992211039376	0.026454488	category_only_1st
BRN	2016	Overidentified	116	40.9913793103448	15.4134304449386	41	27.8906035517241	5.60655505054501	27.1650995	87.6913793103448	13.0003784224221	87.5	96.4086205775862	30.9831863500099	86.400002	199.33051612069	39.5832087265669	197.023655	0.0355947915215517	0.0344905472483697	0.0232934645	category_only_1st
BRN	2016	Consistent HTN	176	47.6818181818182	13.6620813762936	49.5	29.1388117613636	5.75201710409968	28.1285125	93.3085226079545	12.2655003790696	93	103.090908994318	36.0357020308661	91.799995	213.836311715909	45.9922341664034	211.91161	0.0662979416085227	0.049290993018331	0.0543026345	category_only_1st
BRN	2016	Consistent non-HTN	929	35.5339074273412	12.7873515562574	34	25.7910013143165	5.112417250931	25.593904	83.1419805694295	13.4202964084502	82.5	88.3976318148547	26.033217224932	82.799995	193.009504423036	38.6066757037295	186.77609	0.0192014466243272	0.0238387605646701	0.0089273192	category_only_1st
BTN	2019	Missed	113	41.9026548672566	11.3829168695979	40	25.4885501858407	3.9256720150782	25.066668	83.7805309469027	9.6647819319058	84	83.6637168141593	15.4547788607076	81	143.787610619469	38.0388549773766	134	0.0272289715743363	0.0237195240604808	0.019543665	category_only_1st
BTN	2019	Overidentified	408	39.6446078431373	13.0049572987438	38	25.91658425	4.30810792095898	25.473339	84.6085784191176	10.9278199129815	84	82.4926470588235	17.8161493936442	80	146.855392156863	39.7030274480879	142	0.0230089294769608	0.022415211951544	0.0144076155	category_only_1st
BTN	2019	Consistent HTN	819	45.3626373626374	12.0010847463721	45	26.2392035665446	4.56223264030454	25.846483	86.3161172087912	10.2107323549717	86	85.6617826617827	23.4876369133163	82	157.620268620269	41.8986275682605	152	0.0409602224553114	0.0369478235453636	0.028326824	category_only_1st
BTN	2019	Consistent non-HTN	2809	36.934496262015	12.0971251575322	34	24.7206461616234	4.20369159808391	24.264172	81.2921342150231	10.6945346438297	81	81.1149875400499	17.5492171056188	79	139.194731221075	35.6966508780726	134	0.0158920747861161	0.0177254269925054	0.0090372376	category_only_1st
BVI	2009	Missed	7	43.4285714285714	5.62308168347639	43	26.5659798571429	3.23331568021401	26.705345	88.1742865714286	10.6976203440857	92.709999	99	7.43863786814047	99	183.428571428571	21.6630033533145	187	NA	NA	NA	category_only_1st
BVI	2009	Overidentified	24	40.9583333333333	10.4193764591314	38	29.928958375	4.94680731366771	29.8995755	95.73894975	12.1742145538773	96.519997	109.416666666667	31.0804239614454	108	198.583333333333	37.6400765450715	195	NA	NA	NA	category_only_1st
BVI	2009	Consistent HTN	49	43.3265306122449	11.2423821524882	43	29.8112031836735	5.75043276932998	28.796171	95.4117308571429	13.6284852549286	93.980003	110.244897959184	47.0635787225841	99	190.714285714286	29.9109790322327	187	NA	NA	NA	category_only_1st
BVI	2009	Consistent non-HTN	135	40.5407407407407	9.15355160087575	39	27.9765872	5.82368117134676	26.777063	88.782219237037	11.6522860770803	88.900002	103.348148148148	27.4998829084396	100	182.762962962963	27.21753369446	178	NA	NA	NA	category_only_1st
BWA	2014	Missed	59	35.4915254237288	11.9832827252945	33	23.6861489152542	5.48296756517626	21.885128	81.6661017457627	12.2400643677829	80	77.7050843728814	20.0750094614141	75.599998	143.092108644068	42.8784455136359	129.54449	0.0207012112101695	0.0224926574343562	0.013311507	category_only_1st
BWA	2014	Overidentified	250	37.068	14.1230740592668	33	24.1618911	5.7855851837946	22.946765	82.611999896	16.2082388021019	82	79.891199856	18.6543015929397	77.400002	144.41543488	38.4358736198567	136.311745	0.021227666982	0.0247671497540531	0.0101845	category_only_1st
BWA	2014	Consistent HTN	417	41.1270983213429	13.4008344843644	41	25.9172073093525	6.77053236818246	24.799999	85.90071941247	16.8951624397155	86	84.0129496642686	39.1867510960977	77.400002	153.906600215827	42.617584891117	150.0396	0.0370995451908873	0.0407980304464977	0.024008509	category_only_1st
BWA	2014	Consistent non-HTN	1505	32.9063122923588	11.5496669736811	30	23.1490767534884	5.47325219518861	21.951313	78.8267109920265	15.709853139126	78	79.1569435069767	17.9975545886661	77.400002	139.801942119601	39.5992752647819	131.09129	0.0120516078024585	0.0163959330877371	0.0060127024	category_only_1st
COK	2015	Missed	19	42.6315789473684	13.7929552321135	44	34.5996491578947	6.67955625304091	34.828899	109.757895263158	17.4879114003418	112.5	118.326314	36.5155172564387	115.2	186.674336315789	19.8597376473883	184.84261	NA	NA	NA	category_only_1st
COK	2015	Overidentified	88	43.0681818181818	13.1199553673069	44	34.8350585227273	8.41789564224535	34.566353	105.524999897727	21.1114950173961	104.5	115.384090795455	39.3235241955221	108	188.731571590909	25.7969978361387	191.0298	NA	NA	NA	category_only_1st
COK	2015	Consistent HTN	103	45.0873786407767	11.4900697075621	48	37.0525996407767	7.80437166265578	36.243557	113.382524271845	17.1523418015543	113	124.619416912621	38.8846101473424	111.6	203.959846407767	33.2748713716791	201.85741	NA	NA	NA	category_only_1st
COK	2015	Consistent non-HTN	357	36.9775910364146	12.0193921877363	36	32.057094280112	7.20710511935488	31.390623	99.1117647086835	17.4083112681887	99	110.611764571429	33.6206022252611	106.2	192.702250840336	32.4011923043518	187.9362	NA	NA	NA	category_only_1st
COM	2011	Missed	19	40.8421052631579	12.8550169968112	36	25.0183291052632	4.48710697585315	23.872799	83.7894736842105	12.154463959881	81	83.9473684210526	93.6224531973504	57	183.263157894737	37.9192740572554	169	0.0348994943947368	0.0350282996125703	0.01496858	category_only_1st
COM	2011	Overidentified	150	41.7933333333333	11.8781829597399	40.5	26.85820186	5.20876188130084	26.6360045	89.7933333333333	14.1447676510279	90	71.42	23.8362056121896	65.5	180.706666666667	28.6807342830629	172	0.0246909436426667	0.0213169709357797	0.016877959	category_only_1st
COM	2011	Consistent HTN	293	46.2252559726962	10.9661891811539	46	27.7084183003413	6.20302931534438	26.98962	92.2542662116041	13.4122346476625	92	78.3105802047782	36.6411110340952	70	183.662116040956	28.0584974485214	177	0.0432332235959044	0.0372073865007298	0.033570945	category_only_1st
COM	2011	Consistent non-HTN	677	39.4017725258493	10.8481120622458	38	25.6816633175775	5.77436171256189	24.567474	86.9357459379616	13.4232672979833	86	73.2688330871492	31.3744580183306	67	174.651403249631	26.1880356610681	166	0.0166690543008863	0.0170464573061118	0.0099177528	category_only_1st
CPV	2007	Missed	19	45.3684210526316	10.5525695992113	43	26.2863917894737	6.68304104608225	24.8813	87.1842105263158	11.3568512438721	83	95.5515796842105	13.3667100736357	91.080002	168.540142105263	34.1775289406801	154.67999	0.0268692785	0.0165116971149898	0.030517558	category_only_1st
CPV	2007	Overidentified	107	42.1682242990654	9.30457990424599	41	24.2464057943925	4.14930951643173	23.66782	85.0841121495327	9.94050366527669	85	104.603552093458	36.8371660603878	91.620003	163.187399065421	23.6019730612552	151.5864	0.0255135304981308	0.0205183691336625	0.017346073	category_only_1st
CPV	2007	Consistent HTN	243	44.8477366255144	9.47972308744536	45	25.1836358559671	4.91455370926407	24.414063	86.8526748847737	13.3742020423485	86	102.560741469136	31.7055014784244	91.620003	167.514301646091	30.8900589246527	154.67999	0.0433221269983539	0.0389623256006981	0.030657684	category_only_1st
CPV	2007	Consistent non-HTN	324	40.0617283950617	9.74008433350734	39	24.2338761604938	4.38747921680075	23.6244395	84.1280864197531	10.1237596287334	84	97.7700007314815	27.1420702331887	91.260002	161.699081388889	26.8018455396497	150.0396	0.0171484057151235	0.0173283013168025	0.0114363295	category_only_1st
DZA	2017	Missed	121	42.3305785123967	12.767398867005	40	27.4251063057851	6.04389175626063	26.264784	95.9264462644628	13.7275742659336	96	97.3471074380165	32.7827980155756	91	171.074380165289	39.6508018601676	169	0.0605104426793388	0.0506379103240866	0.0413353	category_only_1st
DZA	2017	Overidentified	510	42.7803921568627	12.0994084774448	43	27.7288711647059	5.87631773387966	26.4833095	95.6643137156863	15.3325591032005	94.5	99.3819608039216	34.5336029987859	93	170.678431372549	38.332463088285	168	0.0579099142529412	0.0509970834941788	0.040392214	category_only_1st
DZA	2017	Consistent HTN	759	47.8102766798419	12.1565578815538	48	27.9051342200264	5.54151241182852	27.434843	97.5903820843215	12.8173622689932	97.5	105.308563899868	39.8968884446582	96	175.173649538867	44.448071640367	172	0.105770623776548	0.082510412562041	0.078197092	category_only_1st
DZA	2017	Consistent non-HTN	3263	36.9601593625498	11.7923067325236	36	25.7507253919706	5.1168717672821	25.209202	90.366411273981	14.1727633829624	89	95.3151394425375	31.2664368158113	90	159.893870671162	38.4237219536544	155	0.0352762128737971	0.0381194572647878	0.021911878	category_only_1st
ECU	2018	Missed	64	42.328125	14.8784009717506	44.5	28.301638296875	5.24320434653073	27.1130575	94.5078125	12.5658557864885	92.75	102.828125	61.9281597837878	90.5	166.625	51.6967654264322	163.5	0.0296657074015625	0.0277100442482265	0.019343604	category_only_1st
ECU	2018	Overidentified	245	42.1714285714286	14.5188966748764	42	27.6957493102041	4.93662339498498	27.055891	91.9044897959184	11.4144474760948	91	93.1959183673469	28.9522356733485	90	174.044897959184	52.2833745525306	173	0.0267389410204082	0.0245797408410742	0.016822744	category_only_1st
ECU	2018	Consistent HTN	275	48.4218181818182	11.9776356517569	48	28.8489755345455	4.89695216776468	28.76033	95.6138182	11.9951552532787	95	102.089236327273	38.4019550051028	94	183.134545454545	48.7308271044658	181	0.0448284051083636	0.0350289694022175	0.036189996	category_only_1st
ECU	2018	Consistent non-HTN	2588	37.9088098918083	13.4393867425718	36	26.6925510857805	4.61497614776268	26.1763125	87.9550231707882	11.0066890771136	88	91.9264760444359	30.7534616646752	88	169.31275116306	46.6672556167817	167	0.0162591591249227	0.0186391674317885	0.0085333609	category_only_1st
ERI	2010	Missed	69	49.4057971014493	11.9967138154576	50	20.4282504782609	3.83549740970638	19.646957	78.6666666666667	14.4126850446431	76	73.5507246376812	27.1951207950142	69	188.63768115942	36.3160032032925	183	0.0428796164913044	0.0322583302697904	0.032159247	category_only_1st
ERI	2010	Overidentified	321	45.4859813084112	12.7649651042276	45	20.7486467102804	4.26003290673478	20.047445	78.0903426791277	11.8337943067599	77	76.3239875389408	31.5180655188392	69	190.638629283489	30.5304193078848	185	0.0303077426915888	0.0279345144611007	0.019108577	category_only_1st
ERI	2010	Consistent HTN	417	51.0383693045564	11.8434688764208	52	21.4422028513189	4.28413193517345	20.71006	80.2350119904077	13.3974890752518	79	81.7386091127099	38.9220902151288	74	196.139088729017	34.292924143079	190	0.0577544951254197	0.0423865411351988	0.050115973	category_only_1st
ERI	2010	Consistent non-HTN	3345	41.8050822122571	12.1911229568109	40	19.9575948768311	3.6437279174565	19.312952	74.6367713004484	10.3014039133866	73	72.3895366218236	22.0366391956669	69	183.633183856502	30.450303247757	175	0.0196289202648132	0.0218236718208664	0.010885393	category_only_1st
ETH	2015	Missed	185	38.2324324324324	12.8522129302035	35	21.2817654378378	3.5334432953891	21.048048	76.6140540432432	10.1850016060263	75	84.3135135135135	24.5553740040635	80	146.65945945946	39.7972815563004	138	0.0213420361756757	0.0247480674691333	0.012298391	category_only_1st
ETH	2015	Overidentified	758	34.6820580474934	12.4157597888865	32	21.253701439314	3.79164595857737	20.709689	76.3604221649076	9.58714962995754	75	81.2348284960422	20.2933636531484	78	138.299472295514	34.1560452782146	132	0.0141802311001319	0.0176819016749528	0.00743875325	category_only_1st
ETH	2015	Consistent HTN	1093	40.4894784995425	13.7690636744616	40	21.9384990997255	3.88967658762321	21.280804	79.6840805169259	12.0070950832711	78	85.1189387008234	25.3402584393631	80	149.497712717292	37.4377290581922	144	0.031949589353065	0.0365888886304557	0.016043434	category_only_1st
ETH	2015	Consistent non-HTN	5395	34.5393883225208	12.1156396655429	32	20.4296461729379	3.05885976494496	20	74.496051900278	9.1336535575142	74	81.165115847822	19.833219488208	78	135.223948100093	33.9852960252283	128	0.0116803000386914	0.0157604788356685	0.0058355085	category_only_1st
GEO	2016	Missed	29	51.9655172413793	10.5033421844828	53	29.7159297931034	7.21224741929445	31.141869	96.1379310344828	14.6305066261538	95	84.7862068965517	25.4755868371766	77.400002	183.669164137931	53.6077830029718	182.9091	0.066384420837931	0.0716817336302258	0.043357674	category_only_1st
GEO	2016	Overidentified	196	43.3826530612245	13.720338827469	45	28.9291976734694	6.74298143845819	27.831483	92.2142857142857	15.2195892663336	92	78.1071431989796	21.7406005258558	75.599998	173.72694755102	48.4837268009998	170.341345	0.0385179106173469	0.0464231338728317	0.019968181	category_only_1st
GEO	2016	Consistent HTN	449	50.7995545657016	12.2441640536451	53	31.2398468752784	6.47389306415262	30.385015	99.3518930957684	15.7549879354346	99	87.640356389755	39.417384033202	77.400002	180.397703184855	50.3119777903308	176.33521	0.0991167592574165	0.120456048371688	0.057543527	category_only_1st
GEO	2016	Consistent non-HTN	1181	42.5148179508891	13.5012551420876	42	26.3544742235394	5.45037931580518	25.636917	87.1922099915326	15.0104728505315	86	78.1463674530059	25.61972976975	73.800003	167.031479652837	48.9259722858742	160.4805	0.0328698536196274	0.0493365551759691	0.013605207	category_only_1st
GUY	2016	Missed	15	40.2	15.0104725346768	42	27.5509028666667	5.20191821431211	25.772808	96	22.9222287622424	96	99	40.8498994578235	90	195.933333333333	32.716240324224	201	0.0392629022733333	0.0370323786122886	0.021300636	category_only_1st
GUY	2016	Overidentified	44	43.2727272727273	14.2818206714456	46	28.2052056818182	8.28395953915659	25.724085	99.0045455681818	17.8550878614756	94.5	120	59.1977372289115	96.5	212.977272727273	51.1457055126724	201	0.0430523532568182	0.0379856989787812	0.037075609	category_only_1st
GUY	2016	Consistent HTN	86	46.906976744186	14.489450853863	52	28.1868025930233	7.80157981514287	27.0407665	96.8639534418605	14.5232787711662	97.5999985	99.8720930232558	44.574008916204	90	201.418604651163	48.2492219056503	193.5	0.0579268947686047	0.0481951689286559	0.0474027825	category_only_1st
GUY	2016	Consistent non-HTN	427	36.4519906323185	13.0664396305814	36	25.8594258688525	5.786214195426	24.972389	89.8686182903981	14.4769430163486	90	85.1990632318501	31.2093521415014	82	192.80093676815	43.6570092793162	190	0.0194053607573771	0.025194277241189	0.0093250014	category_only_1st
IRQ	2015	Missed	25	37.68	12.7792801049198	40	29.96023724	6.12013315209425	29.804688	99.94399952	18.2167280963314	98	99.68	49.3437939360159	89	194.7	45.6467413951971	192	0.057366850528	0.0697314763518748	0.030865312	category_only_1st
IRQ	2015	Overidentified	262	40.675572519084	13.3536373657899	41	29.6604961335878	6.47497028283809	28.938521	97.2213739389313	15.5767166547971	97	105.340076347328	43.5734579928045	92	188.100763320611	47.4403306886053	182.5	0.0623440800164122	0.0603958943895548	0.038875615	category_only_1st
IRQ	2015	Consistent HTN	1106	46.75226039783	12.6541220493849	46	31.3884754439421	6.90927237661192	30.4592885	103.990144616637	15.5091812687096	103	114.98905966094	60.074500925857	96	194.199457531646	53.2323961892643	188.5	0.110744613065642	0.0920227972507528	0.082141742	category_only_1st
IRQ	2015	Consistent non-HTN	1773	34.649182177101	11.9124389934734	33	27.8720467755217	6.30020073743991	27.173649	93.901635536943	16.3228652714394	93.199997	99.5150592256063	42.3150101325647	90	177.600394800902	47.6250657992403	170	0.0368100150798646	0.0451820821726229	0.019408328	category_only_1st
JOR	2019	Missed	38	44	12.4444712569424	46.5	30.1222676842105	5.79827445446173	29.3543195	92.421052631579	17.2307575070693	93	79.4368417368421	20.2360038949076	75.599998	160.755260263158	33.7070384206056	164.7342	0.0613691377868421	0.0499229917832199	0.0445360655	category_only_1st
JOR	2019	Overidentified	178	42.0168539325843	13.0554985360093	42	30.2857464382022	6.83028575782648	29.7484725	95.1011235955056	16.299835321216	94.5	84.7011238595506	31.951540032394	77.400002	151.158423426966	38.6701412774989	147.139355	0.0577057881196629	0.0538768811812687	0.0376004875	category_only_1st
JOR	2019	Consistent HTN	273	48.2710622710623	11.9453321845725	48	32.0963036263736	6.49694692778583	31.521698	102.051282051282	16.0764810464105	101	93.1186812490842	42.3106255038687	81	166.637953809524	42.8749844851075	163.18739	0.104529285565934	0.0874156401971649	0.072325632	category_only_1st
JOR	2019	Consistent non-HTN	1831	36.0879300928454	12.2673061261601	35	27.4283562927362	6.01363764494142	26.850817	88.5669033315129	15.133893390287	88	80.2840306209721	27.569794408101	75.599998	146.067380070999	37.8562054810362	140.3721	0.034133579895467	0.0406472825024884	0.018650385	category_only_1st
KEN	2015	Missed	58	34.7241379310345	12.5667245148954	34	23.0264132413793	5.4205622264201	21.5251585	78.2068965344828	12.8489041377166	77.5	84.7862068103448	19.5811531516153	82.799995	143.845732241379	46.592640470075	136.505095	0.0153786147189655	0.0215444851895653	0.00770459835	category_only_1st
KEN	2015	Overidentified	460	36.5108695652174	12.9916133205774	34	23.8590397543478	5.25130074254434	22.8219205	79.5945652369565	13.4496476249928	79	82.7295650826087	16.9766542290291	81	140.643630571739	38.716907418558	132.05805	0.0173460264067391	0.0206654060818496	0.0089524435	category_only_1st
KEN	2015	Consistent HTN	726	44.3071625344353	13.9583865659284	44	24.2364157644628	4.9832792256141	23.364189	83.1323691818182	14.0380511624747	82	87.1041323484849	25.5907449860326	84.599998	151.414888081267	42.3420424232396	144.62579	0.0410485713195592	0.0410927735215505	0.0266154575	category_only_1st
KEN	2015	Consistent non-HTN	2219	34.8400180261379	11.9917353264797	32	22.6369318264984	4.72898872450878	21.768967	77.1408292009914	12.5059863228085	76.800003	83.3572780815683	19.408670154531	82.799995	138.218499873817	35.0802166658954	133.0248	0.0123642958374944	0.0156070539031932	0.0062662852	category_only_1st
KGZ	2013	Missed	68	39.2941176470588	9.84970463005797	38	26.7412422205882	4.88933171729708	26.7589185	87.9705882352941	11.8093949296329	87.5	86.2941173823529	19.8643288436	82.800003	174.481313970588	45.1635207313353	164.3475	0.0298687099411765	0.0502643650374946	0.0113223525	category_only_1st
KGZ	2013	Overidentified	229	41.943231441048	11.018378189781	42	26.6912924366812	4.7014556367992	26.491508	87.6113537117904	11.5052258302495	86	88.3100436419214	33.7918461033732	82.800003	166.603531484716	32.7837240478819	165.1209	0.0334440655593886	0.043021804631058	0.016902154	category_only_1st
KGZ	2013	Consistent HTN	605	46.3785123966942	10.2079634428676	48	28.5995803123967	5.61011374222205	27.942142	94.1834710743802	13.1448019786349	94	90.4760330280992	35.9889484978872	84.599998	175.804046991736	39.7741789051663	170.9214	0.0636306686409917	0.0835536136550709	0.038306393	category_only_1st
KGZ	2013	Consistent non-HTN	913	38.894852135816	10.3045673001037	37	25.1436313658269	4.37377457420949	24.560326	83.8795180722892	11.0960838964775	83	83.842935456736	18.6041213850555	81	164.115818543264	34.1174004543653	161.25391	0.0206904134630887	0.0299648102814753	0.0089149671	category_only_1st
KHM	2010	Missed	47	44.0851063829787	11.3536620930526	44	22.133383787234	3.71517410652636	21.621824	76.9574468085106	9.78318748983377	75	70.5744680851064	15.6521212353929	70	176.531914893617	25.0624013074755	173	0.0379116518680851	0.0333455618537315	0.024289027	category_only_1st
KHM	2010	Overidentified	352	44.8409090909091	10.8111331913265	45	22.1184010142045	3.47607937487265	21.7484945	76.8360795539773	9.44509275465492	76.5	73.9289772727273	20.4251970270772	71	175.553977272727	25.5215106430586	169	0.0304823120176136	0.0242207975723812	0.022837732	category_only_1st
KHM	2010	Consistent HTN	312	48.9967948717949	9.57505413665349	49	22.8906873076923	3.81468620895572	22.562177	80.2891025544872	10.1115900636329	79.75	76.8878205128205	23.3521258227932	74	180.554487179487	30.6769849798381	170.5	0.0587206262673077	0.0473589395496139	0.046360055	category_only_1st
KHM	2010	Consistent non-HTN	3692	41.7191224268689	10.8112764358808	41	21.5554523743229	3.26564995635226	21.082813	74.8380281728061	8.63296563227697	74	70.8710725893825	22.0356391617783	68	172.419284940412	25.0401841604344	165	0.0190825396601842	0.0182867044563661	0.0128217045	category_only_1st
KIR	2016	Missed	29	37.3448275862069	14.79690088708	31	31.8539720689655	5.09061353935864	31.644514	95.7275863793103	9.86237054805253	98	109.551723896552	35.9283268885615	102.6	152.53314862069	46.3023318585183	153.5199	0.0447430497827586	0.047294664316447	0.019904539	category_only_1st
KIR	2016	Overidentified	129	38.0852713178295	12.9409904758532	34	30.7984921007752	6.3326747401207	29.651442	92.637984496124	11.8782640510044	92	109.227907046512	44.5005318661669	99	159.809020232558	64.3791359914228	145.0125	0.0407506440015504	0.0378095951261001	0.026103847	category_only_1st
KIR	2016	Consistent HTN	245	42.2	13.1690148006475	43	31.5406493632653	6.46729482921681	30.754759	96.7575510897959	14.948441324314	96	113.671837069388	45.2796678484861	104.4	158.501228244898	50.3079964983751	151.19971	0.0616204397277551	0.0524994091663454	0.042233314	category_only_1st
KIR	2016	Consistent non-HTN	563	36.3818827708703	13.1542244682041	34	27.8539688952043	5.23065184181077	27.366623	87.4541741474245	12.8156681825785	87	105.666074820604	37.915542787611	99	149.820493232682	54.551724725872	138.8253	0.0300463181573712	0.0314438841109381	0.01829906	category_only_1st
KWT	2014	Missed	5	35	8.12403840463596	34	33.1448934	6.69416163669576	32.95068	97.6	15.009996668887	104	90.7199996	2.41495505548443	91.800003	191.0298	12.1056248165884	197.217	0.0254360296	0.0121641733855317	0.02673337	category_only_1st
KWT	2014	Overidentified	88	40.1477272727273	12.9628467966797	40	32.0854833409091	7.77993815903676	29.9805215	94.9204545454545	14.3776819314536	92	110.720454613636	48.6026767469161	91.800003	203.544817613636	34.4439922011092	206.884495	0.064197453725	0.0542055052021359	0.0406133815	category_only_1st
KWT	2014	Consistent HTN	160	39.20625	12.2946513272179	39	31.5205343375	5.665682488649	31.006072	97.7087500125	14.6012809976422	96	107.1787499625	42.6043115150788	94.5	208.0687688125	40.6327252848944	204.951	0.075112181761875	0.0692879807952874	0.05219741	category_only_1st
KWT	2014	Consistent non-HTN	1208	34.5082781456954	10.726621646435	33	28.6037913451987	5.54548824801566	27.993023	87.7614238369205	14.0300258648676	87	96.5755130612583	34.628772452601	88.199997	191.902115082781	38.0632471793064	189.483	0.0333019651871689	0.0379347442582636	0.0189752385	category_only_1st
LAO	2013	Missed	30	43.9	11.5051712511045	44	23.6272447666667	5.15807883545196	23.2742955	82.3633334	11.5720377110804	83	86.4000001666667	40.8690077477991	77.400002	181.078719666667	53.998278225181	184.842605	0.03561854014	0.0302997776556691	0.0211291305	category_only_1st
LAO	2013	Overidentified	194	40.3350515463918	11.6198913003318	41	24.2810585360825	4.15389940854766	23.677844	80.851030927835	10.6831243502534	79.799999	80.5731960103093	23.3806545813542	75.599998	170.749976030928	41.327087293823	168.9879	0.0245294330520619	0.0273885715677926	0.015282089	category_only_1st
LAO	2013	Consistent HTN	224	44.0714285714286	11.3779065951584	45	25.2168248169643	4.43844396722834	24.3688875	84.2736607276786	10.5740808142902	83.0999985	86.7696431071429	38.1149378580264	77.400002	183.333780089286	47.4657825703914	173.43495	0.0410689352017857	0.0382039726380546	0.030492726	category_only_1st
LAO	2013	Consistent non-HTN	1708	37.7125292740047	11.9591633770139	37	22.1456567880562	3.5343304727457	21.633976	75.8110655825527	8.9709562296729	74.800003	79.703009368267	28.9635610199396	75.599998	156.69500593267	39.6980063986395	150.813	0.0173882161838056	0.0189647423932283	0.0098759909	category_only_1st
LBN	2017	Missed	13	47.9230769230769	8.89252062561134	46	28.9470296153846	5.6738801972906	27.767097	95.5384615384615	13.4698143059174	100	108.769230769231	35.6981648598212	95	211.769230769231	47.9464177427154	213	0.109361981846154	0.081474123159191	0.092491686	category_only_1st
LBN	2017	Overidentified	49	46.469387755102	10.2227321054931	47	28.7799489591837	6.12562500545882	28.604765	99.6122448979592	14.2884223623688	100	92.5510204081633	18.3155912914037	87	218.102040816327	40.468735307827	220	0.100058767122449	0.0663704233301081	0.096029535	category_only_1st
LBN	2017	Consistent HTN	154	49.2077922077922	11.7582819232491	51	29.4577822987013	5.53243828311347	29.296875	99.5649350649351	17.0646312070039	100	111.974025974026	60.263034340038	93.5	218.675324675325	48.4257916367459	217.5	0.14699146787013	0.111047622136699	0.11114929	category_only_1st
LBN	2017	Consistent non-HTN	577	43.5615251299827	12.1690969218	45	26.9703872980936	4.87604496673311	26.346495	92.1395147313691	15.8366235103493	92	92.2183708838821	29.7711317709741	86	210.135181975737	43.002209564635	207	0.0682750299724437	0.0593521358083685	0.048159942	category_only_1st
LBY	2009	Missed	34	39.1764705882353	8.34291783939326	38	27.7505086470588	4.29265942908419	27.54821	93.1205880882353	21.2437482139336	96.75	97.5705874705882	27.6939171966359	95.3999975	178.223206764706	31.6015749921152	167.4411	0.0777304087941176	0.0683707437361068	0.057075031	category_only_1st
LBY	2009	Overidentified	209	40.3971291866029	10.0144218787188	41	28.4789169186603	6.26496527488366	27.102041	95.7473684258373	18.5702565271801	98	96.9933014688995	38.471354675946	88.199997	178.033720861244	25.5596344605447	170.9214	0.0558201599813397	0.0502785164243223	0.036862463	category_only_1st
LBY	2009	Consistent HTN	471	45.3397027600849	10.3321073171734	45	28.7207839235669	5.68472096905586	28.486395	98.102760059448	17.9428659780388	99	104.571974569002	43.5394141664996	95.400002	181.879542462845	27.3963456508427	174.78841	0.108647537995754	0.0913709469319026	0.080183983	category_only_1st
LBY	2009	Consistent non-HTN	694	37.7521613832853	8.32192914540797	37	26.6110744654179	5.15627535496958	26.2287875	91.4723342276657	18.6564021401619	93	90.4409223904899	27.7572898058352	86.400002	172.946839221902	23.8114039700809	165.5076	0.0388995730217579	0.0344081192731007	0.0274593485	category_only_1st
LKA	2015	Missed	59	42.6101694915254	13.5035333168672	44	24.4813326949153	6.56977146831982	24.17794	84.0677966610169	11.5133422480126	85	82.2033898305085	28.516044885242	79	144.966101694915	38.1521301894073	141	0.031037503459322	0.0286665999744925	0.021432957	category_only_1st
LKA	2015	Overidentified	312	44.2820512820513	13.0663874374738	44	23.8962700801282	4.40040912308839	23.4482335	84.6753204679487	11.0184177578143	85	85.1794871794872	34.9739429287083	78.5	165.788461538462	44.9863158351128	163.5	0.0328231614849359	0.032019401666054	0.020514852	category_only_1st
LKA	2015	Consistent HTN	665	49.406015037594	12.1831144219303	51	24.2463124571429	4.88326068917549	23.872799	86.756541356391	12.3137555375191	86	92.1590977443609	44.3371462923967	83	167.51022556391	48.3737016958833	165	0.0590946037557895	0.0473447726488069	0.048056219	category_only_1st
LKA	2015	Consistent non-HTN	2145	40.6027972027972	12.6174257465822	40	22.5067478615385	4.37847310918545	22.212967	80.6672260848485	12.7190667035745	80	83.0755244755245	34.57154978573	78	155.360839160839	44.1628321310216	152	0.0216937522773427	0.0243003171466097	0.011862683	category_only_1st
LSO	2012	Missed	26	44.6538461538462	10.6806078766793	43.5	25.8234377307692	6.25134160107996	24.955556	83.6923076923077	13.0874572955001	81.5	77.2615383461538	10.3580336837276	78.2999995	128.681863076923	20.8804576856322	129.9312	0.0248616691653846	0.0208549340752536	0.017245045	category_only_1st
LSO	2012	Overidentified	151	41	11.6132108680875	38	26.4194590529801	7.88529353890597	24.118738	83.2695364238411	11.2236654057248	84	80.8545694304636	27.8888309908378	77.400002	138.453966245033	37.3376789416399	131.8647	0.0215975775390728	0.0200241741822015	0.014468022	category_only_1st
LSO	2012	Consistent HTN	442	46.6357466063348	11.6706849448967	48	26.8196534321267	6.39211715903891	25.7664835	86.8504525090498	13.753029320753	86	83.622217081448	23.0274045694358	79.199997	145.410573642534	36.781716922959	139.59869	0.0420226742647059	0.0360568760973084	0.0327371155	category_only_1st
LSO	2012	Consistent non-HTN	874	39.5080091533181	11.2684845691689	37	24.660569993135	6.13598322886248	23.3726635	81.1822654450801	12.0692434626914	79	79.8514189199085	18.0536395697108	77.400002	129.288764668192	27.7494694123881	123.744	0.016621609924714	0.0165481205878246	0.010372531	category_only_1st
MAR	2017	Missed	89	47.8988764044944	12.594231132312	48	27.4370934719101	4.90758137102516	26.953125	96.0337078651685	11.8066328028342	98	109.516853932584	48.6083869398983	93	150.494382022472	50.5346693764663	144	0.0888444326067416	0.0656823762118338	0.075228594	category_only_1st
MAR	2017	Overidentified	422	42.2251184834123	13.2239627869695	42	27.5085550473934	5.84661068274184	26.709402	94.9194312796209	12.5445771103568	95	102.464454976303	32.2961712365893	95	143.260663507109	38.5495124453279	139	0.0549457150459716	0.0537661730859341	0.035948189	category_only_1st
MAR	2017	Consistent HTN	674	49.6661721068249	12.7183391079277	51	27.7311577997033	5.00629631506057	27.407658	97.6632047477745	12.7126516452707	97	109.734421364985	43.9516393259887	97	147.526706231454	39.9908239714259	144	0.10868168657997	0.0824165878603782	0.0914222525	category_only_1st
MAR	2017	Consistent non-HTN	2355	38.9549893842887	12.6285611223746	38	25.793763021656	5.31788183432501	25.315454	91.3091295116773	12.6024594994644	91	98.4585987261147	29.9432535621877	93	138.546921443737	36.7967364760086	132	0.0373210914019533	0.0402113118097758	0.022743061	category_only_1st
MDA	2013	Missed	52	42.3269230769231	12.8226532903971	43	27.1389684423077	6.75456275275722	24.8452385	85.7884615384615	12.4212446358799	84.5	92.1807692115385	26.409631881225	87.2999995	175.160226730769	39.4749040404109	169.761295	0.0538169579134615	0.0482277314886406	0.0389388405	category_only_1st
MDA	2013	Overidentified	248	42.9637096774194	13.7308826817148	43	27.2107024072581	4.84717794766069	26.728595	88.1838709233871	13.9268789493883	87.1500015	92.7072580483871	20.9614088557807	90	175.044121572581	36.5151560802597	175.368445	0.053010108358871	0.0513796222366099	0.0340591185	category_only_1st
MDA	2013	Consistent HTN	638	48.9420062695925	12.2441703831026	52	28.3856070893417	5.87501115261482	27.746811	92.3134796489028	14.0506654404338	91.5	96.0404387241379	30.1243403678017	90	183.792206708464	41.8574367359883	179.81551	0.107935543598119	0.0926211971180352	0.079983689	category_only_1st
MDA	2013	Consistent non-HTN	1157	38.8133102852204	13.2659017010743	38	25.1645057770095	4.54641163734389	24.489796	81.9922212428695	13.110948887401	81	89.7728609420916	19.5323221544302	86.400002	170.930089809853	36.1315306360993	167.8278	0.036773319989006	0.0444169376560755	0.018465666	category_only_1st
MMR	2014	Missed	59	46.2542372881356	10.3849911930947	45	22.9120398644068	5.15271892123399	22.050894	78.4237290847458	10.1863724776526	78	95.4237288135593	37.4406212140064	88	190.898305084746	42.5962176219723	181	0.0389134664322034	0.0348640175276396	0.028400393	category_only_1st
MMR	2014	Overidentified	436	44.052752293578	10.5855884136234	44	22.8848438004587	4.73504850973751	22.207308	78.6798165045872	10.7097573502203	77	93.0045871559633	25.2437310221988	88	179.442660550459	37.8731569185111	178	0.0305004585768349	0.0272895888175181	0.0213169895	category_only_1st
MMR	2014	Consistent HTN	1105	47.5438914027149	9.84205526667342	48	23.543489040724	4.67961618553839	23.055149	80.5454298733032	11.3931528003596	80	98.9294117647058	34.8566486457994	90	187.428959276018	40.4996720475983	185	0.0526088429828959	0.0432279847123368	0.041020036	category_only_1st
MMR	2014	Consistent non-HTN	3941	42.5150976909414	10.7335560890413	42	21.5578172773408	4.12534135484787	20.874424	75.3073331727988	10.6693324119989	74	89.9507739152499	22.8983876038851	86	175.146155798021	38.9495632937873	172	0.0228175429414362	0.0222550649550729	0.014598426	category_only_1st
MNG	2019	Missed	67	43.7014925373134	12.3325326423628	44	27.2507888358209	6.03671592620305	26.68376	94.5835821791045	13.7156799259734	95	105.232835910448	15.9166999880344	102.6	179.844356567164	39.3228925859764	181.74899	0.047854315861194	0.0644107241874701	0.025896231	category_only_1st
MNG	2019	Overidentified	287	41.8850174216028	13.3834264450023	41	27.2320001184669	5.34120646334718	27.270432	91.3905923344948	12.9392210992357	91.5	104.795122059233	18.6379446499781	102.6	177.774209198606	36.0485129737113	177.882	0.0492341673355749	0.0740630133189707	0.020718712	category_only_1st
MNG	2019	Consistent HTN	489	45.59918200409	11.9811532047794	46	28.9584234969325	5.42691767230541	28.400547	95.0376278159509	14.1927717426714	95	111.3717790409	36.7491039770155	102.6	183.773441042945	38.8802034949248	181.74899	0.0794529489560327	0.0862460015736112	0.045553286	category_only_1st
MNG	2019	Consistent non-HTN	3176	37.7827455919395	12.1996785094913	36	24.9814724083753	4.26179886380268	24.55616	84.8755982437028	12.1415610657783	84	102.910012748741	21.7264515012879	99	168.853479802267	38.7289234667704	166.28101	0.0235259679103432	0.0379206182120779	0.0090422635	category_only_1st
MWI	2017	Missed	53	39.622641509434	14.6893818468338	36	22.6860122075472	2.94901576603025	22.118834	77.5075470377358	8.37792078005518	77	84.9735856792453	12.0249125733544	84.599998	145.92453	34.0201436355932	140.3721	0.0246603403396226	0.027203769715702	0.014603253	category_only_1st
MWI	2017	Overidentified	298	38.0906040268456	13.5967110416113	35.5	23.7893516979866	4.12329217402911	23.071509	79.2449663355705	10.2503671599417	78	87.1024833187919	21.934376571106	86.400002	145.46538033557	37.4861161730729	138.8253	0.0194414573234899	0.0219381301693599	0.0104561475	category_only_1st
MWI	2017	Consistent HTN	373	46.1849865951743	13.9573308988399	46	24.0282915308311	5.73246561992982	22.752218	80.2882036863271	11.5111316441915	80	86.8825739785523	15.387045489204	86.400002	154.285005630027	38.9468293715193	148.8795	0.0428746212096515	0.0376691247208717	0.032036606	category_only_1st
MWI	2017	Consistent non-HTN	2475	36.6416161616162	13.1288175498334	34	22.5772696868687	3.77002522118958	21.96829	76.5630504476768	8.52792863412215	75.5	84.6741819632323	16.7211337652737	82.799995	139.31232325697	35.2682378895997	131.8647	0.0148001601055353	0.0196041581506726	0.0070953825	category_only_1st
NIU	2012	Missed	11	40.6363636363636	14.6783699862943	41	39.0334003636364	7.8634258165951	40.963234	113.563636363636	12.1705606055985	108	120.109090636364	45.9412116226419	108	177.530454545455	19.9377185699158	171.69479	NA	NA	NA	category_only_1st
NIU	2012	Overidentified	71	44.4788732394366	15.1552528893729	47	33.0866525352113	7.08262917704913	32.04459	100.502816873239	16.1370378875214	100	125.011267859155	46.1002751366922	113.4	183.399282957746	32.5578147478582	177.882	NA	NA	NA	category_only_1st
NIU	2012	Consistent HTN	76	47.3815789473684	13.2885585927776	49	35.0012148421053	7.23153227735441	34.345972	105.882894881579	15.7950315135422	105.5	131.684210973684	47.7766266583856	117	188.750306184211	34.1176398759246	182.715745	NA	NA	NA	category_only_1st
NIU	2012	Consistent non-HTN	334	38.2155688622754	13.7849723463029	37	31.4579902275449	6.2540133213746	30.846157	94.6712574491018	13.5799472764489	94.9000015	117.188622799401	28.5126432000102	111.6	175.670633173653	26.1414818884877	167.8278	NA	NA	NA	category_only_1st
NPL	2019	Missed	86	41.6395348837209	14.0192412236542	38	23.3384628023256	4.23979572485065	22.5197925	81.1395348837209	11.0039167258996	81	89.7759151046512	16.5554279226217	90.5	149.059268604651	41.9985077155627	141.5	0.0341021232406977	0.0361812148255212	0.0155790385	category_only_1st
NPL	2019	Overidentified	428	39.7172897196262	13.2776856755789	38	23.6987677780374	4.06579079284749	23.209506	82.1511682172897	11.5998878947174	82	93.0672126308411	30.652516420463	89	143.430822663551	38.5377382229569	135	0.0280353413446262	0.0310671518445599	0.0149735345	category_only_1st
NPL	2019	Consistent HTN	980	47.0081632653061	12.8767209920669	48	24.0455756346939	4.63490547144425	23.495237	83.5739795918367	11.9394491431674	83	97.4666302979592	32.8835318704029	93	153.670543693878	41.4500830805369	147	0.0546748072523469	0.048880311348189	0.039366357	category_only_1st
NPL	2019	Consistent non-HTN	2934	38.3612815269257	12.9748772641962	36	22.5966096683708	3.98463211771724	22.098355	79.1559645555556	10.8866084872784	78	92.2484047920927	22.2646699695457	90	141.04959236878	35.593482017895	135	0.0214583708506135	0.0253599156703474	0.010532272	category_only_1st
NRU	2016	Missed	24	38.25	10.7146790818058	36	36.4165392916667	5.81339516377885	34.661501	115.887500083333	22.7483264363414	110.3	94.950001125	39.6790727376208	88.200001	146.575413333333	38.5422593890983	142.6923	NA	NA	NA	category_only_1st
NRU	2016	Overidentified	60	35.1333333333333	11.6872618861511	34.5	35.6199878	8.23427287260034	35.686598	102.54499995	22.7400742489695	102.5	103.0200003	63.95411159755	81.9000015	142.176700666667	39.5436861757306	131.67135	NA	NA	NA	category_only_1st
NRU	2016	Consistent HTN	112	44.7053571428571	12.310281642007	45	38.1463248035714	8.88784955384324	36.307556	112.421428375	20.0713431758472	110.05	106.103571473214	51.4641550064321	91.800003	161.80287625	49.7223828645708	156.6135	NA	NA	NA	category_only_1st
NRU	2016	Consistent non-HTN	510	33.1019607843137	11.4910658077169	31	33.0752733294118	7.53170426054098	31.961307	99.5360784078431	20.2863294181851	97	93.434117654902	53.8365307080931	81	148.638381019608	51.1440788410604	136.311745	NA	NA	NA	category_only_1st
QAT	2012	Missed	21	40.1904761904762	12.3232262318723	40	29.4839672857143	6.85647099891373	27.829313	94.9419043809524	17.2379487899228	93	87.952380952381	22.1708732134668	86	162.857142857143	40.8317103661918	169	0.0674988632476191	0.0733911823499731	0.035412468	category_only_1st
QAT	2012	Overidentified	70	41.4571428571429	12.6005356618202	42	30.0303647714286	5.81927490914499	29.6114055	98.2422856714286	14.7709266165135	98	103.2	44.0318066856222	90	168.128571428571	38.1389228048226	165	0.0657104748214286	0.0688492918399828	0.0489261055	category_only_1st
QAT	2012	Consistent HTN	117	43.5811965811966	10.7753224739643	44	31.7223151965812	6.49732705743946	31.209173	102.264786299145	17.6486810472621	102	94.059829059829	38.9677785989405	86	164.216239316239	32.5906453609879	161	0.0754930229521368	0.070149994245709	0.050931893	category_only_1st
QAT	2012	Consistent non-HTN	849	35.2968197879859	10.7264002369917	36	28.9578305971731	6.85739774509836	28.162495	92.4480824216726	16.4649970366084	92	90.245818606596	31.8343402837239	82	162.217432285041	36.533302888959	159	0.0289170962780919	0.0290335946467187	0.019446779	category_only_1st
RWA	2013	Missed	88	39.7727272727273	12.6233930560133	40	22.4781385568182	3.25613875261153	22.530613	77.8693181818182	11.0066579428095	76	68.8009093295454	15.8532954147561	66.599998	126.956247045455	27.7458885636377	120.6504	0.0215790514	0.0196002246481983	0.014768174	category_only_1st
RWA	2013	Overidentified	685	36.9328467153285	11.9622280135478	34	22.7344687751825	3.28135242516165	22.263451	77.0745985416058	8.72930953371755	76	71.1168176510949	23.5460644945394	66.599998	126.732033532847	33.0536601199688	119.1036	0.0169093337764964	0.0187535387892252	0.0085306661	category_only_1st
RWA	2013	Consistent HTN	948	42.8006329113924	12.6096173391822	43	23.2137397827004	3.94731634680141	22.566354	78.9880801666667	11.1732367796521	77	72.4012025432489	25.4921573186448	68.400002	131.464131234177	32.2347887278269	123.744	0.0348654038227848	0.038052831114274	0.02082636	category_only_1st
RWA	2013	Consistent non-HTN	3925	35.1429299363057	11.3384906450768	33	22.3368029452229	3.25872589248979	21.913805	75.9373503179618	9.14330863932868	75	70.3640408715924	20.4996481426783	66.599998	123.069713495541	29.4004787809403	114.8499	0.0122780996808917	0.0151908577426231	0.0063420003	category_only_1st
SDN	2016	Missed	150	36.9666666666667	11.9565301394423	36	23.4060587466667	5.2448781949201	22.8232965	83.56733338	12.9228453955798	82	80.31240026	29.2289721949124	73.800003	152.738765666667	45.0853745267521	147.526045	0.0398303802993333	0.0452280767082663	0.023394461	category_only_1st
SDN	2016	Overidentified	813	37.1562115621156	12.7868640807364	36	23.4890927318573	5.49954274695601	22.460938	83.5522755215252	12.6510649094878	83	83.3853874575646	36.2644287338928	75.599998	147.747938622386	40.9295376000907	140.7588	0.036511265802214	0.0388625093460636	0.021273499	category_only_1st
SDN	2016	Consistent HTN	1613	42.6156230626162	13.3824652480735	42	25.1624972194668	6.08279636899821	24.391058	89.0525728518289	13.7662451416914	89	93.3960074990701	49.0803484143435	79.199997	160.93888199628	44.7891207750376	158.547	0.0733906577641661	0.0720006888338051	0.047206141	category_only_1st
SDN	2016	Consistent non-HTN	3116	34.9983953786906	12.6835163306331	33	22.2545049367779	5.1107062593925	21.118537	80.8695764001926	12.8885856184231	80	80.3940886200257	31.0724831407519	75.599998	146.72782966303	38.829892331095	140.3721	0.0280856342486521	0.0328787724858219	0.01508003	category_only_1st
SLB	2015	Missed	20	44.85	14.0984321636728	45	29.14169945	5.91911579543036	28.375162	88.48000045	16.5421500368	85.5	79.29	19.6354641953896	74.7000005	191.0491345	45.486950876164	197.6037	0.0506689596	0.0396759154737697	0.033390369	category_only_1st
SLB	2015	Overidentified	171	41.0292397660819	13.8663481347872	41	27.6988163625731	5.42722591893332	27.052795	87.6999999473684	13.5194544326055	87	83.6315791111111	35.7573743610623	75.599998	181.102239473684	45.4055395397188	179.81551	0.0371909918081871	0.0352202483608509	0.024473192	category_only_1st
SLB	2015	Consistent HTN	239	46.1004184100418	12.7238923603977	46	29.1209077280335	6.24493271940999	28.008179	91.2866109497908	14.0426566569562	90.5	87.8460249330544	38.5784943726285	77.400002	181.758707656904	43.5019472583688	181.74899	0.0659547308146444	0.0511528876920779	0.049848631	category_only_1st
SLB	2015	Consistent non-HTN	992	37.5201612903226	12.1631026622132	36	26.0780487852823	5.048344366589	25.36613	84.1501008094758	13.6255940172058	82.2000005	78.8008064143145	22.4620032978691	73.800003	168.144722388105	39.7876115967287	165.5076	0.0262738104094758	0.0261927747568149	0.0170048225	category_only_1st
STP	2019	Missed	37	39.6216216216216	13.009294436738	42	24.7110823243243	6.03359009272809	23.12467	85.527027027027	14.4980582732204	81	95.5654053783784	19.2441234019706	91.800003	211.22181027027	30.6981140482099	201.084	0.0267049823027027	0.0276796524973862	0.01608051	category_only_1st
STP	2019	Overidentified	171	35.8187134502924	11.6339715834981	34	25.0903564093567	5.00480678433071	24.502037	85.3976608187134	11.6843180636994	84	101.578947070175	30.6093339118853	99	208.114703333333	29.8238269741595	201.084	0.0196386588754386	0.0238387340800954	0.011246574	category_only_1st
STP	2019	Consistent HTN	228	45.2280701754386	12.4963678160565	45	25.2652569605263	5.65620970681973	24.1591215	87.25	12.1261268153459	87	104.218420842105	36.0896273293651	99	211.657192017544	35.4296060853214	201.084	0.0539121456662281	0.0538560954292913	0.035244325	category_only_1st
STP	2019	Consistent non-HTN	915	32.968306010929	11.17309996743	31	23.9348548032787	4.51459849670493	23.391022	82.4360655737705	11.7086022835999	81	98.5573766797814	26.3137971130695	91.800003	204.346226371585	31.3942994097922	201.084	0.012734438740929	0.0169029343726243	0.0070550274	category_only_1st
SWZ	2014	Missed	46	39.6739130434783	14.7347727016757	37	27.0533890217391	5.96893151687828	25.8102335	88.682608673913	13.7070996751657	89	91.8391307608696	14.8794620694612	91.799995	154.141983043478	40.827941384564	146.752655	0.0247914978391304	0.0309072734602756	0.010085863	category_only_1st
SWZ	2014	Overidentified	214	34.303738317757	13.2067803416364	32	25.9056429719626	5.42425702828241	25.200876	84.1883178551402	13.1590738071273	81	91.673831864486	18.90832748608	89.1000025	145.388357242991	39.5422190688593	137.858545	0.0172035373948598	0.023177455582443	0.0073469677	category_only_1st
SWZ	2014	Consistent HTN	365	43.8712328767123	14.3510680332726	43	28.056786890411	6.97902194841555	27.041645	89.9490411369863	14.2520590409948	90	93.9353426958904	24.3910988425913	90	157.416564273973	42.2229643026244	150.813	0.0439044609452055	0.0476329304611136	0.02632506	category_only_1st
SWZ	2014	Consistent non-HTN	1134	34.1022927689594	12.6878518056104	31	25.2503678853616	5.46693440871662	24.259529	82.3937389797178	12.2417566223504	80	90.1539685696649	21.2050864423506	88.200005	141.203812054674	36.185899845038	135.345	0.0127099208417108	0.0169331566091982	0.00587542495	category_only_1st
SYC	2004	Missed	22	44.0454545454545	9.8873525404802	41.5	26.3688580454545	4.64236614245268	27.355994	88	10.6859943940878	90.5	97.9363629090909	12.515953576012	97.199997	192.734793636364	35.7874692659355	193.54335	0.0328969418318182	0.026436262510098	0.0191222215	category_only_1st
SYC	2004	Overidentified	125	44.456	10.7871668079221	45	26.903291728	5.11313359395499	26.700029	91.168	11.8782370800145	91	104.529599752	22.6973390103752	99	206.117286848	43.5506411357079	206.4978	0.0341417187416	0.0308169978071025	0.024065759	category_only_1st
SYC	2004	Consistent HTN	163	47.7300613496933	10.5186849326454	50	28.4487071165644	6.16203487788858	27.47624	94.3558282208589	12.9841693647983	95	112.73742308589	41.8391957511846	99	220.279029018405	51.3633536437775	206.88451	0.0664071794957055	0.0576033351981727	0.051525567	category_only_1st
SYC	2004	Consistent non-HTN	539	39.9257884972171	10.2515781303837	39	25.6370605157699	5.41510353199696	24.923477	85.6512059369202	12.054278322091	85	99.6378477272727	29.7669215768584	95.400002	205.17053690538	46.0146917077333	200.6973	0.0214827554517625	0.0233816466113864	0.013254701	category_only_1st
TGO	2011	Missed	24	40.125	12.9053831033208	38	23.155635	3.48698592237279	22.453145	81.6666666666667	9.41629792788369	79	76.5	12.4725786183653	77.5	169.708333333333	17.8751203502587	166	0.0225914247	0.0212745063038531	0.0140003635	category_only_1st
TGO	2011	Overidentified	125	36.944	11.7825075374883	36	23.582943144	4.62819451809341	22.769438	81.376	12.445794729611	79	78.96	21.9322269878177	77	169.336	17.9092443240374	165	0.0183416792368	0.0189131907351164	0.011080807	category_only_1st
TGO	2011	Consistent HTN	235	41.7829787234043	11.9700359364564	42	24.1183022978723	4.82738373512373	23.4375	83.4808510638298	11.7390909223351	81	79.5659574468085	17.0967242900847	80	171.217021276596	21.3995299008688	165	0.0336455012148936	0.0321746347020415	0.023924351	category_only_1st
TGO	2011	Consistent non-HTN	802	34.568578553616	11.4231256875623	32	22.8136561022444	3.94645514329547	22.30681	79.8058603528678	10.5422674860876	78	76.8753117206982	20.3647001622713	75	168.097880299252	20.3292365983034	161	0.0122346108233791	0.0152006279083859	0.0061378775	category_only_1st
TJK	2017	Missed	67	37.6865671641791	12.2018490342763	37	26.1062012089552	4.25774210633195	25.909456	83.4970148656716	17.3720776262932	85	90.6447762835821	19.697340268944	88.199997	149.600954776119	37.1850287762946	148.4928	0.0253178404268657	0.0383337219657175	0.0095214723	category_only_1st
TJK	2017	Overidentified	331	37.7915407854985	12.0986621241583	37	25.5951535226586	4.44496184307207	25.209202	82.0782476223565	14.8014539978522	81	94.424410592145	24.6822512857483	90	152.810755075529	37.9497720569542	146.946	0.023307785565861	0.0371330895554383	0.009927121	category_only_1st
TJK	2017	Consistent HTN	599	44.8297161936561	12.3661144953442	45	27.4973197996661	5.5288416528013	26.769779	87.4380801469115	18.9102956794932	89	97.4401000500835	33.9780820392908	91.800003	162.168681135225	39.6654116757615	159.70711	0.0569016395567613	0.0719537267381164	0.028898854	category_only_1st
TJK	2017	Consistent non-HTN	927	33.9395900755124	10.9615771636135	32	24.2235328576052	4.11413004575921	23.528606	78.3821466515642	15.5134222765473	79	91.8555339935275	22.6723109369876	88.199997	145.217738921251	33.6031873274001	141.9189	0.0117789740164725	0.0176146007310137	0.0051497654	category_only_1st
TKL	2014	Missed	6	37.3333333333333	11.2546286774228	31	36.718789	7.97227218101497	36.550476	107.333333333333	17.4088100301734	112	120.600001	55.0341030670985	103.500001	186.453851666667	37.3139845560302	182.9091	NA	NA	NA	category_only_1st
TKL	2014	Overidentified	50	38.88	13.3365234278974	39	33.62088146	6.1968364635109	34.427597	105.21	21.992598476649	102.5	137.80800044	68.1104980066304	110.7	204.5797674	43.1724927279356	197.410345	NA	NA	NA	category_only_1st
TKL	2014	Consistent HTN	68	46.0882352941176	11.7647783140878	48	36.1340639411765	6.13916313312206	35.625767	107.163235294118	13.456618017954	105.3	134.523528985294	57.5122975917516	118.8	215.147369264706	53.0603406440679	209.398045	NA	NA	NA	category_only_1st
TKL	2014	Consistent non-HTN	289	34.5017301038062	12.7290472082431	31	32.5748967612457	7.01522545881038	32.209564	97.638062283737	13.5237986366831	98	118.843598200692	44.0408818813202	106.2	192.705053460208	44.5752723654123	189.0963	NA	NA	NA	category_only_1st
TKM	2018	Missed	56	38.375	10.3617522210729	38	26.0443040357143	4.98557120067916	25.770312	90.9642857142857	16.999159643095	91.5	97.8621418214286	46.3898543487075	88.200001	166.177419285714	42.6213817712657	164.347505	0.0240794007142857	0.0330016970593525	0.0104135075	category_only_1st
TKM	2018	Overidentified	396	41.3156565656566	12.0777589221051	41	25.7606306666667	4.52929246307096	25.1009465	90.9356060454545	12.6314664341836	91	88.9490907020202	19.1244552934175	88.199997	162.432554217172	43.0318220422783	160.093805	0.0291582534757576	0.041880409468173	0.0134960065	category_only_1st
TKM	2018	Consistent HTN	522	44.9521072796935	11.5720062877609	45	27.748000256705	5.19297042938142	27.337776	95.8118773697318	13.3318925856346	96	99.5548276340996	41.504524179862	90	168.195979904215	48.7122633992313	162.414	0.0543276149664751	0.0726946473079539	0.027800912	category_only_1st
TKM	2018	Consistent non-HTN	2134	36.1705716963449	11.4379204959101	35	24.7156079245548	3.97950936133136	24.2643995	87.1807403580131	11.7397413571547	88	89.4767854287723	20.0186388712001	86.400002	162.629457469541	43.1922475188717	159.70711	0.0155485096239738	0.0246943871735333	0.00696600325	category_only_1st
TLS	2014	Missed	42	35.7619047619048	13.233014006568	31.5	21.6884367142857	3.85790128194703	20.820428	76.8809523809524	9.30827688581743	75	76.6285715952381	20.9316458166179	72.9000015	150.969520238095	37.4738617821782	149.07285	0.0228004464714286	0.031583082843051	0.00783561355	category_only_1st
TLS	2014	Overidentified	206	41.3495145631068	14.068618416655	39.5	21.2438586262136	3.50640947840291	20.984028	76.995145631068	10.3544488248527	76	74.9621359708738	13.8329942746923	74.7000005	143.625260631068	35.3148151688568	138.4386	0.0278513275475728	0.029140573171509	0.017518147	category_only_1st
TLS	2014	Consistent HTN	446	45.8139013452915	13.8592891666916	44	21.5936011076233	3.63098771857034	21.201646	77.9372197309417	10.478253794875	77	77.686547367713	27.5219705439129	73.800003	152.628582219731	37.9978281224764	144.62579	0.0525178878746637	0.0526483690247465	0.0325608945	category_only_1st
TLS	2014	Consistent non-HTN	1370	38.8233576642336	14.0046233771138	38	20.7173257715328	4.14708644983144	20.1732635	75.2326277379562	9.50789727894496	74	76.7378103343066	23.3454005283108	73.800003	143.473603547445	35.9105626823961	137.66521	0.0214494109940146	0.0257318272171387	0.0110713475	category_only_1st
TUV	2015	Missed	19	44.7894736842105	15.4581116690969	41	31.756297	8.38645638932259	29.814394	99.9684210526316	18.1431668383438	100.4	85.3578941052632	38.3217107032171	75.599998	153.703072631579	25.1171060029395	150.0396	NA	NA	NA	category_only_1st
TUV	2015	Overidentified	118	39.8898305084746	13.4264593332508	38	33.0453208474576	6.6458258974292	32.389444	100.586440762712	13.2671881405552	99.5	88.9779658050848	37.0227630791711	79.199997	164.13121059322	41.9174496784043	158.9337	NA	NA	NA	category_only_1st
TUV	2015	Consistent HTN	316	47.1772151898734	12.8809045267234	50	35.7056343164557	7.92438804300076	34.7897375	106.825000006329	15.3515598843937	106.85	91.9196201835443	44.0800366290754	79.199997	166.200233512658	46.0104241176207	163.38075	NA	NA	NA	category_only_1st
TUV	2015	Consistent non-HTN	370	35.3648648648649	13.5290256313799	32	29.842879654054	6.51131221725123	29.450265	93.7597297243243	15.2007550500682	94	83.5881083162162	40.244977508732	72	150.454518486487	38.8257652121795	144.239095	NA	NA	NA	category_only_1st
TZA	2012	Missed	35	42.8285714285714	11.551637811776	42	22.9872764571429	4.72423285946635	21.907991	84.4285714285714	8.97803107684568	85	85.4228568857143	14.1081351061524	84.599998	177.738369714286	29.7909745915064	166.28101	0.0301063687714286	0.0257828310847357	0.026195575	category_only_1st
TZA	2012	Overidentified	208	41.4663461538462	10.5847772432974	41	23.1468545144231	4.71661642593196	22.402214	83.2725961730769	11.410431244861	81	88.9961538798077	29.8727663125611	86.400002	172.901378125	26.447139564709	163.76745	0.0239986211701923	0.020456834480933	0.0172298105	category_only_1st
TZA	2012	Consistent HTN	472	47.989406779661	11.1843220411411	49	23.7435847266949	5.42372668838155	22.6368135	86.2512711779661	12.3928116995193	84	88.0093222627119	28.139484040642	82.800003	183.517005021186	33.4435023216291	174.015	0.0552727230580508	0.0486537139697744	0.04125314	category_only_1st
TZA	2012	Consistent non-HTN	840	39.375	10.1527590383395	38	22.2531267261905	3.94979519836878	21.5078725	81.2380952380952	11.0398800753201	79	85.234285925	23.4320512588118	82.800003	170.986309964286	26.0297821706699	159.3204	0.018257153284881	0.0180744165491971	0.0115665535	category_only_1st
UGA	2014	Missed	59	33.7118644067797	12.3316957016401	29	23.4934127457627	4.75705554422753	22.993828	79.3016949830509	12.6935428999693	77	70.6576268813559	13.1195064660974	68.400002	142.325262542373	47.5745288617968	126.4509	0.0165725619118644	0.0219931254797173	0.0079432614	category_only_1st
UGA	2014	Overidentified	410	34.1121951219512	12.4341629542399	31	22.9082891512195	4.36549005217629	21.763705	78.2921950731707	9.18180341021094	77	72.9614634536585	24.7166038459617	70.199997	133.068186146341	32.2755230750399	125.2908	0.0139318402821951	0.0175800370781556	0.00678968545	category_only_1st
UGA	2014	Consistent HTN	619	40.2213247172859	13.7158330138908	39	23.3469795589661	4.63417937492058	22.334694	81.076736644588	10.022505861679	79	74.2798061680129	21.3920841139042	72	143.970471179321	40.6111186954636	136.8918	0.0308650577373183	0.0331414415520577	0.017653741	category_only_1st
UGA	2014	Consistent non-HTN	1888	33.5826271186441	12.0617803358333	31	22.3938704157839	4.03920921710743	21.778107	77.7044491340042	8.6077368596118	76.5	71.2010594290254	16.3834367928263	68.400002	131.431505990466	34.1305378893921	122.5839	0.0112590740973093	0.0149440822388698	0.0055728045	category_only_1st
URY	2014	Missed	25	46.32	13.90659316056	50	27.07657804	5.28795953093706	26.262976	92.68000008	10.8769250458635	94	92.12	12.7027556065603	90	169.8	43.6596686504452	184	0.040150509952	0.0364185894320569	0.021712124	category_only_1st
URY	2014	Overidentified	82	44.5365853658537	13.0886767780882	45.5	27.5951991707317	4.88919207308678	27.2041195	94.0682926219512	12.2993815121318	93	90.5121951219512	22.947736595905	90	179.756097560976	50.5418933861019	186.5	0.0339518728817073	0.0360808559031437	0.0205759585	category_only_1st
URY	2014	Consistent HTN	162	48.8086419753086	11.5664614486216	52	28.1994037160494	5.30454954431036	27.3354975	96.1098765617284	14.6510983932398	96	97.1851851851852	31.3067814022255	90	182.685185185185	51.1925450975821	190.5	0.0631298121895062	0.0533840425389007	0.0465503745	category_only_1st
URY	2014	Consistent non-HTN	606	38.6996699669967	12.5464650405947	38	25.9868955379538	4.73982969799279	25.1117805	87.6262375825083	13.0033481313321	86.5	89.3481848184819	21.4614600954116	86.5	174.875247528053	47.0372935975638	178.5	0.0198521177673432	0.025306098342151	0.010469725	category_only_1st
VNM	2015	Missed	24	46.4166666666667	12.3250069818012	48.5	22.8691756666667	3.99786164047835	22.5761815	79.4083332916667	9.4884790414253	80.9000015	74.7150001666667	14.8841156504979	72.9000015	194.993477083333	59.3433734358549	188.12955	0.0505857264333333	0.0440783195471562	0.0293842435	category_only_1st
VNM	2015	Overidentified	229	45.3318777292576	12.1176211572775	45	22.7370984061135	3.4991726272533	22.516069	78.8279474497817	9.23680688619976	78	73.471440978166	20.2773494786867	70.199997	180.104258174673	47.0182260806057	174.78841	0.0324914633742358	0.0270169236471788	0.02522053	category_only_1st
VNM	2015	Consistent HTN	335	50.3402985074627	11.2424566819693	51	23.3507826179104	3.60991466188454	23.049416	81.4528357134328	9.2681210863143	81.400002	78.5122388328358	28.5543174097816	72	190.622321970149	51.9146570424204	187.9362	0.06790269532	0.0553296892141654	0.050660204	category_only_1st
VNM	2015	Consistent non-HTN	1929	40.3307413167444	12.3577588945659	40	21.6882164442716	2.927647951981	21.322449	75.4488334950752	8.47796628935244	75	70.7311354914463	20.4058857617676	68.400002	171.485913717989	46.0484445180504	166.66769	0.0203916371445308	0.0229717626090479	0.011472047	category_only_1st
VUT	2011	Missed	102	41.5392156862745	11.5738451885304	40	25.855145254902	5.37590751094614	24.713835	75.8019606568627	23.1636749177241	80.049999	104.426470205882	32.6788736492331	97.199997	195.38586254902	41.2658053468422	184.84261	0.0469356571215686	0.0350599088614107	0.036622556	category_only_1st
VUT	2011	Overidentified	480	41.5479166666667	10.9016190707917	41	26.1950099104167	4.7381104426121	25.4200975	76.6100000041667	21.0310601984914	81	103.55849996875	26.7548658682329	97.199997	194.029947691667	33.5118925779496	187.356145	0.03855572575625	0.0290594904700999	0.0314684435	category_only_1st
VUT	2011	Consistent HTN	952	46.2069327731092	11.0128609570924	46	27.4913667237395	6.23040367022723	26.687397	80.6884453287815	23.8347128090188	85	108.31840322374	36.8014464521647	99	197.131292720588	35.9905759792763	187.9362	0.0704904374109244	0.0549921683041334	0.056046454	category_only_1st
VUT	2011	Consistent non-HTN	2109	38.6073968705548	10.1238751714034	37	25.5359656401138	5.44741818269217	24.467159	75.4878615343765	21.4679595451336	79.800003	100.273143595069	24.1280420109927	95.400002	186.797369786629	29.5142371731981	179.0421	0.0280731754428639	0.0257794928413972	0.019635046	category_only_1st
WSM	2013	Missed	17	39.8823529411765	11.1908576131433	39	35.0283998823529	7.30737218115821	36.232742	106.058823529412	15.1016165866245	106	123.882353235294	31.6554136636404	111.6	169.283610588235	20.7324622719157	166.28101	0.0519641088705882	0.0413448416513203	0.03785361	category_only_1st
WSM	2013	Overidentified	135	41.3037037037037	13.4515571279047	42	34.610741962963	7.71882758359308	33.462223	104.226666666667	18.0436088656212	104	130.453333555556	57.0469474816676	111.6	177.790337037037	32.4928717692844	166.28101	0.0470465294481481	0.0404502231367934	0.034957658	category_only_1st
WSM	2013	Consistent HTN	234	48.0384615384615	11.1371962796126	50	36.1761411623932	7.26250074616983	34.671938	109.052136752137	14.8693601392654	108	128.023077076923	38.0362463733711	115.2	176.449226538462	28.7869127741652	170.14799	0.080293428775641	0.0551733125352739	0.0696212725	category_only_1st
WSM	2013	Consistent non-HTN	928	35.2726293103448	12.358455337217	34	31.1161181778017	6.48885378867394	30.359146	96.7948275829741	15.1578111758777	96	116.676077266164	38.3934891201547	108	167.036064278017	24.0374952801645	155.0667	0.0242090986177802	0.0255437648404132	0.014298357	category_only_1st
ZMB	2017	Missed	62	35.7741935483871	12.3107567982448	35	23.1341543709677	4.42966468981022	21.970999	79.5645161290323	11.2852885362155	78	93.0629029354839	21.2267047048975	93.599998	139.187051290323	41.6938013048384	134.184905	0.0191669257870968	0.0280766233854458	0.0096480646	category_only_1st
ZMB	2017	Overidentified	369	34.7262872628726	12.9181532001304	32	23.4747699241192	5.01857430888117	22.323582	80.1420054119241	11.1654356762678	78	89.8009756802168	23.0562365669302	88.199997	131.729512520325	34.1308168174423	121.8105	0.016826225798103	0.0188969937648657	0.0096612442	category_only_1st
ZMB	2017	Consistent HTN	378	44.1507936507937	15.1241024252518	43	23.9623955767196	4.55061388907555	22.865342	82.7984127380952	13.3399738821846	80	99.2442858968254	42.7852056409607	93.599998	143.445239708995	41.1476035588019	135.345	0.0483565687878307	0.0510886000213678	0.029830627	category_only_1st
ZMB	2017	Consistent non-HTN	1982	34.5065590312815	12.4622279330107	32	22.6714755817356	4.2907311611378	21.819015	78.1700806902119	9.64181896239881	77	88.8778607053481	23.6940496293907	88.199997	130.912972936428	34.4061691901368	121.8105	0.0134143475486276	0.0183262735009788	0.0066284735	category_only_1st
AFG	2018	Missed	29	33.5862068965517	10.2557204991002	32	24.2892477241379	3.57963144153804	24.161713	87.7896552413793	10.3505121284496	89	83.8965517241379	18.2685225526357	84	148.620689655172	40.6056063978358	150	0.0267142693137931	0.0190854528428221	0.019469183	category_only_2nd
AFG	2018	Overidentified	89	38.8651685393258	13.3077139379896	38	25.1818390786517	4.4516471236485	25.182531	89.6078651460674	15.0724479840526	90	93.0337078651685	33.1451523393015	87	155.280898876404	41.4270960856772	157	0.0470893310752809	0.0449427199502737	0.027352436	category_only_2nd
AFG	2018	Consistent HTN	478	43.6338912133891	14.9267204418642	45	26.9581863514644	5.67047466202569	26.5488795	92.6230125564853	16.2770939650681	92	99.2845188284519	40.9633293449867	88	159.410041841004	44.5428122279257	156	0.085739647834728	0.0845369772118838	0.05457191	category_only_2nd
AFG	2018	Consistent non-HTN	1954	34.3771750255885	13.3886147000865	31	24.1027180537359	5.19367276605567	23.389405	84.639749229785	15.195423338125	84	90.0081883316274	32.7123717769637	83.5	143.958546571136	36.6561194317303	138	0.0305314015486182	0.039306646611195	0.015399397	category_only_2nd
ARM	2016	Missed	17	38.5882352941176	12.3088323142846	35	25.9367155294118	6.09495983099361	25.381468	91.4117647058823	13.3933697380897	94	78.0352947647059	18.1114927531406	79.200005	168.714933529412	32.0354051047835	170.5347	0.0336039025117647	0.0561838956024682	0.0097662816	category_only_2nd
ARM	2016	Overidentified	49	40.3673469387755	13.9533357384997	39	25.2614531428571	4.93315162998258	24.391058	89.8979591836735	15.4868827533163	89	76.7020402244898	12.3063076281343	77.400002	161.932598571429	36.7777351986309	158.547	0.0285568645346939	0.0370845392546017	0.016792066	category_only_2nd
ARM	2016	Consistent HTN	412	50.6407766990291	11.6231201500719	52	28.957227157767	6.3879579781528	27.840661	97.4623786407767	14.0106986292664	98	88.9108251893204	31.6457214756129	84.599998	182.990757451456	42.6468237250128	185.61601	0.0925757427582524	0.108647153495042	0.055197673	category_only_2nd
ARM	2016	Consistent non-HTN	727	37.9656121045392	13.5623313767488	36	25.1378801829436	5.366656685515	24.167162	87.2182943562586	14.2262051430762	86	79.293837477304	24.4896909107365	77.400002	162.468254690509	43.4507326314249	159.32039	0.0253384127590922	0.0478947748044063	0.0075738919	category_only_2nd
ASM	2004	Missed	25	38.96	9.15368778143542	37	34.58057104	5.52717675140151	34.403652	106.532	13.0258307476593	110.2	120.88	35.0895521012547	113	181.16	30.7268612129518	171	0.034873071296	0.0192513410836716	0.033149693	category_only_2nd
ASM	2004	Overidentified	65	43.1076923076923	9.86490477165625	44	34.8633702769231	5.59821577590184	34.780064	103.670769261538	14.5517800030483	103	125.415384615385	49.5696770678949	111	189.169230769231	25.8925479329775	188	0.0554946494661539	0.0379231732268936	0.043869071	category_only_2nd
ASM	2004	Consistent HTN	368	44.929347826087	9.86007873736438	45	37.2588538315217	8.08660817674351	36.294794	109.965760755435	15.4850165311232	109.1	140.261141304348	66.9987131179161	115	190.654891304348	29.83776163868	184.5	0.0746018470149457	0.059786097785867	0.0555800125	category_only_2nd
ASM	2004	Consistent non-HTN	679	41.2857142857143	9.85039802952529	40	34.3628009013255	6.640374868882	33.847454	102.958173751105	14.2954368678309	103	125.275405007364	55.9779705308669	107	182.80265095729	26.3925314374337	177	0.0405969904163476	0.0348255416039236	0.028233599	category_only_2nd
AZE	2017	Missed	18	40	12.2522506936001	38.5	24.8670103888889	4.42743109455908	24.164341	79.8888888888889	16.0253067838447	75	88.8999995555556	16.3480168561638	89.0999985	155.174117222222	35.8821244187533	150.23295	0.02060421905	0.0232304882116612	0.0118827785	category_only_2nd
AZE	2017	Overidentified	68	41.9117647058824	14.1186182721242	43	25.6972074705882	5.08474213086512	25.6402435	88.1985294117647	15.4685862955926	88.5	93.0997056470588	31.6114153385844	88.199997	170.034264705882	41.9574112884142	170.14799	0.0380072737905882	0.0442909333118687	0.017258784	category_only_2nd
AZE	2017	Consistent HTN	372	49.2231182795699	12.010157558906	51	29.2683399919355	5.58066241536854	28.400547	96.0147849462366	14.2755109219603	96	99.0372580510753	42.0135839716869	88.199997	181.561886666667	45.231042691315	178.462055	0.0951607584129032	0.117231055799906	0.054378299	category_only_2nd
AZE	2017	Consistent non-HTN	1314	40.1194824961948	13.1541983095462	39	25.9188773135464	4.73675957094365	25.3710835	88.4219939117199	14.0474051718064	88	88.8523287450533	27.8038111415485	84.599998	167.510258592085	40.958033408616	165.5076	0.0289514274709056	0.0454727825376601	0.012053733	category_only_2nd
BEN	2015	Missed	46	34.7608695652174	11.4681874623455	34	24.1481851521739	4.33704239345749	22.65625	84.4565217391304	11.4167645187809	81.5	88.1739130434783	22.5480271103715	85.5	157.173913043478	40.3536061160592	151	0.0170647800369565	0.0219103490165312	0.010593102	category_only_2nd
BEN	2015	Overidentified	186	35.3494623655914	12.8231810672064	32	23.9231687526882	4.53122826423456	22.85102	82.6827956989247	10.7704011183394	81	87.5860215053763	23.6715273894796	87	153.139784946237	42.0087742180708	145.5	0.0169130710849462	0.0206930499199419	0.0083042509	category_only_2nd
BEN	2015	Consistent HTN	1218	42.1789819376026	13.2540123360976	41	24.5630446600985	5.34040490463487	23.346661	85.4893267651888	12.707128973313	83	91.0952380952381	34.3053731903564	85	163.068144499179	49.6551902241119	153	0.039176733670197	0.0447154865001478	0.022200104	category_only_2nd
BEN	2015	Consistent non-HTN	2947	35.3142178486597	11.8360466698667	33	22.9624449107567	4.1860069413255	22.343515	80.3189684424839	9.32629031247445	79	86.941635561588	23.4714366235788	84	149.171700033933	43.3105550861208	140	0.0129784069616627	0.0170890400710784	0.0065913163	category_only_2nd
BGD	2018	Missed	49	41.4897959183673	10.192158850843	40	24.668175122449	5.98917853299809	23.47929	83.5000003061224	11.0479070759277	83	104.489795918367	38.4226075209307	93	180.979591836735	32.5195388676295	181	0.032199004477551	0.0282992110226517	0.024136895	category_only_2nd
BGD	2018	Overidentified	153	39.0653594771242	11.2715718341918	38	24.1076061960784	4.42536804428749	23.922394	82.0091503464052	11.2864984939178	83.800003	99.8888888888889	29.3646662799187	94	173.660130718954	37.7723728402493	171	0.0259037383098039	0.0237256231634913	0.018838847	category_only_2nd
BGD	2018	Consistent HTN	832	43.2692307692308	11.9215088564658	43	24.5727871490385	4.60050685270339	24.174568	83.9448317091346	11.311127705217	84	104.641826923077	37.2804324426152	95	182.283653846154	37.7076450526673	179	0.0467865886317308	0.0469901054774661	0.029142463	category_only_2nd
BGD	2018	Consistent non-HTN	4654	37.4709926944564	11.7897220718759	36	22.2511304817361	4.14595863256451	21.67255	77.6424151201117	10.4034542793008	76.400002	95.7963042544048	30.0648446570715	91	167.176622260421	37.1972594324467	164	0.022116323017297	0.0255586263728632	0.012613822	category_only_2nd
BLR	2017	Missed	22	43.6363636363636	9.31739517321514	44	25.1906313181818	3.81585723945064	23.70697	85.5272726363636	12.1059680049468	85.5	85.1890907727273	14.1333369460342	86.400002	174.243503636364	38.3444772047705	179.428805	0.0637203388636364	0.0462189099823514	0.057690192	category_only_2nd
BLR	2017	Overidentified	125	42.424	11.8357468385314	43	26.715259728	4.68356398184553	27.333248	89.89919996	12.2319683485107	90	83.275200152	15.4658552471354	81	179.5803876	37.4559424013231	179.81551	0.061919319144	0.0567583730622623	0.047819253	category_only_2nd
BLR	2017	Consistent HTN	705	48.336170212766	11.6137731504093	50	27.4685377361702	5.03112429463617	27.086372	91.839007106383	12.2228803196041	91.699997	87.133787293617	27.8020967209374	82.800003	192.474028496454	38.5041748419645	191.80321	0.106556166579291	0.0826950585427107	0.084217943	category_only_2nd
BLR	2017	Consistent non-HTN	1892	38.843023255814	12.201125597332	38	25.0750197013742	4.2833670895531	24.5538235	83.419767455074	12.1083099021436	82	82.0226321760042	19.2494409787918	79.199997	175.912323208245	36.9434143807046	170.9214	0.03959428446324	0.0442079055888524	0.0231127125	category_only_2nd
BRN	2016	Missed	13	44.5384615384615	16.3177581416453	46	29.3980885384615	5.18465205336801	28.912914	91.2999995384615	10.356801011091	93	130.153845692308	81.0412713496127	93.599998	214.52926	48.9889934663371	204.951	0.0602828339538462	0.0553507443290813	0.057337899	category_only_2nd
BRN	2016	Overidentified	50	41.26	14.5515410503072	41.5	28.33716756	5.52081064367954	26.9312785	90.2039997	15.4412510438231	89.549999	104.40000068	47.3603828642138	87.3000035	204.1621322	37.3834528806215	194.70345	0.041641325698	0.0391969985820095	0.0254248545	category_only_2nd
BRN	2016	Consistent HTN	184	47.5380434782609	13.6112565308213	49	28.9451623532609	5.67399722786863	27.831754	92.8423912173913	12.3188268469063	92.75	101.739130347826	34.1178252123804	91.799995	211.844347945652	45.7127094018046	208.43129	0.0641489565619565	0.0484543914784379	0.0527983085	category_only_2nd
BRN	2016	Consistent non-HTN	995	35.8824120603015	13.092429586825	34	25.9078310100503	5.16819291264824	25.656769	83.317487401005	13.2597633112691	83	88.5274370944724	25.056147646382	82.799995	193.185992833166	38.7590818359738	187.5495	0.019984998437789	0.0244512316095791	0.0097850868	category_only_2nd
BTN	2019	Missed	44	43.8863636363636	11.9868453267717	44.5	26.0538679545455	4.29242424102462	25.980441	84.4818181136364	10.7009295588795	85.5	89.8181818181818	33.6122020529732	83.5	156.75	44.3852714938345	147	0.0325765086295455	0.0282076175191296	0.0223553765	category_only_2nd
BTN	2019	Overidentified	184	40.3641304347826	13.4149014405805	38.5	25.2761685380435	3.62487234083197	25.0774115	83.0494837065217	10.1821794357693	83	84.1358695652174	22.860661711432	80	144.451086956522	36.6411903383769	140	0.0257207935608696	0.0263169091451018	0.015243365	category_only_2nd
BTN	2019	Consistent HTN	888	44.9954954954955	11.9791241745258	44	26.1528645292793	4.50668013003652	25.7609625	86.0843468400901	10.1484156804168	86	85.2015765765766	21.9905411097767	82	155.903153153153	41.5634648880029	151	0.0396282990980856	0.0361963042280559	0.027594071	category_only_2nd
BTN	2019	Consistent non-HTN	3033	37.0909990108803	12.1499112925657	34	24.8478227599736	4.26865046333811	24.370592	81.6316518308605	10.8107857020673	81	81.117045829212	17.2043385253027	79	139.90636333663	36.2820934594554	135	0.0162531669256841	0.0178169919512116	0.0093698809	category_only_2nd
BVI	2009	Missed	7	44.7142857142857	10.0118976841603	43	32.6047537142857	9.34471932849533	28.480827	100.148572285714	21.7935916492725	93.980003	99.2857142857143	26.2279385752057	95	185.571428571429	30.4185094027586	191	NA	NA	NA	category_only_2nd
BVI	2009	Overidentified	7	35.5714285714286	5.68205194324324	36	31.3760602857143	3.85990354435901	31.976707	96.1571431428572	16.8757825615514	106.68	101.142857142857	5.11300861947808	101	196.142857142857	49.1712265843504	188	NA	NA	NA	category_only_2nd
BVI	2009	Consistent HTN	49	43.1428571428571	10.8397416943394	43	28.9485212040816	4.80591706220815	28.406851	93.7011186122449	11.918470411794	93.980003	110.204081632653	46.2258854214086	99	190.408163265306	29.0078425942501	187	NA	NA	NA	category_only_2nd
BVI	2009	Consistent non-HTN	152	40.8355263157895	9.40229933759503	39	28.1283016513158	5.768819658174	27.1931115	89.5410157171053	11.6764686887508	90.169998	104.407894736842	28.6653112613608	100.5	184.644736842105	28.3732006506506	179	NA	NA	NA	category_only_2nd
BWA	2014	Missed	34	36.4705882352941	12.4224510686331	35	24.9570839705882	5.39783405717574	24.3131525	84.2382352352941	16.7952738055126	83.5	77.8235297352941	16.8275937957913	72.9000015	141.168245882353	39.0489756553986	130.7046	0.0201273653470588	0.0194175665400721	0.0150668455	category_only_2nd
BWA	2014	Overidentified	103	36.2427184466019	13.0259665400424	34	25.3067543786408	6.75506777522969	24.326101	86.826213592233	13.8315989557093	86	78.9728154854369	16.5849930497138	77.400002	143.060228058252	44.1419055643006	125.2908	0.0182450174650485	0.020153973119321	0.0098876636	category_only_2nd
BWA	2014	Consistent HTN	442	40.7330316742081	13.3851457365625	40	25.6932519886878	6.74978715549507	24.509316	85.4633484162896	16.4272633120303	85	83.6470587714932	38.5045245546151	77.400002	153.442910271493	42.9409003793117	149.459545	0.0362161796022624	0.040266993919347	0.022829036	category_only_2nd
BWA	2014	Consistent non-HTN	1652	33.3280871670702	11.9527176900883	30	23.1678193631961	5.4206083355114	21.979124	78.90078693523	15.8366202144721	78	79.2795399194915	18.1830903323701	77.400002	140.296960121065	39.1564062263263	132.2514	0.0130540857683414	0.0179349223442674	0.00616646325	category_only_2nd
COK	2015	Missed	9	46.5555555555556	10.9557189530299	46	36.7792188888889	4.50491634185199	36.61319	118.933333333333	10.295630140987	118.5	119.999998777778	27.1794010474847	118.8	178.5265	15.5691771283769	177.882	NA	NA	NA	category_only_2nd
COK	2015	Overidentified	39	40.6666666666667	13.454276043684	44	34.7978625897436	8.78915866307451	35.414696	106.202563923077	22.1480597522707	103	113.907692179487	40.4898907017103	104.4	191.327261794872	27.3677644049798	194.8968	NA	NA	NA	category_only_2nd
COK	2015	Consistent HTN	113	44.5575221238938	11.9499985453506	48	36.6619303274336	7.8772864245551	35.429688	112.330973539823	17.5542379093902	112.5	123.929202823009	39.2818373558828	111.6	203.079097964602	32.4400474298723	201.084	NA	NA	NA	category_only_2nd
COK	2015	Consistent non-HTN	406	37.9433497536946	12.3609997043005	37	32.3959388349754	7.38039440626433	31.997926	99.8206896527094	17.8799223180942	99.75	111.329556519704	34.2830376229503	106.2	191.973691231527	31.5944858891316	187.9362	NA	NA	NA	category_only_2nd
COM	2011	Missed	9	43.1111111111111	12.1083075246341	42	28.6453071111111	7.96719304337953	25.262051	86	12.7279220613579	87	68.7777777777778	17.4052993207369	64	177.555555555556	23.8228415135092	169	0.0391156855222222	0.0354371335489869	0.033062164	category_only_2nd
COM	2011	Overidentified	53	41.188679245283	11.5958490646331	41	28.2310770754717	5.40108700257204	27.766209	91.0188679245283	13.1023934484648	91	75.0188679245283	30.206653982982	69	181.981132075472	30.1078130455546	177	0.023945012690566	0.0213377185817068	0.015903514	category_only_2nd
COM	2011	Consistent HTN	303	45.980198019802	11.1227172206819	45	27.5119044587459	6.0919962253011	26.835938	91.9092409240924	13.4784294343934	91	78.947194719472	42.5605589234819	70	183.818481848185	28.8227637514234	177	0.0428329496283828	0.0371768438455613	0.032172997	category_only_2nd
COM	2011	Consistent non-HTN	774	39.7428940568475	11.0380874140893	38	25.7351024031008	5.67860758668192	24.694539	87.2099483204134	13.5998836364939	86.25	72.7906976744186	30.1528682410272	67	175.322997416021	26.4634105240919	167	0.0177254594773902	0.0178555484217765	0.010335457	category_only_2nd
CPV	2007	Missed	16	41.125	8.65544144839919	40	23.8212013125	4.93827486829528	23.484027	85.1875	8.40808142998944	84	92.1712508125	11.4921164465255	90.7200015	152.263123125	10.7615666020945	150.0396	0.0189155121	0.0105295737992936	0.0165199815	category_only_2nd
CPV	2007	Overidentified	37	42.3243243243243	10.1572471501716	44	24.0139222972973	4.54528235364924	23.566631	84.6621621621622	9.90233842616512	85	100.975135756757	16.8776318176424	97.199997	162.278130810811	24.914442180866	150.813	0.0272111885189189	0.0197441246991152	0.019437663	category_only_2nd
CPV	2007	Consistent HTN	246	45.130081300813	9.560086541828	46	25.3574216910569	5.05847410050175	24.5300595	86.9865853536585	13.4772439798179	86	102.695122674797	31.5390743860684	91.620003	168.585479796748	31.7014269730167	154.67999	0.0436388006443089	0.0386614402861134	0.0318780295	category_only_2nd
CPV	2007	Consistent non-HTN	394	40.4213197969543	9.61604640072677	40	24.2579344441624	4.3089859734465	23.6577825	84.3375634517766	10.103611333927	84	99.3248230659898	30.8983531125521	91.260002	162.0488914467	26.1577345440518	150.0396	0.0184751706593909	0.018231399465597	0.0125271485	category_only_2nd
DZA	2017	Missed	69	43.1304347826087	13.2830199475056	41	27.5126384637681	6.80112992926867	26.44898	93.820289826087	13.1976667061466	96	96.6811594202898	27.0601143174095	93	171.695652173913	39.0102943984496	172	0.0664963876608696	0.0659618524093298	0.037621126	category_only_2nd
DZA	2017	Overidentified	198	42.6818181818182	12.0424280705676	43	27.6785798232323	5.82408227529812	27.179019	95.4393939444444	15.4107241767461	95	102.626262626263	41.1986855683542	93.5	167.939393939394	36.451293747609	165	0.0598373802772727	0.0504654559485399	0.04260201	category_only_2nd
DZA	2017	Consistent HTN	811	47.3908754623921	12.2505274503944	48	27.8669083625154	5.50320601768315	27.370243	97.6628853292232	12.8930689061936	97	104.854747225647	39.87781538067	96	174.857953144266	44.2192332351429	171	0.102359329546239	0.0809227404509851	0.075729541	category_only_2nd
DZA	2017	Consistent non-HTN	3575	37.4735664335664	11.938651848266	37	25.9261489351049	5.22174158414947	25.308641	90.8412307639161	14.3553485849201	90	95.4903776254545	31.1111334975572	90.099998	160.986769230769	38.6696407375225	156	0.037144765757007	0.0399053656758817	0.02316045	category_only_2nd
ECU	2018	Missed	39	47.3589743589744	14.7496425995722	48	26.8526722820513	4.56872203937128	26.399635	90.4871794871795	12.4543837027091	91	100.102564102564	44.3513453613036	91	174.641025641026	56.1096141398279	172	0.0390425007923077	0.0342278472492629	0.02887363	category_only_2nd
ECU	2018	Overidentified	106	41.5094339622642	13.7302206017161	42	27.7017483490566	4.90655007120929	26.4407195	91.5283018867924	10.9317340932324	90.5999985	94.5	41.8719703950257	88	173.216981132075	50.5290118865213	169	0.0258472876830189	0.0241276470550436	0.0169668105	category_only_2nd
ECU	2018	Consistent HTN	300	47.26	12.5263227861095	48	28.99172968	4.96373359894043	28.6430165	96.04433335	11.9188056134658	96	102.5051333	43.691041403354	93	180.716666666667	48.8078245230325	180	0.0423458638253333	0.0342927123179945	0.033334	category_only_2nd
ECU	2018	Consistent non-HTN	2727	38.1518151815182	13.5677581180634	37	26.7434526828016	4.63835292210315	26.264936	88.1709570832416	11.0854692138654	88	91.9404913835717	30.0821161809722	88	169.586138617528	47.058067237716	167	0.0168279911517785	0.0191658671239381	0.0088106198	category_only_2nd
ERI	2010	Missed	27	48.8148148148148	9.9422835832118	50	21.2752324444444	4.33598178485921	20.775532	80.1851851851852	13.911912540744	78	74.3703703703704	23.4621596293465	70	196.259259259259	32.8054786613369	192	0.0395619583185185	0.0287754058381397	0.032057643	category_only_2nd
ERI	2010	Overidentified	120	45.5416666666667	12.5864378347071	47	20.3519552166667	4.34278525800576	19.5922755	75.8916666666667	11.0002259971691	75	70.675	22.4956251582503	67	185.291666666667	28.3042877154899	178	0.0298256664725	0.0261217904038603	0.0219593515	category_only_2nd
ERI	2010	Consistent HTN	459	50.9237472766885	11.9690586499757	52	21.2996004270152	4.23325338314162	20.524115	80.0021786492375	13.5352521960872	78	80.9411764705882	38.2207279254906	73	195.004357298475	34.7859955033042	189	0.0565885514827887	0.0418547231133579	0.049991738	category_only_2nd
ERI	2010	Consistent non-HTN	3546	42.0118443316413	12.2596440554434	40	20.0158589483926	3.68470478040756	19.377163	74.906937394247	10.4706627476586	74	72.8037225042301	23.0628221015983	69	184.21122391427	30.5926638941979	176	0.0202505481424422	0.0224326170814069	0.0113230075	category_only_2nd
ETH	2015	Missed	82	36.780487804878	13.2217781346935	35	21.9126234756098	4.03562664785963	21.4775865	78.3475609756098	11.8427685452863	77	85.0487804878049	19.5093535269019	81.5	138.80487804878	31.0846868037728	137	0.0176773812487805	0.0204654279160259	0.00910769775	category_only_2nd
ETH	2015	Overidentified	380	34.9815789473684	12.6113898192535	32	21.2857222657895	3.69354484991255	20.666688	76.3213157973684	10.1336344312763	75	82.7236842105263	22.994549477039	79	142.242105263158	35.9777022090376	135	0.0155301303392105	0.0187750278751623	0.00778807605	category_only_2nd
ETH	2015	Consistent HTN	1196	40.3946488294314	13.6625722062428	39	21.8386881245819	3.8341581004765	21.2513455	79.3008361229097	11.8067514566621	78	84.9991638795987	25.5716729908577	80	149.791806020067	38.1112351207086	144	0.0312873182215719	0.0359482245011828	0.0159324745	category_only_2nd
ETH	2015	Consistent non-HTN	5773	34.5290143772735	12.1218432394788	32	20.4814952941278	3.12599249385854	20.060955	74.6206998094578	9.13748093838234	74	81.0716785032046	19.6651979473703	78	135.165806339858	33.8433079924483	128	0.0117551332675801	0.0158058028821178	0.005889555	category_only_2nd
GEO	2016	Missed	16	49	10.6270096138723	51.5	28.8869594375	7.15278365358221	27.7037535	95.9375	16.2582030577388	98	74.812499125	15.3576847151518	75.6000025	172.806561875	47.0637613063225	165.70096	0.04391480531875	0.0339914977194832	0.0336561405	category_only_2nd
GEO	2016	Overidentified	71	45.7464788732394	14.0638526624201	47	29.615765971831	7.61991810802198	28.577961	93.9014084507042	14.6464573284341	93	83.3070426901408	28.7633067811447	77.400002	177.75673084507	46.6280569383875	175.5618	0.0479484401521127	0.0495484584479931	0.029376777	category_only_2nd
GEO	2016	Consistent HTN	462	50.9350649350649	12.1931359329189	53	31.225675021645	6.49444339782245	30.486685	99.2683982683982	15.6798721866276	98.5	87.9054546168831	39.1968251826463	77.400002	180.865951298701	50.6047710589018	177.1086	0.0989738879345887	0.119735545592439	0.0574958805	category_only_2nd
GEO	2016	Consistent non-HTN	1306	42.4693721286371	13.4865130554472	42	26.5635814839204	5.56003037213462	25.788584	87.5811638591118	15.1005162589917	87	77.8599234287902	24.8639826481081	73.800003	167.453239892802	48.9835504694249	160.4805	0.0328977552488361	0.0488231935240661	0.0137307735	category_only_2nd
GUY	2016	Missed	8	45.375	16.8432903131018	46	32.370216875	18.1736271740782	26.306447	96.9375	13.5024799309503	96	110.625	76.5225223615337	91	187.5	43.983763237943	190.5	0.0359318314875	0.0306441009790631	0.0255297525	category_only_2nd
GUY	2016	Overidentified	16	40.9375	15.4033275625756	42.5	27.880401125	7.09454801885202	24.8755055	96.575	10.9625118776066	93	101.4375	54.170063996024	84	227.375	48.780973066692	229.5	0.04051248871875	0.043448400404819	0.0200043845	category_only_2nd
GUY	2016	Consistent HTN	93	45.9569892473118	14.590731109684	50	27.7243745268817	5.79217998944905	27.177324	96.7182795268817	16.1573912620299	97.199997	98.8064516129032	40.410195136472	90	201.731182795699	46.4166245951079	194	0.0568086218526882	0.0479243692784585	0.045274433	category_only_2nd
GUY	2016	Consistent non-HTN	455	36.9538461538462	13.2374145007061	36	26.0152032483516	6.05120706120461	25.021608	90.5162637692308	15.1315684124563	90	87.9934065934066	35.3435929123719	82	193.536263736264	44.2075887910032	190	0.0209498742136264	0.026570633559936	0.0095919119	category_only_2nd
IRQ	2015	Missed	17	46.6470588235294	11.7842117707899	46	27.9619632352941	4.75724578768919	27.651741	96.1470584117647	13.0003908369134	97.5	122.394117470588	58.9944115816963	105	196.794117647059	46.5614710703527	210	0.107855920823529	0.104684104378015	0.067354798	category_only_2nd
IRQ	2015	Overidentified	98	41.3877551020408	12.9460678686231	42	29.472761744898	5.94992269082015	29.116063	98.0734691938776	16.1388342476204	97	112.524489795918	57.3658238275482	94.5	197.156122244898	50.3879854038594	195.5	0.0674935043183673	0.063600111819913	0.045220163	category_only_2nd
IRQ	2015	Consistent HTN	1114	46.5502692998205	12.7400467613651	46	31.4087131032316	6.90965479368894	30.486139	104.019030467684	15.5871511584595	103	114.532495500898	59.914057360709	96	194.171095179533	53.1694103233288	188.5	0.109590810287074	0.0917451829295698	0.081269804	category_only_2nd
IRQ	2015	Consistent non-HTN	1937	35.1233866804337	12.1622024604822	33	28.0329676143521	6.36284300682256	27.318115	94.1395972111513	16.2505447610548	94	99.6447599432112	41.5448026081749	90	178.0312854889	47.4087368610029	172	0.038711379596128	0.0468459135524473	0.020179525	category_only_2nd
JOR	2019	Missed	25	43.44	11.5220079268618	43	32.94308228	6.7081578705184	31.83391	100.68	20.7177862395254	102	82.94399928	34.4592280828518	77.400002	162.924444	37.8078305880498	156.22681	0.054696370064	0.0408582321142073	0.049574036	category_only_2nd
JOR	2019	Overidentified	68	40.9705882352941	13.8854273317795	39.5	29.8028959558824	6.48920503587813	29.021951	94.8529411764706	17.2317519365402	97	82.6411766470588	23.818332400521	77.400002	149.226392647059	35.2979034763776	147.526055	0.0571673869808824	0.0616946818700621	0.0337587765	category_only_2nd
JOR	2019	Consistent HTN	286	48.1258741258741	12.0611699021555	48.5	31.7600000174825	6.4189871322511	31.1357545	100.891608391608	16.1218648370792	100	92.1902097377622	40.9476735974235	80.0999985	166.180944685315	42.2461519965653	163.18739	0.103150744558741	0.0866287918280338	0.07230084	category_only_2nd
JOR	2019	Consistent non-HTN	1941	36.4605873261206	12.3732383923799	35	27.6072057253993	6.11841170203939	26.986	88.9459041731066	15.2454035651746	88	80.6065224636785	28.1431716839149	75.599998	146.423584533746	38.0412938397464	140.7588	0.0354883218749098	0.0415024387020579	0.019564265	category_only_2nd
KEN	2015	Missed	34	36.1764705882353	14.2264597445304	36	23.7879887352941	5.15933768216355	22.4313585	80.6294117941176	16.6462576441933	80	83.1705879117647	13.835144728124	85.5	150.505914705882	36.1082507728072	150.039595	0.0220548579323529	0.0298138830811686	0.0093144649	category_only_2nd
KEN	2015	Overidentified	195	36.7282051282051	12.3927553811526	35	23.4057207692308	4.62249735949968	22.442608	78.5205128205128	13.6400445210292	78	83.7230768820513	21.5111784156994	81	143.469665964103	37.5238905586564	136.8918	0.0178696481861538	0.0220903369493375	0.0096701421	category_only_2nd
KEN	2015	Consistent HTN	750	43.9346666666667	13.9880646561985	43	24.163170928	5.01990931168434	23.2946195	82.8649333653333	13.8791314405138	81.1500015	87.1032001213333	25.5804842722893	84.599998	150.870746822667	42.9798323101985	144.239095	0.0399244763493333	0.0407928225786225	0.025130493	category_only_2nd
KEN	2015	Consistent non-HTN	2484	35.0012077294686	12.1600449035647	32	22.8028963204509	4.85875410934734	21.8720445	77.4869162665056	12.6276235642134	77	83.2123188442029	18.805797784331	82.799995	138.255368929147	35.5709652132665	132.2514	0.0128546550781804	0.016136259200506	0.00651486705	category_only_2nd
KGZ	2013	Missed	36	40.0277777777778	10.9112945705974	38	26.9243535	4.88285161043229	25.492574	89.8611111111111	13.3398495981622	88	82.4999999444444	12.5189223379196	81	171.931116666667	34.5749312752079	165.70095	0.0320318254694444	0.0415214272397172	0.014005541	category_only_2nd
KGZ	2013	Overidentified	120	41.85	10.5922518058875	42	27.1491632583333	4.61764402729529	27.8121425	89.525	11.500794638238	90	87.4500000416667	27.8322975874699	81	170.782832	35.0847098997101	168.794545	0.0342344268433333	0.0359563616403817	0.0201297745	category_only_2nd
KGZ	2013	Consistent HTN	637	45.9811616954474	10.2739040135573	47	28.4958772904239	5.59425608076138	27.885187	93.7645211930926	13.1104810788112	94	90.4803767127159	35.5140765279323	84.599998	175.881723045526	40.6302004412254	170.9214	0.0618123721929357	0.0828448873206099	0.034951415	category_only_2nd
KGZ	2013	Consistent non-HTN	1022	39.2309197651663	10.4798441371755	38	25.2549332818004	4.42611702393957	24.654833	84.0528375733855	11.1116957014862	83	84.4203523101761	21.8285522932671	81.9000015	163.890421917808	33.6509032667085	160.8672	0.0219578349155577	0.0328326191326096	0.00951882825	category_only_2nd
KHM	2010	Missed	28	44.7142857142857	8.94782052029946	45	23.6724233928571	3.47266053715296	23.348387	81.8214285714286	11.6779423968582	78	73.8928571428571	13.8171640058306	73.5	179.607142857143	31.6407370866458	165.5	0.0350125706392857	0.0213347570589418	0.0329052525	category_only_2nd
KHM	2010	Overidentified	83	46.5903614457831	10.4974284244428	49	22.0425274819277	3.03860720211179	21.875	78.2807229277108	8.48466988286793	78	73.855421686747	27.5787707901498	70	175	26.089900858939	169	0.0326225501915663	0.0243223663506569	0.026126102	category_only_2nd
KHM	2010	Consistent HTN	331	48.6616314199396	9.97938826069396	49	22.7170260513595	3.82764808326004	22.316582	79.6864048247734	9.97789506757854	79	76.2447129909365	23.1722913325203	74	180.063444108761	29.9086319593178	172	0.0577713929163142	0.0473768469735557	0.046378881	category_only_2nd
KHM	2010	Consistent non-HTN	3961	41.8944710931583	10.8332854185064	41	21.5952733001767	3.29263790741694	21.096191	74.9434486276193	8.71649708075918	74	71.0802827568796	21.7810527780925	68	172.643776824034	25.074688277158	165	0.0198118754328957	0.0189370825792783	0.01336237	category_only_2nd
KIR	2016	Missed	25	39.4	15.3025052415174	38	31.28406056	5.10602852886209	30.625219	97.40400004	13.44883749219	94	124.9920006	50.1558745976981	115.2	169.900514	79.4545329805754	149.2662	0.050032530976	0.0510886674456791	0.031509075	category_only_2nd
KIR	2016	Overidentified	54	40.0740740740741	13.7947923614782	37.5	29.4834717037037	5.38337672423473	28.5850165	90.4222222407407	13.9507715027676	90.6500015	120.766666851852	64.4910251091982	104.4	151.206860740741	65.7962060863003	129.5445	0.0504124706703704	0.0417929870926209	0.0392393025	category_only_2nd
KIR	2016	Consistent HTN	249	41.9156626506024	13.2124740845204	43	31.602902690763	6.44631716832903	30.972458	96.5726908473896	14.6074432683633	96	112.055421927711	43.656818015192	102.6	156.661644096386	45.9223035343583	151.5864	0.060818244588755	0.0522571927425989	0.042030908	category_only_2nd
KIR	2016	Consistent non-HTN	638	36.4137931034483	13.0349583475346	34	28.3114145721003	5.57732909808266	27.7818985	88.2510972476489	12.6933446443191	88	105.108150663009	36.0989246606444	99	151.722775579937	55.8083479348932	140.3721	0.0304868915087774	0.0316557808300722	0.018596978	category_only_2nd
KWT	2014	Missed	2	27.5	2.12132034355964	27.5	27.50364	7.10262033065558	27.50364	91	19.7989898732233	91	88.2000005	7.63674970128081	88.2000005	193.35	10.9375276913935	193.35	0.0269465695	0.0181319764441879	0.0269465695	category_only_2nd
KWT	2014	Overidentified	30	40.4333333333333	14.975113454946	36	30.7801108333333	5.8665587318706	29.9697335	95.9333333333333	13.7186842973579	95	104.639999666667	33.7138220227152	97.199997	206.497798333333	31.161863246626	208.81799	0.0777970970166667	0.0731455599158313	0.052266497	category_only_2nd
KWT	2014	Consistent HTN	163	39.2208588957055	12.198980194109	39	31.6196483496933	5.67211824000493	31.020409	97.7877300736196	14.554413735234	96	106.906748411043	42.2508868487104	93.599998	207.726699447853	40.3669702177642	201.084	0.0741793625208589	0.0689941433442242	0.051087692	category_only_2nd
KWT	2014	Consistent non-HTN	1266	34.7598736176935	10.8405256928005	33	28.7942331390205	5.78021353124456	28.0853215	88.0654028396524	14.1282713403615	88	97.3676301690363	35.9488987395803	88.199997	192.365533191153	38.0246992542535	189.483	0.0343951318826224	0.0383502389108459	0.01960175	category_only_2nd
LAO	2013	Missed	22	43.3636363636364	10.6661255273991	45	24.9675219090909	5.17627051407978	23.8543495	83.6818181818182	10.5644794054523	85	77.3181825	14.8065179484728	77.400002	171.167481363636	41.5765750010501	179.62215	0.0284862147	0.0206759779390997	0.020578432	category_only_2nd
LAO	2013	Overidentified	82	43.8048780487805	10.9402857574233	45	24.1465690487805	4.86174293713407	23.788882	81.5804878780488	10.1604588166317	80	82.843902402439	30.9567117595123	74.7000005	172.072066829268	40.6541861339382	164.7342	0.0299756041890244	0.0262965997252406	0.0218301985	category_only_2nd
LAO	2013	Consistent HTN	232	44.1163793103448	11.4543811460906	45	25.0349164655172	4.4956490877563	24.3026755	84.0827586422414	10.7241869045975	83	87.6181036465517	39.7867063070878	77.400002	184.195878189655	48.6795599791985	174.015	0.04155733175	0.0383917901466032	0.0308624815	category_only_2nd
LAO	2013	Consistent non-HTN	1820	37.7175824175824	11.9277842926627	37	22.2831255428571	3.57596766715245	21.7840145	76.0883516532967	9.17424549362649	75	79.6542527637363	28.3230779200819	75.599998	157.500360441209	39.9534176569755	151.5864	0.0175822987420549	0.0196105305182936	0.0098759909	category_only_2nd
LBN	2017	Missed	4	37.75	8.5	38	28.2640455	6.09588381382905	28.1317345	91	21.0713075057055	87	98.5	6.95221787153807	97	187.25	21.4223403638974	178.5	0.0522857485	0.0290383456274556	0.0467633495	category_only_2nd
LBN	2017	Overidentified	19	47.6842105263158	12.256756103286	47	30.2026921052632	8.45704884633406	28.999308	105.105263157895	19.5217677274544	105	90.8947368421053	12.4538915686896	88	204.105263157895	35.2623417903294	205	0.104242157805263	0.0606243907428556	0.098355286	category_only_2nd
LBN	2017	Consistent HTN	163	49.3865030674847	11.4871507138689	51	29.4463415766871	5.53078374199693	29.296875	99.4539877300614	16.7247884535101	100	112.049079754601	59.3271744286809	93	218.895705521472	48.5382137219753	219	0.14631440995092	0.109609686316323	0.11086466	category_only_2nd
LBN	2017	Consistent non-HTN	607	43.667215815486	12.0295824581202	45	27.0152880065898	4.83546371131712	26.666666	92.336902800659	15.5704697111292	92	92.2866556836903	29.3999428029528	86	210.96705107084	43.0549832870008	208	0.0697149437970346	0.0602252344616466	0.049466658	category_only_2nd
LBY	2009	Missed	24	38.1666666666667	7.93816683835904	37	27.4394764583333	7.39102387205196	25.0898055	90.8083332916667	21.0940527301046	94	100.499999041667	35.4466156116736	92.7000005	186.905001666667	36.3651179827633	175.368455	0.0758878435416667	0.0585852667983469	0.069748264	category_only_2nd
LBY	2009	Overidentified	78	42.1410256410256	9.95016720994313	40.5	28.5554613461538	6.04917094665666	27.141835	97.746153948718	19.8067067376787	96.4000015	95.1000008589744	33.1718667276175	86.400002	177.941493974359	25.3141589245103	172.274845	0.0677856668974359	0.0565086492239057	0.0490871665	category_only_2nd
LBY	2009	Consistent HTN	481	45.2619542619543	10.3153398880617	45	28.7161311580042	5.50242431294045	28.505939	98.114552981289	18.0011827349832	100	104.280249519751	43.0263598735952	95.400002	181.37033989605	27.1963096516245	174.015	0.108096706964657	0.0913530399318505	0.078160852	category_only_2nd
LBY	2009	Consistent non-HTN	825	38.0072727272727	8.61360097755459	37	26.9004282787879	5.41219091305781	26.365602	91.9621817539394	18.5414865601858	93	91.6603637321212	30.4319150334342	86.400002	173.763294	24.195171348256	166.28101	0.0404550728426667	0.0364229563012202	0.028595064	category_only_2nd
LKA	2015	Missed	26	43.6538461538462	14.4718825525702	44.5	22.5933114615385	3.67040286883269	24.087517	82.4653845384615	12.0616397950119	80	83.5769230769231	19.0812433073384	81.5	154	50.8794654059965	141.5	0.0373988643615385	0.0288647322127537	0.029214721	category_only_2nd
LKA	2015	Overidentified	162	43.7777777777778	12.8816880958498	44	23.6122789444444	3.71274653719394	23.27388	83.9327160864198	9.91973896419031	84.3499985	86.7962962962963	41.1952085027941	78	161.5	44.7019459884609	162.5	0.0314951202530864	0.0314375437819121	0.020107378	category_only_2nd
LKA	2015	Consistent HTN	698	49.0458452722063	12.3129058833851	51	24.3277511676218	5.07166438614637	23.8699935	86.6891117578797	12.2548966768927	86	91.6372492836676	43.9623484319672	83	166.10787965616	47.8721331114431	163.5	0.0575311657998567	0.047122481500728	0.046032466	category_only_2nd
LKA	2015	Consistent non-HTN	2295	40.8788671023965	12.7020775723191	40	22.617612740305	4.44287854696624	22.313278	80.9816121708061	12.7311633956483	80.199997	83.0989106753812	34.1084770575072	78	156.345098039216	44.363318703196	152	0.0225149087308061	0.0251179403000988	0.012379086	category_only_2nd
LSO	2012	Missed	15	43.9333333333333	10.1662373055315	49	27.3673513333333	5.89881128834472	25.426771	88.6666666666667	14.7353640057161	83	81.4800003333333	9.01199264789537	81	152.617601333333	28.5349364768956	144.23911	0.0260786337466667	0.0202278819303165	0.019444829	category_only_2nd
LSO	2012	Overidentified	53	39.1132075471698	10.964383558663	35	25.5384987735849	6.64573776137052	23.1672	81.3924528867925	11.7613095445792	81	80.0932073773585	12.6233168330818	79.199997	134.571600622642	35.5591785828719	124.5174	0.0189092068018868	0.0186769417369587	0.010315929	category_only_2nd
LSO	2012	Consistent HTN	453	46.6114790286976	11.6611089035619	48	26.7443397969095	6.40234038484006	25.726782	86.6090507924945	13.7002480938932	86	83.3280793421633	22.866210684572	79.199997	144.211783598234	36.4938161148501	139.21201	0.0415656642761589	0.0358906101602846	0.031847164	category_only_2nd
LSO	2012	Consistent non-HTN	972	39.761316872428	11.3504526790324	38	24.8859424444444	6.44038532556022	23.497036	81.4950617242799	11.9830774910967	80	79.9940742067901	20.1193990401065	77.400002	130.424520977366	29.1583569765538	124.5174	0.0172698902490741	0.0171057650884916	0.010752161	category_only_2nd
MAR	2017	Missed	63	43.4603174603175	12.9425846210016	42	27.4217967460317	5.2923269563145	25.605536	97.2698412698413	13.7772678002177	99	116.920634920635	56.5840230463203	98	151.269841269841	58.1317209362208	141	0.0735169356968254	0.0675148391179546	0.053345822	category_only_2nd
MAR	2017	Overidentified	186	42.489247311828	13.1339211111809	41.5	26.892682483871	5.22662576628468	26.4983505	95.1021505376344	12.5170282156025	95	102.849462365591	33.6586830647804	93	143.290322580645	37.4887603033838	139	0.0565965407016129	0.0542573947446561	0.037525492	category_only_2nd
MAR	2017	Consistent HTN	700	50	12.5564818341565	52	27.7216121157143	4.96797846428711	27.407658	97.4914285714286	12.5143093245463	97	109.06	43.2233690038162	96	147.567142857143	39.5145768051995	145	0.109324349011429	0.0813443437850963	0.0946485735	category_only_2nd
MAR	2017	Consistent non-HTN	2591	39.2338865302972	12.7208560814528	39	25.9941656518719	5.44612968785084	25.510204	91.6248552682362	12.6384129685342	91	98.7958317252026	30.0772300320784	93	138.974141258201	37.0623354038121	133	0.0388079140989965	0.0418443600382302	0.023208326	category_only_2nd
MDA	2013	Missed	23	43.6086956521739	13.8194169408474	42	27.1331445652174	4.64998797954002	26.12245	86.2608695652174	12.7108307120858	83	95.9478265217391	38.0114941730836	90	178.958036956522	36.9383537485973	174.015	0.0625689507913044	0.0528551900551494	0.047659818	category_only_2nd
MDA	2013	Overidentified	102	43.5882352941176	12.0365392062212	44	26.394135754902	4.94910937313495	25.388018	86.0637254901961	12.5492439061868	84.5	94.4294118921569	21.3560552043792	90	179.296109019608	34.3226917328076	181.942345	0.0551059823254902	0.0529579153757194	0.0366963425	category_only_2nd
MDA	2013	Consistent HTN	667	48.6101949025487	12.3287458399458	51	28.3316062323838	5.98803404137559	27.636055	92.0134932773613	14.0453394222539	91	95.7427284782609	29.575605503443	90	183.285944257871	41.8899019874621	179.4288	0.105280768753973	0.0918776834339258	0.076006234	category_only_2nd
MDA	2013	Consistent non-HTN	1303	39.2294704528012	13.4944486604766	38	25.4577018679969	4.63705067622565	24.799999	82.8519569969302	13.5079248549949	82	89.9668458119724	19.6623760016727	86.400002	171.058214075211	36.3095683017346	167.8278	0.0384285709156408	0.0453434543763772	0.019805502	category_only_2nd
MMR	2014	Missed	47	47	9.37387674430336	47	22.4974230425532	3.75926956861605	22.057714	78.4212765744681	9.5271223905488	77	109.744680851064	59.7572873799056	87	187.553191489362	43.5654472732085	180	0.0438770916595745	0.03090821236	0.041564532	category_only_2nd
MMR	2014	Overidentified	163	44.4723926380368	10.5352511635676	45	22.7497025030675	6.07881309310406	21.82921	77.1460122453988	10.1166362055627	76	91.9877300613497	27.1538796832535	86	179.361963190184	41.3988164210085	174	0.0336816308588957	0.0298748207985787	0.025576787	category_only_2nd
MMR	2014	Consistent HTN	1117	47.4986571172784	9.89348505745811	48	23.554151171889	4.73662088901896	23.050146	80.5227395049239	11.4064475210516	80	98.2891674127126	33.509689377723	90	187.606982990152	40.4877571823891	185	0.0522528582879141	0.0433467181464573	0.040468093	category_only_2nd
MMR	2014	Consistent non-HTN	4214	42.5984812529663	10.7301075370635	42	21.6490147790698	4.11445061052893	20.970862	75.585144763645	10.7393991818541	74	90.1879449454201	22.9902669196469	86	175.427622211676	38.7570209860352	172	0.023192223740318	0.0225204401422737	0.0149296095	category_only_2nd
MNG	2019	Missed	33	43.6969696969697	12.7707792648022	43	28.3676388181818	5.58576248137264	28.248587	96.0454545454545	14.0614519811498	97	113.509090636364	36.773395007928	100.8	176.124272121212	37.405740163325	177.882	0.0634806940484848	0.0782525827215617	0.027433313	category_only_2nd
MNG	2019	Overidentified	116	40.5948275862069	13.0942924494844	39	27.5828972672414	5.9406211614906	27.676545	90.7163792931034	12.7934354551808	91	105.191379284483	21.0935699052247	100.8	180.548895948276	32.6991031783213	177.882	0.0505268755344828	0.0770275294537377	0.018875511	category_only_2nd
MNG	2019	Consistent HTN	523	45.4760994263862	11.9853399629885	46	28.7769404608031	5.52695837251805	28.125	94.9158699961759	14.1395235660917	95	110.450477946463	34.8620759117592	102.6	183.752741070746	39.0028837692007	181.74899	0.0764127500929254	0.0848870890125155	0.043023746	category_only_2nd
MNG	2019	Consistent non-HTN	3347	38.0370481027786	12.3185868102947	36	25.0842917000299	4.31850579940616	24.639513	85.2318195470571	12.2841329611347	85	102.992590536002	21.5042282501942	99	169.213079761578	38.7240838828181	166.28101	0.0247946108594443	0.0407336044919569	0.0094917277	category_only_2nd
MWI	2017	Missed	27	44.5185185185185	14.7109858749543	45	24.3259864074074	4.90618600006979	22.363667	82.3814812592593	11.854698420585	80	89.2666670740741	13.8103638833216	91.799995	152.116322222222	41.4090165431589	135.345	0.0330798895888889	0.0331358979026881	0.019025626	category_only_2nd
MWI	2017	Overidentified	96	38.3854166666667	14.4669276494367	35	23.3809806145833	3.69843096680874	23.1108205	77.7739582083333	9.47818813720739	77	87.4124999375	15.8085602656651	85.5	149.161468854167	40.5812408848123	146.1726	0.021493634478125	0.024097685635154	0.0113962785	category_only_2nd
MWI	2017	Consistent HTN	399	45.4260651629073	14.1811298748868	45	23.8298490100251	5.52020701639659	22.720438	79.7771929172932	11.149460045352	78.400002	86.4676694837093	15.0882155713997	86.400002	153.321219273183	38.2755838916348	147.3327	0.0411179817802005	0.0372264105373749	0.029679738	category_only_2nd
MWI	2017	Consistent non-HTN	2677	36.7403810235338	13.1361242246524	35	22.6833750997385	3.83023771991447	22.031084	76.8181732678372	8.74020565925188	76	84.846298242062	17.4176424382223	82.799995	139.644072615241	35.3281335717243	132.2514	0.0150767880589092	0.019718714406912	0.0072400919	category_only_2nd
NIU	2012	Missed	8	47.25	12.4067953730434	50.5	34.935893	7.86290921598884	31.4273375	104.337500375	10.0447473037618	107.05	132.975001125	53.8406582623341	114.3	194.94513875	52.2580545196925	172.8549	NA	NA	NA	category_only_2nd
NIU	2012	Overidentified	29	44.3793103448276	14.489931955631	50	32.9895049655172	6.2814829023766	32.876888	99.7241376896552	12.4676053313982	99.5	120.972413862069	36.1967529979974	111.6	194.323419310345	34.1967426004427	188.70959	NA	NA	NA	category_only_2nd
NIU	2012	Consistent HTN	79	46.4556962025316	13.7531324808107	48	35.5692732658228	7.3910928229208	34.533363	107.108860860759	16.0117195355051	106	129.94177243038	47.1264427275669	117	186.560723544304	30.5628353079989	181.74899	NA	NA	NA	category_only_2nd
NIU	2012	Consistent non-HTN	376	38.9228723404255	14.1395674896486	38	31.647408037234	6.43697658751138	30.928688	95.3827127473404	14.3080283243534	95	118.37393625266	32.0915904465324	111.6	175.691386728723	26.4913883342915	168.40785	NA	NA	NA	category_only_2nd
NPL	2019	Missed	38	39.3684210526316	13.9195003262127	34	24.2364758157895	6.3698679097961	22.9534055	82.9736842105263	13.6034312883368	81	99.9736842105263	31.9073717163217	93	147.236842105263	35.1609690012879	141	0.0311898876473684	0.0344487359373021	0.0142486285	category_only_2nd
NPL	2019	Overidentified	200	39.8	12.2499102652851	38	23.85198956	3.82912281309319	23.6899385	82.3275	11.8117135350112	81	92.07725	23.68922064593	89	148.43285	41.3114148920053	142	0.0279989058365	0.03196350425931	0.0152568275	category_only_2nd
NPL	2019	Consistent HTN	1028	46.841439688716	12.9449871373303	48	23.9793636595331	4.53215217851058	23.439727	83.3925097276264	11.8191653778398	83	96.7305704192607	31.9526438084189	93	153.522597198444	41.7071073855227	147	0.0538218657348249	0.0485542188379203	0.038750319	category_only_2nd
NPL	2019	Consistent non-HTN	3162	38.4538266919671	13.064531614293	36	22.6663907223276	4.01272247035424	22.1864945	79.3607843146743	10.9498517140208	78	92.370062196711	23.4867383411221	90	140.904910218216	35.580805837079	135	0.0219349161935168	0.0258015558829389	0.0108750925	category_only_2nd
NRU	2016	Missed	13	39.3846153846154	13.1055869863356	35	35.3978447692308	4.28055184159257	35.008457	108.769231	14.6132004294414	110	92.4923081538462	43.4215472045673	86.400002	161.908316923077	54.8669912661129	160.8672	NA	NA	NA	category_only_2nd
NRU	2016	Overidentified	28	34.8571428571429	12.8775264639871	32	35.1342309285714	5.3276782679569	35.555353	102.974999928571	9.10159238306175	103.5	100.0285705	55.9737667512543	85.5	139.8472925	54.9144472421869	119.1036	NA	NA	NA	category_only_2nd
NRU	2016	Consistent HTN	123	44.0081300813008	12.137528804956	44	38.0992954390244	8.73051737076121	36.203705	113.483739650407	21.0450507728195	110.2	105.365853869919	50.2523971550516	91.800003	158.820519837398	47.6445040597687	155.0667	NA	NA	NA	category_only_2nd
NRU	2016	Consistent non-HTN	542	33.2361623616236	11.4513978368238	31	33.2506092250922	7.73414714925975	32.0939905	99.6915128911439	20.9719150705424	97	94.1546126346863	54.9913556028844	81	148.37721802583	49.8155846753575	136.311745	NA	NA	NA	category_only_2nd
QAT	2012	Missed	9	41.3333333333333	7.21110255092798	40	29.9261507777778	3.1545710172731	29.854013	94.653333	8.98391888877015	94	80.5555555555556	11.0579282769322	78	176.444444444444	30.3072231947729	178	0.0465803942222222	0.0293010828774441	0.032082036	category_only_2nd
QAT	2012	Overidentified	49	40.530612244898	11.1263614163547	40	30.0518142857143	5.3528752514175	29.620182	99.3118366938776	14.2146397067874	99.059998	95.2448979591837	26.4595057054525	87	169.183673469388	40.0149313118385	165	0.0559613452918367	0.0508921188414462	0.042015292	category_only_2nd
QAT	2012	Consistent HTN	129	43.1860465116279	11.27273220116	43	31.4832467751938	6.74675206392366	30.666666	101.603720868217	18.1092162237244	102	94.0077519379845	37.9286946379385	87	163.141860465116	33.9749326196775	161	0.0762088082604651	0.0721027850389768	0.049117502	category_only_2nd
QAT	2012	Consistent non-HTN	870	35.4977011494253	10.9323421635536	36	28.9825112770115	6.85698693700355	28.162495	92.5277034195402	16.4544705300123	92	91.0065517206896	33.4026495897506	82	162.300689666667	36.4630272903113	159	0.0303543012164368	0.0334908726855572	0.0194622055	category_only_2nd
RWA	2013	Missed	56	39.6428571428571	13.034818506849	39.5	22.2337746071429	3.11451113858872	21.6564645	75.5357142857143	8.1974813997167	74	73.5300001785714	25.5483583714991	68.400002	128.170335357143	26.4053771063365	123.93735	0.0228338129017857	0.0247160109515897	0.0134541475	category_only_2nd
RWA	2013	Overidentified	284	36.2464788732394	10.8440188003158	34.5	22.9952480985915	3.27352723037109	22.85425	76.922535221831	9.13456057745278	75.5	73.5198592605634	30.9798219693206	68.400002	123.324620669014	24.1450735933445	117.9435	0.0150572487239437	0.0156870024775263	0.00819576815	category_only_2nd
RWA	2013	Consistent HTN	980	42.7091836734694	12.5962734792389	43	23.203683805102	3.93228425291822	22.6331155	79.0848979571429	11.2770821070509	77	72.0134081857143	24.8035362727185	68.400002	131.247558540816	32.1794664935651	123.744	0.0343598630864286	0.0375211842171714	0.020734867	category_only_2nd
RWA	2013	Consistent non-HTN	4326	35.3539066111882	11.4874062127996	33	22.3565446627369	3.26076038315536	21.917657	76.0527508081369	9.08670173878892	75	70.2760611377716	20.1390709871857	66.599998	123.632888619972	30.3428272270046	115.2366	0.0128289820265372	0.0158578569527724	0.0065173507	category_only_2nd
SDN	2016	Missed	108	36.9722222222222	12.5604767554416	35	23.19147125	5.87022600931121	21.7721825	83.554629712963	12.9486865696302	83	86.8949999722222	40.8176073357861	77.400002	142.420177685185	34.3201199787022	138.051905	0.0400232181574074	0.0423670231483632	0.021458447	category_only_2nd
SDN	2016	Overidentified	314	37.1528662420382	13.2940043201377	36	23.4501139235669	5.76916673818196	22.4306485	84.1168790477707	12.7389068071977	84	88.334713410828	43.4280318269027	78.3899995	151.431227038217	43.5636207646435	144.23911	0.0416356012378981	0.0453309541520157	0.022766854	category_only_2nd
SDN	2016	Consistent HTN	1655	42.4719033232628	13.3419913232429	42	25.1319262429003	6.02784427548462	24.439596	88.9141994006042	13.7706362034097	89	92.6344170018127	48.2605135745954	79.199997	161.404140374622	45.2275342829923	158.16029	0.0725263930256798	0.071758697634145	0.046026658	category_only_2nd
SDN	2016	Consistent non-HTN	3615	35.2965421853389	12.6745707833717	33	22.4283081609959	5.15890405504205	21.262863	81.190843718119	12.8718474491372	80	80.3770954721992	30.997781999373	75.599998	146.548709831259	38.8572736991863	140.3721	0.02880357306426	0.0330548348237956	0.015800409	category_only_2nd
SLB	2015	Missed	12	45.9166666666667	11.5401144892173	49.5	27.7290885	6.41444133186011	27.3925895	86.4250001666667	14.8160305642848	84.5	76.2000001666667	17.1851942385935	75.6000025	184.262548333333	22.6070001922698	188.3229	0.0513915591916667	0.0350440899680546	0.0472808815	category_only_2nd
SLB	2015	Overidentified	52	40	14.2457423980145	40	26.2366225	5.22085988144231	24.921873	85.5365384423077	12.3968692363302	85.8500025	78.8192306923077	28.1740868330141	72	175.598983653846	46.1695077875378	171.888155	0.0391084653326923	0.0368190514641617	0.0243564665	category_only_2nd
SLB	2015	Consistent HTN	247	46.0080971659919	12.889774072217	46	29.1902100161943	6.20466302663711	28.131348	91.2955466558704	14.1982400274595	90.400002	87.7190281659919	38.1548439569157	77.400002	182.3893248583	44.4313188185573	181.74899	0.065424539054251	0.0510544947627976	0.04937781	category_only_2nd
SLB	2015	Consistent non-HTN	1111	37.9441944194419	12.394874705602	37	26.3200878694869	5.1339182933526	25.654373	84.6315931548155	13.7223872485812	83	79.5434743429343	24.7556704255569	75.599998	169.790189387039	40.6411383900683	166.28101	0.0273534107363636	0.0273803400101112	0.017866338	category_only_2nd
STP	2019	Missed	23	36.7391304347826	13.4982065856049	35	24.9338874347826	7.767771961622	22.060354	81.2608695652174	8.64037768168808	81	104.791304043478	45.3194512838622	90	206.245602608696	42.5720772381906	201.084	0.0271475124956522	0.0320279141680717	0.012416743	category_only_2nd
STP	2019	Overidentified	65	36.6769230769231	12.712085406597	36	24.7083016307692	5.39395535100696	23.767998	83.8153846153846	11.7418752597438	81	102.018461692308	30.8899808044071	99	209.829369846154	28.9766033780676	201.084	0.0209819815461538	0.024100077787874	0.012075256	category_only_2nd
STP	2019	Consistent HTN	242	45.1776859504132	12.3968540220373	45	25.2120215785124	5.48615980768229	23.930706	87.5557851239669	12.6500122022519	87	102.840991561983	33.2293492114483	99	212.10495	33.9807941018744	201.084	0.0522961188830579	0.0528720309156923	0.034401683	category_only_2nd
STP	2019	Consistent non-HTN	1021	33.2095984329089	11.1674046845095	32	24.0791415132223	4.55823640620818	23.477551	82.8442703232126	11.7528777861537	81	98.8430946141038	26.7848632159112	91.800003	204.628307894221	31.2909241148518	201.084	0.0133657133351126	0.0178198385590681	0.0075054113	category_only_2nd
SWZ	2014	Missed	16	40.1875	15.9925764028189	45.5	26.8608000625	6.94378733719678	24.8441	87.6125	14.2200269573115	85.75	86.7375009375	17.2677287483041	89.0999985	161.2780725	53.8633900341477	158.74035	0.02512439160625	0.0266315763457236	0.0168335925	category_only_2nd
SWZ	2014	Overidentified	77	35.987012987013	13.7146612929889	35	25.7148633246753	5.94145694608955	25.186708	84.6753246883117	12.6341970687811	81	90.6545452597403	18.5641030945294	90	141.622597792208	37.4538831218177	134.18491	0.0191613827194805	0.0246251964741371	0.0095418962	category_only_2nd
SWZ	2014	Consistent HTN	395	43.5316455696203	14.3778201321422	43	27.9883805291139	6.87651383657205	26.849705	89.8962025670886	14.1907870537484	90	93.9827850227848	23.7058734347327	90	156.878805113924	41.5610480218719	150.4263	0.0424393591896203	0.0469511936941887	0.024726026	category_only_2nd
SWZ	2014	Consistent non-HTN	1271	34.0220298977183	12.7042488758021	31	25.3325572793076	5.43488431990209	24.341038	82.5576711431944	12.3848479540121	80	90.379543974823	20.9955279971146	88.200005	141.882998654603	36.7278916869921	135.345	0.0130756733025964	0.0176168641724844	0.0058889445	category_only_2nd
SYC	2004	Missed	7	44.7142857142857	12.526163095887	42	27.383332	6.83575727269779	27.232126	90	12.3827837473378	92	93.6000002857143	5.96992306483146	95.400002	210.972474285714	34.3306353642869	196.83031	0.0379470872	0.0270393550662613	0.044355527	category_only_2nd
SYC	2004	Overidentified	39	41.974358974359	10.4339707824394	39	26.5653448717949	5.35553468182438	25.945065	89.8717948717949	12.262865397055	89	108.969230512821	35.3881190021929	102.6	206.111101025641	41.0727760617841	197.217	0.034320834425641	0.0333067044138667	0.022519363	category_only_2nd
SYC	2004	Consistent HTN	178	47.3932584269663	10.428793233434	49	28.2335438932584	6.01431803790539	27.487751	93.7415730337079	12.9051543067519	94	111.660673848315	40.38719859183	99	217.240673426966	51.0706306767712	205.91775	0.0633846818410112	0.056510467847594	0.050083084	category_only_2nd
SYC	2004	Consistent non-HTN	625	40.704	10.5045960637018	39	25.8323818144	5.38142779036859	25.091585	86.4912	12.1834404218521	86	100.0339198464	28.0936937170286	95.400002	205.3011956928	45.8237081442561	201.85741	0.02321345198176	0.024724866162075	0.01451535	category_only_2nd
TGO	2011	Missed	20	37.15	10.7960762852943	37.5	24.6973421	4.62425532040955	22.91247	84.85	11.2262615045446	81.5	74.1	15.4507707182999	72	167.95	17.7777951388804	160.5	0.017102343375	0.0157886260689898	0.0142324695	category_only_2nd
TGO	2011	Overidentified	49	36.2448979591837	12.1561551834261	34	23.778525244898	4.66189548436065	22.839506	81.1836734693878	11.7927828730608	80	78.7755102040816	21.5496184286815	75	169.571428571429	20.02706502045	166	0.0179357451102041	0.0204737668067386	0.011661427	category_only_2nd
TGO	2011	Consistent HTN	239	42.0041841004184	12.0866958973023	42	23.9731775648536	4.73540217150516	23.243801	83.18410041841	11.5794478144406	81	79.7154811715481	16.7861803803992	80	171.338912133891	21.3356083898772	166	0.0339198330995816	0.0321075629742282	0.024559148	category_only_2nd
TGO	2011	Consistent non-HTN	878	34.8132118451025	11.4589827606756	32	22.8693306947608	4.01163120436195	22.3107135	79.9525056981777	10.7713305351123	78	77.0660592255125	20.5367587273405	76	168.191913439636	20.0237291553752	162	0.0127858955291002	0.0155520374837639	0.00647035685	category_only_2nd
TJK	2017	Missed	28	38.5357142857143	13.1669680495947	36	26.7534429285714	4.28253804927864	26.0264845	85.2535713571429	14.7615738514908	86	89.8714283214286	16.4603418314909	88.200001	155.329105	47.6325836245457	143.852405	0.0267103389107143	0.0446460821675448	0.00996745765	category_only_2nd
TJK	2017	Overidentified	144	39.1666666666667	11.6972293653316	39	26.1573712013889	4.1345012826224	25.9540765	84.1194444583333	13.9118115771666	84	96.0749995138889	27.8609916299636	91.800003	156.162350069444	40.4684654100068	150.619655	0.0265503116104167	0.0396827085398702	0.011611836	category_only_2nd
TJK	2017	Consistent HTN	638	44.3557993730408	12.4513643179709	45	27.383877177116	5.4739229429028	26.628647	87.1200783793103	18.9488921973009	89	97.0586519561129	33.3876333814262	91.800003	161.149042366771	39.2126240795657	159.12705	0.0549098556639498	0.0706328978501801	0.027582228	category_only_2nd
TJK	2017	Consistent non-HTN	1114	34.4084380610413	11.2448514996455	33	24.3811035206463	4.2183935422911	23.665245	78.7387342073608	15.4918919285372	79.549999	92.0733931669659	22.5427964458205	88.199997	146.059089317774	34.0145798497656	142.88565	0.013295099698088	0.0217634336242782	0.0054837903	category_only_2nd
TKL	2014	Missed	4	49.75	12.4465524008324	51.5	38.11435	9.4502716176449	37.439232	108.5	14.8884742894182	111.5	139.50000325	60.7483374142867	118.8	240.044035	63.5109868848099	225.44611	NA	NA	NA	category_only_2nd
TKL	2014	Overidentified	17	37.2352941176471	14.1577249751006	39	34.4854447647059	8.21337155235006	35.558804	107.323529411765	24.5324664835133	105	137.752941411765	71.4724588203902	111.6	207.748888235294	48.566564330614	200.31059	NA	NA	NA	category_only_2nd
TKL	2014	Consistent HTN	70	45.1285714285714	11.9077631827545	47	36.0710240285714	6.09244546550029	35.482756	107.101428571429	13.7131534535187	105.8	133.045713771429	57.3063778530066	118.8	211.265258285714	51.7656495851273	206.88451	NA	NA	NA	category_only_2nd
TKL	2014	Consistent non-HTN	322	35.0372670807453	12.8387498536203	32	32.6364493043478	6.82837526746899	32.3878115	98.3024844720497	14.5411241956594	98	120.790061795031	47.1911482207713	106.2	193.754713416149	44.255040182186	189.28965	NA	NA	NA	category_only_2nd
TKM	2018	Missed	25	40.84	10.3870111196629	42	25.8844118	4.18432541886171	24.622961	90.44	11.5905133622286	91	107.539199	68.4273487754714	84.599998	171.014208	48.0238073703307	160.8672	0.030275462168	0.0353716293773548	0.020002343	category_only_2nd
TKM	2018	Overidentified	171	40.8538011695906	11.9595752996697	41	26.1646097660819	4.42638693968214	25.344353	91.6584795204678	12.1530715083284	93	90.6926312923977	27.8058859752759	88.199997	158.59675128655	38.0882725009142	158.547	0.0300367779754386	0.0440284477798404	0.013421026	category_only_2nd
TKM	2018	Consistent HTN	553	44.4719710669078	11.6528760796079	44	27.6597230831826	5.22467276823621	27.239225	95.5638336112116	13.8464650973302	96	99.0224592983725	40.4208754546088	90	167.864162368897	48.1694390819899	162.414	0.0523518533423146	0.071446242813857	0.026134219	category_only_2nd
TKM	2018	Consistent non-HTN	2359	36.6947859262399	11.6209618350801	35	24.7859977893175	4.04666448409808	24.391058	87.486477286986	11.8983312888307	88	89.3000678558711	19.1817959632651	87.839996	162.888727952522	43.4962282644447	159.70711	0.0167829160153285	0.0268336260163286	0.0074061519	category_only_2nd
TLS	2014	Missed	20	36.3	12.3335229952226	31.5	20.9250838	2.70301270168933	20.3699085	75.85	8.65280605535447	75	77.3099999	18.72869719475	73.799999	145.4572045	33.8652882052981	146.559305	0.02103664889	0.0284365763949052	0.00793924275	category_only_2nd
TLS	2014	Overidentified	81	42.4814814814815	13.4760074865584	41	21.2792804320988	2.97905300389478	21.195309	78.1728395061728	9.83080632941265	78	74.799999962963	13.9369293922659	73.800003	145.045918641975	30.1881957014533	142.69231	0.0293320169209877	0.0290060529200746	0.02036586	category_only_2nd
TLS	2014	Consistent HTN	468	45.3183760683761	14.0421178913033	44	21.6306811111111	3.68139838812822	21.216984	77.9316239316239	10.4449010095951	77	77.6076925961538	27.3140756776628	73.800003	152.786161175214	38.0849823246318	144.62579	0.0511962900985043	0.0522606526319435	0.030546074	category_only_2nd
TLS	2014	Consistent non-HTN	1495	38.9732441471572	14.0458450402782	38	20.7594310829431	4.12195812441362	20.187407	75.3161872916388	9.60862049610848	74	76.5981272046823	22.704077177886	73.800003	143.409311799331	36.1090712315368	137.66521	0.0219044636561873	0.0260819993890369	0.011400376	category_only_2nd
TUV	2015	Missed	23	42.2173913043478	16.6841147141365	43	31.7740763913043	7.67516606129005	30.120481	98.3478260869565	15.6397183642748	96	98.5304362173913	74.5509397463615	75.599998	160.968076521739	37.9550652933248	155.8401	NA	NA	NA	category_only_2nd
TUV	2015	Overidentified	40	40.4	15.948313953165	34.5	33.559813525	7.57759552627107	33.5758665	101.0875003	13.8126329110673	101	81.225000375	26.0723336587185	73.800003	154.979694	44.6140843322063	151.1997	NA	NA	NA	category_only_2nd
TUV	2015	Consistent HTN	312	47.3974358974359	12.6756111807742	50	35.7549561858974	7.95703882317449	34.747793	107.032371801282	15.4261109573549	106.35	91.0326920929487	40.7245286222247	79.199997	165.824892339744	45.6746027912242	162.99405	NA	NA	NA	category_only_2nd
TUV	2015	Consistent non-HTN	448	36.1071428571429	13.3668641979014	33	30.3545106941964	6.53898856221259	30.009551	94.9035714196429	15.0451129506811	95	85.2187500602679	40.5092442451827	73.800003	153.65282796875	39.5971601765993	149.07285	NA	NA	NA	category_only_2nd
TZA	2012	Missed	15	46.2666666666667	8.02199357718398	47	22.5065374666667	5.5981820742281	21.907991	85.5799998	14.4223142220658	85	89.4000005333333	34.4203426006026	81	175.22666	35.6030717799765	157.0002	0.0329276152266667	0.0293070416844181	0.019637074	category_only_2nd
TZA	2012	Overidentified	79	40.6835443037975	10.4003751211903	38	22.9643897721519	3.92337712388429	22.471209	82.9620252911392	9.17039979233456	80	82.936709164557	12.6617349496487	84.599998	176.85895886076	29.2828115228332	171.30811	0.021620909835443	0.0163819596296836	0.016274303	category_only_2nd
TZA	2012	Consistent HTN	492	47.6747967479675	11.3625647078766	49	23.7274971646341	5.37254207839601	22.6300145	86.1420731686992	12.1320970172492	84	87.7829270142276	27.201923268745	82.800003	183.358677662602	33.143297748598	174.015	0.0541636869146341	0.0481763776217823	0.0392490625	category_only_2nd
TZA	2012	Consistent non-HTN	969	39.7172342621259	10.2599740923576	39	22.3869818338493	4.14139636538247	21.572979	81.534262132095	11.2810216158613	79	86.2291023323013	25.6011992734566	82.800003	170.918606057792	25.801223670296	159.3204	0.019215345805676	0.0188747071692676	0.012061356	category_only_2nd
UGA	2014	Missed	33	33.7878787878788	10.3705037719895	30	22.9592431515151	3.91404212684636	22.339876	77.6454546363636	10.4787610370769	75	66.1636357272727	12.1001493225668	64.800003	133.657582121212	40.2763443736496	122.5839	0.0144159854515152	0.0148157569586825	0.0092674131	category_only_2nd
UGA	2014	Overidentified	158	33.6392405063291	12.6487170389568	31	22.716417721519	3.81185661817137	22.176573	78.6772153037975	9.15540917358112	78	72.1594937151899	23.8488951830074	68.400002	133.84470164557	31.2925771060074	128.7711	0.0141572359626582	0.0183406645570463	0.0069560632	category_only_2nd
UGA	2014	Consistent HTN	645	39.9550387596899	13.8047439930748	38	23.3802118992248	4.67745485929645	22.340143	81.089922455814	10.2535636075332	79	74.3637209689923	21.0995685384334	72	144.347615410853	41.2379535648488	136.8918	0.0303992625927132	0.0330348291769142	0.016678669	category_only_2nd
UGA	2014	Consistent non-HTN	2140	33.6799065420561	12.0917432676488	31	22.4686130359813	4.12407933453684	21.7441205	77.7452336107477	8.67908132468395	76.5	71.4675701920561	17.6724374241186	70.199997	131.56690503271	33.9857650982395	122.5839	0.0115571696865981	0.0152341854659797	0.0056922983	category_only_2nd
URY	2014	Missed	14	43	13.1441709806755	43	26.4727688571429	4.60017969818549	26.0502045	94.6357144285714	15.2919086143728	93.5	87.7857142857143	21.7933602147661	83	179.928571428571	50.5743387130641	185	0.04163517555	0.0538459520589284	0.0149312202	category_only_2nd
URY	2014	Overidentified	44	40.8863636363636	14.22937660484	40.5	26.1411036590909	5.18283803569308	24.600566	89.7204544772727	12.9496625749628	89	95.8636363636364	33.8585229619814	90.5	184.727272727273	52.1805290409522	187.5	0.0361494153368182	0.0486826808208463	0.017184866	category_only_2nd
URY	2014	Consistent HTN	173	48.9190751445087	11.7173264303148	52	28.1768733468208	5.34612951984243	27.449823	95.7335260289017	14.1827781044091	96	97.21387283237	30.0097936247875	90	181.046242774566	50.4632971653774	187	0.0615485541375723	0.0516735442184946	0.045791689	category_only_2nd
URY	2014	Consistent non-HTN	644	39.2934782608696	12.6418257516032	38	26.1811435822981	4.75853365551946	25.378626	88.3034161071429	13.0946317923442	87.1499975	89.0512422360248	20.499414284627	87	174.823602487578	47.0940972759232	179	0.0205339482429969	0.0247944920114461	0.0112415825	category_only_2nd
VNM	2015	Missed	13	44.8461538461538	10.1886060041446	44	23.7278493846154	3.42739188003671	23.41617	80.7000004615385	10.0359360873813	79.5	73.6615383076923	13.8155429217632	73.800003	170.266983846154	33.637484021764	176.72189	0.0373141429692308	0.0263169124546354	0.029114978	category_only_2nd
VNM	2015	Overidentified	81	45.1604938271605	12.0576291099489	46	22.7401802345679	3.15205374653995	22.514362	78.9407405308642	9.30640625492791	77.5	73.7888892839506	25.7840539533428	70.199997	176.530936320988	41.8352891075573	172.4682	0.0338390451654321	0.0284584985144453	0.025030531	category_only_2nd
VNM	2015	Consistent HTN	346	50.2745664739884	11.3493811597841	51	23.3032091069364	3.64436963040847	23.02888	81.339306234104	9.26901107914096	81.450001	78.4310983092486	28.2416793396521	72	191.690319421965	52.8128036648589	188.322895	0.0678507991560694	0.0552702802753146	0.0505464395	category_only_2nd
VNM	2015	Consistent non-HTN	2077	40.6937891189215	12.4124147304647	40	21.7628360409244	2.99909281727266	21.420137	75.6852189672605	8.5739376117773	75	70.9140203731343	20.1663830805193	68.400002	172.239382206066	46.3818095181442	167.4411	0.0212012761223399	0.0233981695284041	0.011809771	category_only_2nd
VUT	2011	Missed	78	43.7948717948718	12.2785410681632	42	26.2758502307692	7.14542519720534	25.436578	69.1679486410256	23.6933683808635	77.5	104.466922974359	30.3211958575056	98.0999985	190.335723974359	31.7121162585472	183.2958	0.0506406209384615	0.0394008636562276	0.0387877485	category_only_2nd
VUT	2011	Overidentified	178	42.6011235955056	11.3925041704084	42	25.551154011236	4.47092231108198	24.717276	76.332022505618	20.1142874377492	79	106.841123561798	29.5223439092403	100.8	192.604842752809	32.4527726674055	180.395555	0.042110716738764	0.0317768754003364	0.033128055	category_only_2nd
VUT	2011	Consistent HTN	976	45.9118852459016	11.0451020415779	46	27.4175098555328	6.08115223514421	26.5567705	81.0984630594262	23.6023098974635	85	108.219467047131	36.8702341713425	99	197.491969446721	36.8362475815159	187.9362	0.0696151280823771	0.0545910596613281	0.055557003	category_only_2nd
VUT	2011	Consistent non-HTN	2411	38.8979676482787	10.20773646969	37	25.6660517951058	5.38695696606915	24.628988	75.6489423359602	21.4822976847891	80	100.442314323102	24.2158611571142	95.400002	187.808529971796	30.2439921540484	179.0421	0.0291237527136043	0.026099962910449	0.020583456	category_only_2nd
WSM	2013	Missed	27	41.962962962963	11.3017407831424	43	35.0484193333333	8.26602184916904	34.865704	106.851851851852	14.9427206453477	103	119.133334259259	31.5347440499751	108	176.191977777778	22.416325626011	174.78841	0.0487197327	0.0355507106866747	0.033460468	category_only_2nd
WSM	2013	Overidentified	49	37.530612244898	13.8249503326659	37	33.3696146122449	6.65107798449006	32.629604	100.510204081633	15.8864754442518	100	124.604081122449	52.2597924957368	108	169.390384081633	24.3172983539021	162.414	0.0409237404204082	0.0375262219026092	0.024562173	category_only_2nd
WSM	2013	Consistent HTN	224	48.1517857142857	11.148174313263	50.5	36.2249665535714	7.13568481099422	34.8288615	109.090178571429	14.8807846110551	108	128.780357214286	38.1935730537473	117	175.936415133929	29.0128072310073	166.28101	0.08194919375625	0.0556203155415054	0.072887622	category_only_2nd
WSM	2013	Consistent non-HTN	1014	35.9664694280079	12.6001167343091	35	31.4724819704142	6.75059869143097	30.620121	97.6047337248521	15.7288856970735	97	118.127218696252	40.867379864606	108	168.354077248521	25.5693990157568	158.547	0.0264418754558185	0.0282454350598846	0.0154166095	category_only_2nd
ZMB	2017	Missed	32	36.6875	14.805050358882	34.5	22.80610553125	3.89200806544991	22.260351	79.34375	10.3918683315059	77.5	92.8124999375	19.5526709892669	94.5	137.145571875	34.4941561111803	128.96445	0.021359274890625	0.0262828783315653	0.010577752	category_only_2nd
ZMB	2017	Overidentified	156	34.1217948717949	12.6829033761191	33	24.0674076025641	5.80509569565932	22.6044445	81.5198718717949	13.2644002248947	79	92.7300000448718	27.8571364722939	90	137.352865512821	36.2446821834178	132.6381	0.0176942355371795	0.0218179725099679	0.0095565445	category_only_2nd
ZMB	2017	Consistent HTN	408	43.4632352941176	14.9577166964097	42	23.9272248088235	4.57896830231904	22.810889	82.5779412132353	13.2780472212578	80	98.8094118946078	41.6705172110196	93.599998	143.292253651961	41.6876308234382	135.345	0.0460383225590686	0.0505004140243991	0.0259650395	category_only_2nd
ZMB	2017	Consistent non-HTN	2195	34.5708428246014	12.5239557857571	32	22.7073071157175	4.29365191257102	21.877359	78.2635079330296	9.60558292720938	77	88.7592710419134	23.2447634043798	86.400002	130.592553740319	34.1833757993048	121.4238	0.0136837418756629	0.0181685344365859	0.0069367834	category_only_2nd
AFG	2018	Missed	42	33.7380952380952	12.0366503804402	33.5	27.0219538333333	7.7656549834986	25.8505915	93.0333333809524	17.0467171954445	92.5	86.5	23.183520219244	84	160.214285714286	37.6495623751237	160.5	0.0334458650119048	0.0385075141805527	0.020847386	category_avg_1st_2nd
AFG	2018	Overidentified	121	36.1735537190083	13.4093733919911	34	25.6022826363636	5.05650614171938	25.207071	89.1495867603306	14.7342861345958	89	89.9173553719008	26.8016127552241	84	148.611570247934	39.5306572803157	141	0.0397858490752066	0.0427171724168982	0.023273906	category_avg_1st_2nd
AFG	2018	Consistent HTN	465	43.9010752688172	14.8313398276314	45	26.785976772043	5.37724889686736	26.502117	92.2845161333333	15.9525717110201	92	99.4795698924731	41.2021942396207	89	158.664516129032	44.9505874428486	154	0.086781804612043	0.0848929328390535	0.056177866	category_avg_1st_2nd
AFG	2018	Consistent non-HTN	1922	34.4719042663892	13.4105279804105	32	24.0582822872008	5.16183477069465	23.3695535	84.5858844927159	15.2135488425752	84	90.1540062434964	33.0723688214924	84	144.189906347555	36.7638161812652	139	0.0307155157927159	0.039453302525553	0.0155521345	category_avg_1st_2nd
ARM	2016	Missed	21	41.7619047619048	12.9765356004781	40	26.1389734285714	4.30176112460056	25.458065	92.5238095238095	12.9097600582623	95	79.1142872380952	15.2360852435453	79.200005	170.995056666667	32.6081477300221	170.5347	0.0383079034904762	0.0585759532879869	0.012150495	category_avg_1st_2nd
ARM	2016	Overidentified	63	46.5714285714286	13.4520825653734	47	27.2927857777778	6.16637765850897	26.234568	95	16.3736609893313	95	80.4285714761905	16.691967746957	79.200005	168.294295396825	44.7581104860011	165.8943	0.0416546443142857	0.0518661825245021	0.024086114	category_avg_1st_2nd
ARM	2016	Consistent HTN	408	50.5955882352941	11.6663560100141	52	28.9764296838235	6.45979776551146	27.798205	97.4644607843137	14.0485499598317	98	88.9619116593137	31.8240142419838	84.599998	183.013357230392	42.7294755627026	185.61601	0.0929117803573529	0.108944461559538	0.0554621055	category_avg_1st_2nd
ARM	2016	Consistent non-HTN	713	37.3702664796634	13.3570379572226	35	24.955967171108	5.22052458699608	24.128792	86.7148667559607	13.9309151395594	86	79.0154555596073	24.4490538540176	75.599998	161.916659018233	42.8782436382609	158.9337	0.024117910022805	0.0466169887355512	0.007263755	category_avg_1st_2nd
ASM	2004	Missed	40	42.6	9.45651315367567	41	36.24761265	6.72720484667643	35.5136905	108.61000005	14.8725318651878	110.35	114.675	25.0705542880027	110	185.025	26.9629256382604	178	0.044709281035	0.0301502743514484	0.037439313	category_avg_1st_2nd
ASM	2004	Overidentified	76	44.7631578947368	10.0861203919745	46	36.7368117894737	8.08460702169964	35.4105525	107.565789776316	17.0781622681152	105.5	144.144736842105	71.3751971761187	115.5	190.828947368421	28.6483917677274	188	0.0615058891131579	0.0410252852724963	0.053993581	category_avg_1st_2nd
ASM	2004	Consistent HTN	353	44.7705382436261	9.95278821111853	45	37.1837619830028	8.10162502476422	36.185715	109.87620384136	15.4170633987834	109.2	141.787818696884	68.149641448825	115	190.620396600567	30.2465781847751	184	0.0751754539447592	0.0605101273325442	0.055854693	category_avg_1st_2nd
ASM	2004	Consistent non-HTN	668	41.0673652694611	9.76868666836535	40	34.1414119520958	6.30972642499006	33.712986	102.503293347305	13.8807596925475	102.7	123.142215568862	52.9435428066443	107	182.508982035928	26.0119032292309	177	0.0396677561907186	0.0339486882035106	0.0279800745	category_avg_1st_2nd
AZE	2017	Missed	23	44.8260869565217	12.8934520869846	45	25.9088044782609	4.75308056203628	24.535124	84.6521739130435	16.1825065359653	80	87.3391301304348	14.7523112348796	86.400002	160.161051304348	42.9163594497811	175.17509	0.033298739226087	0.0323822598996096	0.02078161	category_avg_1st_2nd
AZE	2017	Overidentified	92	44.4347826086956	14.0480371690806	45.5	26.8476368478261	5.11945313765151	26.5508205	90.75	14.6406591756963	92	93.2830430434783	28.7398591162648	89.0999985	176.263744673913	43.6097831923605	169.95465	0.0494223044267391	0.0711939406921573	0.0214625555	category_avg_1st_2nd
AZE	2017	Consistent HTN	367	49.0463215258856	12.0884956977755	50	29.2630140626703	5.60046247483792	28.344671	95.9359673024523	14.4024649939018	96	99.2731879945504	42.2490910993215	88.199997	181.608860408719	45.0372134183954	177.882	0.0953809456956403	0.11800738468397	0.054332107	category_avg_1st_2nd
AZE	2017	Consistent non-HTN	1290	39.9062015503876	13.0949759222632	39	25.8409552775194	4.72050852276539	25.28257	88.2441860465116	14.0674310203496	88	88.7602325542636	27.9395142721765	84.599998	167.019027348837	40.7512170468673	165.5076	0.0279688514009845	0.0427066925913208	0.011811606	category_avg_1st_2nd
BEN	2015	Missed	56	37.1607142857143	13.0450642504628	36	23.0534653214286	3.56169457515195	22.376829	81.7321428571429	9.78215642972368	79.5	81.6428571428571	18.8510222258911	80	144.339285714286	39.9887605962722	138.5	0.0183215468732143	0.0248730345693282	0.0109751425	category_avg_1st_2nd
BEN	2015	Overidentified	275	37.1854545454545	13.4255913458613	35	23.7254700981818	4.40324884030463	22.89282	82.4945454545455	10.1813379116989	81	87.8145454545455	26.8755948376324	85	152.912727272727	41.4001263025042	145	0.0186941485265455	0.0216062712172548	0.0099090068	category_avg_1st_2nd
BEN	2015	Consistent HTN	1208	42.1291390728477	13.2362966078569	41	24.6172275289735	5.36445075941031	23.388687	85.6241721854305	12.7544320861191	83	91.4221854304636	34.430274695405	85.5	163.711920529801	49.5837165284711	153	0.0393015189297185	0.0447681374317035	0.022313033	category_avg_1st_2nd
BEN	2015	Consistent non-HTN	2858	35.1364590622813	11.7238494433478	33	22.9515501270119	4.18837658209682	22.313278	80.2634709587124	9.33618607608876	79	86.8995801259622	23.1308022888178	85	149.069979006298	43.4027705509007	140	0.0126845016420644	0.0167888557839328	0.00644967055	category_avg_1st_2nd
BGD	2018	Missed	76	39.9342105263158	12.1109708130722	38	25.4377441842105	6.26569622596348	23.6831415	84.0289475263158	12.2819523410544	84	100.026315789474	32.0378832776493	92.5	175.394736842105	30.5470474066342	177	0.0301475774578947	0.0321700300641681	0.018263762	category_avg_1st_2nd
BGD	2018	Overidentified	193	40.279792746114	11.9514842156454	39	24.9115521917098	4.5231820999875	24.762085	83.3803108341969	11.0074940174753	84	101.051813471503	34.4909017188837	95	176.435233160622	35.969419912275	172	0.0288877780870466	0.0265898191783841	0.020333663	category_avg_1st_2nd
BGD	2018	Consistent HTN	805	43.4757763975155	11.76917180708	44	24.4969328335404	4.50319690094059	24.174568	83.9098136459627	11.2010611844655	84	105.068322981366	37.771656867056	95	182.854658385093	37.9604729456514	179	0.0474695367381367	0.0471150142475325	0.03001754	category_avg_1st_2nd
BGD	2018	Consistent non-HTN	4614	37.4063719115735	11.7555956176435	36	22.2014077670134	4.1167327108661	21.6221925	77.5472041571305	10.3716241541979	76	95.7121803207629	29.833273882307	91	167.004334633723	37.2367293290151	164	0.0219586688584959	0.0254275641355043	0.0125830345	category_avg_1st_2nd
BLR	2017	Missed	43	43.6511627906977	11.8017023003952	44	26.1285013488372	4.26854433807661	26.365602	89.7883721162791	13.675076609753	89	86.3246509534884	17.0843487132099	86.400002	175.822595581395	41.6129208304941	173.6283	0.068657598727907	0.0652829259518265	0.047072381	category_avg_1st_2nd
BLR	2017	Overidentified	140	44.4	10.8288184652121	44	26.7370669857143	4.45126957940118	26.7223385	89.9778571	11.9948374495981	89.8499985	83.8800002	16.106637211987	81	184.599532071429	41.2594419545878	180.202205	0.0683706591614286	0.0577117315817555	0.0547231645	category_avg_1st_2nd
BLR	2017	Consistent HTN	684	48.4795321637427	11.5082702104249	50	27.4795137938596	5.04694953152787	27.104743	91.7649122909357	12.1660027310361	91.450001	87.1221053333333	28.0177839243308	82.800003	192.934467192982	38.208835818757	192.5766	0.107560918345175	0.0825833186775355	0.0844461395	category_avg_1st_2nd
BLR	2017	Consistent non-HTN	1877	38.6670218433671	12.2125998554907	37	25.0602852226958	4.29519062655979	24.535124	83.3621204187533	12.1077341453167	82	81.9675120234417	19.2337270596464	79.199997	175.508646494406	36.5708802924674	170.5347	0.0389346877010389	0.0436703346696851	0.022467203	category_avg_1st_2nd
BRN	2016	Missed	13	45.3076923076923	14.9241672876837	47	27.9454634615385	3.98219355115485	28.702597	86.4384613076923	8.29553472086814	86	107.169229	65.2344387322195	88.200005	192.041165384615	44.8448472602529	185.22929	0.0403871795230769	0.0438246979340627	0.025898362	category_avg_1st_2nd
BRN	2016	Overidentified	65	40	15.4130626417984	40	28.5949569846154	5.65075945792098	27.881628	89.2261537692308	13.6855567663522	90	97.5876926615385	35.0299676685043	86.400002	201.006661230769	38.7771112489249	200.31059	0.0365863003415385	0.0355681901390768	0.024794556	category_avg_1st_2nd
BRN	2016	Consistent HTN	184	47.4836956521739	13.7260374580688	49	29.0477934728261	5.7314949769283	28.0681745	93.1858694619565	12.3049466728422	93	103.363043483696	36.9898990199583	91.799995	213.433180717391	45.6647130334545	211.331545	0.065554627798913	0.0488031844215728	0.0543026345	category_avg_1st_2nd
BRN	2016	Consistent non-HTN	980	35.8836734693878	13.017578230149	34	25.8535490091837	5.13581724344123	25.6334715	83.2769387285715	13.3531822108242	82.549999	88.7363264489796	26.016319681502	82.799995	193.227282141837	38.7172173475412	187.16281	0.019988806335	0.024634795831115	0.00966209125	category_avg_1st_2nd
BTN	2019	Missed	69	42.9565217391304	10.7750184694924	41	25.393274115942	3.70285575558553	25	83.7637680724638	9.85560407068611	84	81.4057971014493	11.2959113381005	79	140.014492753623	34.3324973619247	134	0.0283967742057971	0.0252996930500096	0.020773267	category_avg_1st_2nd
BTN	2019	Overidentified	207	41.6521739130435	13.3156154263781	40	25.8846193188406	3.98681968376733	25.572947	84.8565217149758	9.85626523903555	85	84.7729468599034	21.8568076642922	81	146.56038647343	40.0637232205959	141	0.0280311619845411	0.0261878601811323	0.017938241	category_avg_1st_2nd
BTN	2019	Consistent HTN	863	45.1019698725377	12.0577220903607	45	26.208549221321	4.54839588558	25.816629	86.1881807578216	10.1841193514496	86	85.7404403244496	23.3140532645071	82	157.216685979143	41.9644430159107	152	0.040166765421321	0.036462569098944	0.027820667	category_avg_1st_2nd
BTN	2019	Consistent non-HTN	3010	36.9774086378738	12.1146959113598	34	24.8027060607973	4.24344681395007	24.336301	81.4965465149502	10.8078810338277	81	81.0501661129568	17.2326313782793	79	139.72657807309	36.0055845422628	134	0.0160219371328904	0.0176331011862385	0.0092126867	category_avg_1st_2nd
BVI	2009	Missed	5	43.4	4.72228758124704	43	29.3409208	5.40024075767342	27.531429	94.4880006	18.4171895387978	93.980003	99	10.0498756211209	100	175.4	21.1258135938004	187	NA	NA	NA	category_avg_1st_2nd
BVI	2009	Overidentified	17	36.5294117647059	6.39450591385706	36	29.4061395882353	4.44051163029669	29.667597	93.0267530588235	14.8172867906379	91.440002	107.647058823529	29.3277623943393	101	195.470588235294	38.5423754571816	195	NA	NA	NA	category_avg_1st_2nd
BVI	2009	Consistent HTN	51	43.3333333333333	11.1061544499735	43	29.4118864901961	5.65295821139597	28.480827	94.5089179411765	13.0889277498096	93.980003	109.803921568627	46.1497647265262	99	191.21568627451	29.3804790468026	187	NA	NA	NA	category_avg_1st_2nd
BVI	2009	Consistent non-HTN	142	41.0915492957746	9.51214597169926	39.5	28.1354218309859	5.86197248573773	27.043235	89.4498562605634	11.5721370738483	89.535	103.859154929577	27.9722738990274	100.5	183.915492957746	28.077525137383	178	NA	NA	NA	category_avg_1st_2nd
BWA	2014	Missed	43	35.4186046511628	10.9701598680445	33	22.994114	4.32248885990515	21.885128	81.8604651162791	10.6022939911018	79	75.3906971395349	14.7451980295136	72	138.042906744186	40.9096448487463	127.2243	0.0196991504209302	0.0212768007509484	0.014746035	category_avg_1st_2nd
BWA	2014	Overidentified	124	39.8064516129032	14.3825082445359	37	24.2235718064516	6.48625105377458	23.3028305	83.3612902580645	17.2652181681711	83.5	78.6483870080645	18.0324257679634	77.400002	146.418965725806	38.6160556763307	142.11224	0.0250805458274194	0.0256997210283322	0.013066786	category_avg_1st_2nd
BWA	2014	Consistent HTN	433	40.9260969976905	13.4745675310185	41	25.9034903741339	6.79641055675543	24.739067	85.7249422586605	16.8776088909005	85.800003	84.0096997944573	38.8552536130584	79.199997	154.008410415704	42.7087316522396	151.19971	0.0365931139443418	0.0404113204128555	0.023143426	category_avg_1st_2nd
BWA	2014	Consistent non-HTN	1631	33.0196198651134	11.7032157545058	30	23.2226305242183	5.4445903241408	22.024984	79.0621704629062	15.6823846345378	78	79.3081544776211	18.0979115091874	77.400002	140.006026891478	39.495936950939	131.478	0.0124675651781729	0.0170803705893246	0.0060793082	category_avg_1st_2nd
COK	2015	Missed	14	42.5	12.6293309403151	42.5	35.8172150714286	8.00094227762395	36.0905685	112.864286428571	20.68264336917	120.25	115.714284357143	25.4600384379432	117.9	187.770471428571	28.2597319833403	177.882	NA	NA	NA	category_avg_1st_2nd
COK	2015	Overidentified	48	43.1458333333333	14.2321027338532	46.5	34.757835375	6.85491744200359	35.225643	107.089583104167	19.7338268204503	108	114.9000008125	34.1734524718028	107.1	190.763943541667	30.5398900495381	193.93005	NA	NA	NA	category_avg_1st_2nd
COK	2015	Consistent HTN	108	44.9907407407407	11.7755452046492	48	36.7812045	7.6540501495514	35.645113	112.812037037037	16.7898652102965	112.75	124.666665990741	39.7940296842337	111.6	203.017499722222	32.2903423473432	201.470705	NA	NA	NA	category_avg_1st_2nd
COK	2015	Consistent non-HTN	397	37.5818639798489	12.1208757872581	37	32.3463267254408	7.57848513111934	31.740589	99.5687657506297	18.0375319429918	99	111.151133256927	34.9260618291275	106.2	192.056454811083	31.3357754430954	187.9362	NA	NA	NA	category_avg_1st_2nd
COM	2011	Missed	16	39.6875	11.013438760593	36	28.3253655625	7.07964254444486	25.936005	88.5	13.1402688962847	90.5	87.125	101.790552934281	59.5	179.875	21.3319009935824	181.5	0.0297512820375	0.0332245212642041	0.013020833	category_avg_1st_2nd
COM	2011	Overidentified	92	41.5652173913044	11.8917316808699	41	27.3762092717391	5.26153108443021	26.88017	91.6086956521739	13.6633033202312	92	70.0978260869565	20.2360030489717	64.5	179.70652173913	28.8064927218429	170.5	0.0246060919065217	0.0215456491628472	0.0160678805	category_avg_1st_2nd
COM	2011	Consistent HTN	296	46.2331081081081	11.0678823078985	46	27.5023951554054	6.09664720991455	26.840175	91.9138513513514	13.49174929411	91	78.195945945946	36.5337380705457	70	183.841216216216	29.0356611341787	177	0.0434270418733108	0.0371971227405116	0.0338066685	category_avg_1st_2nd
COM	2011	Consistent non-HTN	735	39.6190476190476	10.9556533210571	38	25.7096667918367	5.71892191314017	24.640999	86.9340136054422	13.503609854429	86	73.2884353741497	31.1541139663914	67	175.254421768707	26.4509062270196	167	0.0173126950376871	0.0175257566168828	0.010229365	category_avg_1st_2nd
CPV	2007	Missed	18	43.6111111111111	10.9766537753805	41.5	24.722188	6.28115700604579	22.9734285	85.3055555555556	10.4165294108604	82	95.8600008333333	13.6454358243938	91.350002	154.637033333333	7.82096114340175	150.0396	0.0256289412444444	0.0169302202532054	0.027125445	category_avg_1st_2nd
CPV	2007	Overidentified	63	41.8730158730159	9.89051690402358	41	24.2600613650794	4.53167024053657	23.593801	85.3095238095238	10.7929294998596	84	99.542857984127	24.2653824774372	91.260002	166.72908	26.8430955351382	154.67999	0.0269064314587302	0.0209718478342259	0.018620184	category_avg_1st_2nd
CPV	2007	Consistent HTN	244	44.9795081967213	9.44485784301859	45.5	25.3035474303279	4.96654890487442	24.5300595	86.9926229385246	13.4129761485201	86	102.509263016393	31.6515925814957	91.620003	168.544145081967	31.9256960462836	154.67999	0.0433461975807377	0.0388578770565728	0.0308221345	category_avg_1st_2nd
CPV	2007	Consistent non-HTN	368	40.3641304347826	9.6235981705705	40	24.2330364945652	4.29480970796351	23.64347	84.2038043478261	9.95414755804798	84	99.4534246141304	30.8393321561146	91.260002	161.270712038043	25.8360174110193	150.0396	0.0179101250899457	0.0177493817923816	0.011964618	category_avg_1st_2nd
DZA	2017	Missed	91	41.8571428571429	12.9979241321848	39	27.9392008351648	6.34994344635939	26.79781	96.2626373736264	14.325025885921	96	94.989010989011	23.0624728873045	92	170	37.9821595547758	169	0.0583113988934066	0.0540824885034795	0.031322658	category_avg_1st_2nd
DZA	2017	Overidentified	237	43.0717299578059	12.1089301320851	43	27.6475645021097	5.68751275436486	26.674875	95.2919831223629	15.4251740703213	94.5	100.299578059072	34.2802340857491	93	171.101265822785	37.0428959782939	169	0.0610658913746835	0.053529312360811	0.042796936	category_avg_1st_2nd
DZA	2017	Consistent HTN	789	47.6565272496831	12.1728206277911	48	27.8275886692015	5.52502879321351	27.33564	97.4883396692015	12.786772036707	97	105.277820025349	40.3919524742652	96	175.141698352345	44.4359659933447	172	0.104303332967427	0.081593448087192	0.07670439	category_avg_1st_2nd
DZA	2017	Consistent non-HTN	3536	37.3899886877828	11.9083155380262	37	25.9088994516403	5.22218189821182	25.290973	90.8003959225113	14.3371617179717	90	95.5676187813914	31.5596756483748	90	160.698161764706	38.6010663682629	156	0.0368121387501131	0.0393828218834057	0.0229425375	category_avg_1st_2nd
ECU	2018	Missed	44	42.3409090909091	15.2100688526769	43	27.9937760681818	4.63926677507184	27.2777195	93.6363636363636	11.0707889449982	93.5	104	66.4998688580627	89.5	164.704545454545	50.4637007673577	161	0.0296706383045455	0.0292674771999299	0.019068896	category_avg_1st_2nd
ECU	2018	Overidentified	101	40.4851485148515	14.4351057227761	41	27.6680293663366	5.26892157825434	26.437847	91.7237623762376	12.5307952724067	90	90.1881188118812	22.0321187684195	88	172.990099009901	49.533724885073	175	0.0254000588613861	0.0242484973652898	0.017110877	category_avg_1st_2nd
ECU	2018	Consistent HTN	295	48.006779661017	12.2343870295451	48	28.857786359322	5.00475737565077	28.604765	95.6688135762712	12.2345352849895	95	101.964542338983	39.3568792481757	94	182.301694915254	49.2055299818116	181	0.0437996901461017	0.0346036632791867	0.03445103	category_avg_1st_2nd
ECU	2018	Consistent non-HTN	2732	38.1958272327965	13.5498892704775	37	26.7464530838214	4.62471711303647	26.246374	88.1698755366032	11.0217209064792	88	92.1045827243777	30.8711018355354	88	169.601171306735	47.1042615741319	167	0.0168610316326135	0.0191819831344934	0.0087980204	category_avg_1st_2nd
ERI	2010	Missed	50	50.06	10.9905525292389	50	20.8177608	4.54793141711004	19.5780075	80.62	16.8291413922398	78	74.42	21.5464282754375	70.5	190.5	38.0033564575659	182.5	0.043293628982	0.0328280568962377	0.032603644	category_avg_1st_2nd
ERI	2010	Overidentified	137	45.7299270072993	12.3148067559264	45	20.6066717007299	4.46581827513777	19.747208	77.1897810218978	12.475583710684	76	74.1532846715328	31.4936712855673	67	189.065693430657	31.3287136617424	182	0.0302630721124088	0.0256700539769627	0.021849951	category_avg_1st_2nd
ERI	2010	Consistent HTN	436	50.8922018348624	11.9717995734073	52	21.3533482385321	4.19907646094383	20.560654	79.9426605504587	13.1342814157265	78	81.2821100917431	38.9402814357562	73	195.598623853211	34.2504890198938	189	0.0570587994405963	0.0420713155367761	0.050105179	category_avg_1st_2nd
ERI	2010	Consistent non-HTN	3529	41.9875318787192	12.2640480258496	40	20.004351497308	3.67423077338044	19.369835	74.8517993765939	10.3957884792287	74	72.678945877019	22.6574313773856	69	184.059506942477	30.474737240008	175	0.0201874419978464	0.0224161236980475	0.011233675	category_avg_1st_2nd
ETH	2015	Missed	123	37.5528455284553	13.3743106162355	35	21.4055891626016	3.62654655802085	21.224489	76.780487804878	10.2579729769658	75	84.0406504065041	17.0507431567206	81	146.569105691057	41.5108283919247	139	0.0198919600178862	0.0251137912180499	0.0094016381	category_avg_1st_2nd
ETH	2015	Overidentified	404	34.5544554455446	12.6933485229492	31.5	21.4140298564356	3.94363465165792	20.975603	76.7195544579208	9.75487603984598	75	81.1757425742574	22.2086050810429	78	139.287128712871	33.2856161256896	134	0.0148078877329208	0.0184795603392737	0.0074165098	category_avg_1st_2nd
ETH	2015	Consistent HTN	1155	40.4406926406926	13.6646734079715	40	21.8900594415584	3.86698363747766	21.258503	79.5015584441558	11.9339493986946	78	85.1047619047619	25.9425161735621	80	149.354978354978	37.3764916858235	144	0.0315346032668398	0.0360578495397669	0.015979223	category_avg_1st_2nd
ETH	2015	Consistent non-HTN	5749	34.5571403722386	12.1142818412044	32	20.4691213658027	3.09890967816178	20.037624	74.5856148898939	9.15542969270948	74	81.1735606190642	19.7176855310347	78	135.343920681857	34.0573818865335	128	0.0117901282377005	0.0158256850954013	0.005889555	category_avg_1st_2nd
GEO	2016	Missed	17	49.9411764705882	9.89615195565487	51	29.1798971176471	8.96972269341464	29.913616	96.1764705882353	17.5044112087412	100	84.4941179411765	38.4030699000937	75.599998	175.698281176471	46.5865045366232	170.5347	0.0512024192941177	0.0378589625371969	0.032108042	category_avg_1st_2nd
GEO	2016	Overidentified	87	44.7586206896552	14.2885264731201	46	29.716052091954	7.57183765716164	27.943098	92.448275862069	14.5088253981721	92	81.1241383103448	27.8865523247301	75.599998	180.895593218391	50.0290632337633	175.5618	0.0454890052885057	0.052299606508975	0.024401683	category_avg_1st_2nd
GEO	2016	Consistent HTN	461	50.9045553145336	12.2214885980319	53	31.2199456832972	6.41676696624711	30.486685	99.2668112798265	15.6328932906243	98	87.5768330021692	38.7498284575253	77.400002	180.776797635575	50.6400403462241	177.1086	0.0988245813077657	0.119902762747911	0.057448234	category_avg_1st_2nd
GEO	2016	Consistent non-HTN	1290	42.4953488372093	13.4722215742279	42	26.5189614496124	5.51960596356638	25.765713	87.6007751937985	15.1347938682459	87	77.9395813922481	24.8966784264165	73.800003	167.113753937985	48.7215302559047	160.28715	0.0328769489501395	0.0486405231567431	0.0137729655	category_avg_1st_2nd
GUY	2016	Missed	9	42	16.583123951777	35	33.0710007777778	16.8916516562333	25.772808	100.444444444444	13.766908795288	106	122.111111111111	74.7670456224606	94	183.333333333333	39.6705180203133	191	0.0341572302333333	0.0287231981920534	0.021300636	category_avg_1st_2nd
GUY	2016	Overidentified	19	42.7894736842105	16.1402841341107	46	26.1532197368421	6.4678495751571	23.993673	98.7894738421053	20.2030495563857	93	131.947368421053	68.04530654417	99	224.684210526316	57.6050273959361	222	0.0509996464	0.047353853123504	0.033977579	category_avg_1st_2nd
GUY	2016	Consistent HTN	92	46.2934782608696	14.5341870898293	50	27.6053212934783	5.77030208394372	27.0407665	96.3728260434783	16.1184087092579	97.0999985	97.554347826087	39.5842026794503	89.5	202.29347826087	46.6116850990044	194	0.0572091457836957	0.0480530841775805	0.0458282345	category_avg_1st_2nd
GUY	2016	Consistent non-HTN	452	36.8495575221239	13.1531799087009	36	26.0754263738938	6.08145420774638	25.0382795	90.3829646283186	14.717167965755	90	86.6216814159292	33.0668310549042	82	193.424778761062	43.746458646102	190	0.0203792020024336	0.0256747511737691	0.0095776869	category_avg_1st_2nd
IRQ	2015	Missed	30	42.6	13.1663101945052	43	29.2477381666667	5.0175442386567	29.7360815	99.1233328666667	16.6057453720923	99.25	105.4	48.6915697581957	91.5	190.616666666667	40.9688029614236	188.5	0.0815947780966667	0.0878783599328525	0.0459483435	category_avg_1st_2nd
IRQ	2015	Overidentified	103	38.6990291262136	12.1678094693933	39	29.4959517184466	5.75977959509482	29.01886	97.9184464368932	15.6154822568676	97	111.403883466019	55.0852332835773	93	193.417475728155	47.8792240298737	192	0.0585208647038835	0.0583663555820533	0.036599934	category_avg_1st_2nd
IRQ	2015	Consistent HTN	1101	46.6594005449591	12.6980053982849	46	31.4143756830154	6.93031304463461	30.46875	104.030880970027	15.534575360262	103	114.902724782016	60.1562939361694	96	194.308446893733	53.3612516569777	189	0.110326857375931	0.0919270745054199	0.081562415	category_avg_1st_2nd
IRQ	2015	Consistent non-HTN	1932	35.2505175983437	12.255369034092	34	28.0280051206004	6.37240636221125	27.31674	94.1376810538302	16.2785476566373	94	99.6711697789855	41.6714257951794	90	178.181107645963	47.6000925938948	171	0.0391152467062112	0.0473752557737914	0.0203023285	category_avg_1st_2nd
JOR	2019	Missed	31	43.0967741935484	12.1719755687937	43	31.5802849354839	6.54323375677143	30.486658	95.0645161290323	19.0524460089704	95	76.006451483871	13.5794433711759	75.599998	155.802677419355	35.5716865559257	162.414	0.0530744315774194	0.0449753333411898	0.043122146	category_avg_1st_2nd
JOR	2019	Overidentified	77	42.2597402597403	12.5398340010445	44	30.679854025974	6.50130173759659	30.647676	95.6883116883117	17.4832700032584	94	87.0779224805195	31.8600259449753	79.199997	150.632204935065	39.8498829018801	147.71941	0.0625541066948052	0.0580964635271823	0.035727132	category_avg_1st_2nd
JOR	2019	Consistent HTN	280	48.2642857142857	11.9677647768161	48.5	31.8855293892857	6.43915956200435	31.260296	101.517857142857	16.1007035526375	100	93.1564284678571	42.1035576298632	80.0999985	167.039208142857	42.4059607273085	163.18739	0.104368624344643	0.0867311945063845	0.072675519	category_avg_1st_2nd
JOR	2019	Consistent non-HTN	1932	36.388198757764	12.3968316505624	35	27.5620261273292	6.09903649036092	26.9137915	88.8850931677019	15.2049436392792	88	80.420217434265	27.8191337516813	75.599998	146.354499223602	37.8705711799286	140.7588	0.035172644336646	0.041436027551478	0.019251964	category_avg_1st_2nd
KEN	2015	Missed	42	35.8095238095238	11.5193116648143	34.5	23.2447566428571	5.9751242311397	21.4509075	77.5928571666667	15.0770280877874	77.5	83.9142854285714	19.968714030993	82.799995	140.887699761905	31.7846119717722	136.505095	0.0149571504738095	0.0165172836604023	0.00798389545	category_avg_1st_2nd
KEN	2015	Overidentified	239	37.18410041841	12.4977140063626	35	23.6558023682008	5.04245743590418	22.781473	79.7723849456067	13.5676608145146	79	83.5531381422594	20.4707420659141	82.799995	143.559543569038	38.6091354197175	136.11839	0.0187452245443515	0.0220164787741262	0.0099415816	category_avg_1st_2nd
KEN	2015	Consistent HTN	742	44.0390835579515	14.0875356023662	43.5	24.1979650053908	4.96377044858964	23.34537	83.0609164743935	13.895618472555	82	87.1035041671159	25.4562438322302	84.599998	151.419107583558	43.167481709507	144.62579	0.0405188977247978	0.041054538896001	0.0259900095	category_avg_1st_2nd
KEN	2015	Consistent non-HTN	2440	34.9254098360656	12.1356691956659	32	22.7675300180328	4.81750453324133	21.834579	77.3456557393443	12.598527711497	77	83.2197540922131	18.8669564866569	82.799995	138.152537036885	35.4127408161761	132.63811	0.0126784573542623	0.0159740499718999	0.0063944694	category_avg_1st_2nd
KGZ	2013	Missed	48	39.375	9.15731308729386	39	26.5753225	4.96931103046933	25.8807185	87.2916666666667	12.3166697856981	86	87.787499875	19.9586115893751	84.599998	172.999913125	38.4883690949826	164.3475	0.0253812036104167	0.0369094298028046	0.0111457705	category_avg_1st_2nd
KGZ	2013	Overidentified	143	43.4615384615385	10.9754971851638	44	26.9938906993007	4.69557716855276	27.099251	87.986013986014	11.6431603654497	87	87.1426574685315	25.4094873473562	81	168.574157412587	34.2114666871645	166.66769	0.0379811934468531	0.0440525119788028	0.019047299	category_avg_1st_2nd
KGZ	2013	Consistent HTN	625	46.1456	10.3249876140734	47	28.552856128	5.5884143525145	27.885187	94.0368	13.0892004809602	94	90.227519952	35.5997715309593	82.800003	175.87549112	40.4758679956761	170.9214	0.0628949264488	0.0832901552490146	0.036228273	category_avg_1st_2nd
KGZ	2013	Consistent non-HTN	999	38.9399399399399	10.3330508697553	37	25.2335485835836	4.40964909109257	24.622223	84.1471471471471	11.1433036304756	83	84.3945946426426	22.0909380731657	82.800003	164.047894424424	33.7826272925828	160.8672	0.0211388667087087	0.0310084510703655	0.0090443594	category_avg_1st_2nd
KHM	2010	Missed	31	43.5806451612903	10.2038365123071	40	23.4307763548387	4.28306462944682	22.790693	80.1290322580645	10.9670169456235	78	71.6129032258064	15.6432678158046	73	173.870967741935	25.3571054282409	166	0.0325147413580645	0.0316028301831136	0.018823203	category_avg_1st_2nd
KHM	2010	Overidentified	162	45.7098765432099	10.4314872713692	46	21.9796849382716	3.46054811581824	21.8708335	76.6049382716049	9.88826271076774	75	75.6111111111111	25.6380079845558	72	176.512345679012	26.2298103734585	169.5	0.0327342559253086	0.0250032116536431	0.024585682	category_avg_1st_2nd
KHM	2010	Consistent HTN	328	48.8048780487805	9.81970685909401	49	22.7311262530488	3.75868312247547	22.31493	79.8268292591463	10.0523406718168	79	76.4817073170732	23.0992996864801	74	180.609756097561	30.3725113517452	172	0.0582156282045732	0.0468486254569962	0.046764007	category_avg_1st_2nd
KHM	2010	Consistent non-HTN	3882	41.8356517259145	10.8362188854009	41	21.588794014168	3.28001681738593	21.0949705	74.9454662588872	8.66669763143474	74	70.950540958269	21.7293469862618	68	172.532715095312	25.0371861813409	165	0.0195465123121329	0.0186801166635696	0.0130680165	category_avg_1st_2nd
KIR	2016	Missed	23	37.6521739130435	15.0472247385362	33	31.4405993913043	4.79766571218872	30.787422	94.6739130434783	9.69119637756138	93	110.034782173913	33.4436641102404	102.6	150.359047826087	48.0542595985073	149.2662	0.0409365231304348	0.0383268877174557	0.02663384	category_avg_1st_2nd
KIR	2016	Overidentified	71	39.4788732394366	12.7546732667225	39	31.0414244225352	6.10795922512694	29.79497	93.6239436197183	12.8161780876016	92	113.273239422535	54.5656010166893	100.8	157.31064915493	64.6164886408707	134.57159	0.0455274946577465	0.0389667989964267	0.034701861	category_avg_1st_2nd
KIR	2016	Consistent HTN	251	42.0557768924303	13.2162353374183	42	31.5860179203187	6.45812197492644	30.873495	96.8294821593626	14.8472330599304	96.5	113.529084003984	45.2539780396509	104.4	158.557785378486	50.0508660080498	151.5864	0.061565801374502	0.0529619778812004	0.042233314	category_avg_1st_2nd
KIR	2016	Consistent non-HTN	621	36.3816425120773	13.1361696388892	34	28.1012058534622	5.42648262333197	27.634956	87.825603942029	12.6710149615298	88	105.536232099839	37.0375094710603	99	151.039042206119	55.6292946516983	139.59869	0.0304999324929147	0.0318765775529996	0.018317807	category_avg_1st_2nd
KWT	2014	Missed	5	32.2	8.37854402626136	29	31.6385472	5.48858472576931	32.889187	97.8	15.122830422907	104	89.6400008	4.29744044985026	91.800003	192.5766	10.37624984279	197.217	0.0280429182	0.0137986053557969	0.02754434	category_avg_1st_2nd
KWT	2014	Overidentified	25	41.68	15.0574455558261	40	31.20934896	6.51663996227929	28.734673	96.48	14.7425687494864	93	109.51199992	48.1441943956071	91.800003	209.5913996	24.7357082039718	212.685	0.079802057236	0.0660389936549913	0.065243155	category_avg_1st_2nd
KWT	2014	Consistent HTN	160	39.29375	12.2498090730853	39.5	31.56760765625	5.70523913248718	31.006072	97.7025000125	14.5983541173581	96	107.212499925	42.5870132343272	94.5	208.0204313125	40.6641916117206	204.951	0.075030716493125	0.0693374432192624	0.05219741	category_avg_1st_2nd
KWT	2014	Consistent non-HTN	1271	34.7576711250983	10.8493391324744	33	28.7936024822974	5.76550428143771	28.125	88.085601884343	14.1095903741891	88	97.3004089583006	35.6051845765259	88.199997	192.360278505114	38.0745740722048	189.483	0.0345264346522423	0.038840708135521	0.019610969	category_avg_1st_2nd
LAO	2013	Missed	20	45.25	10.9105212379707	45.5	23.4434289	4.54255138718517	23.3360615	81	9.29487691376843	83	74.7900001	14.8830491691229	73.7999995	164.869543	41.8301218101776	164.540845	0.030436204825	0.0229059599934845	0.0197346695	category_avg_1st_2nd
LAO	2013	Overidentified	96	42.21875	11.2607404870101	43	24.8273670104167	4.88538711270867	24.0531015	81.8916666354167	11.2034926093247	81	85.0125001770833	31.7196769038393	77.400002	175.424842916667	39.7826668165376	174.015	0.0283393903864583	0.0261266858576205	0.0196847365	category_avg_1st_2nd
LAO	2013	Consistent HTN	234	43.948717948718	11.4253285027828	45	25.1646048034188	4.53163655193916	24.345684	84.3085470299145	10.7788344799585	83.0999985	87.7461540982906	39.5849192486586	77.400002	184.622809700855	48.43815949234	175.75515	0.0412789469782051	0.0382421263386415	0.0308624815	category_avg_1st_2nd
LAO	2013	Consistent non-HTN	1806	37.7547065337763	11.9447559164158	37	22.2324916483942	3.53584124983222	21.7702695	76.0292358903654	9.0786387991396	75	79.5142524972315	28.2379987367804	75.599998	157.209180821152	39.8998821716054	151.19971	0.0175732014268771	0.0195827541191929	0.00979857565	category_avg_1st_2nd
LBN	2017	Missed	9	45.2222222222222	10.0346621489936	46	27.2504034444444	6.27502977702146	24.801588	92	15.5964739604822	90	97	23.4946802489415	92	216.222222222222	53.7675036099357	219	0.0930418596666667	0.0674204509733773	0.092491686	category_avg_1st_2nd
LBN	2017	Overidentified	23	48.5652173913044	8.67507446631137	49	28.8335742173913	7.41285629729607	28.395061	99.1739130434783	16.4997305044467	100	90.0434782608696	12.2306554528498	88	219.304347826087	39.2572341713296	220	0.106901255391304	0.0563821064169164	0.098939374	category_avg_1st_2nd
LBN	2017	Consistent HTN	158	49.3291139240506	11.6128871078888	51	29.541495113924	5.47882024420695	29.296875	99.6645569620253	16.8317302566623	100	112.563291139241	59.9669158833801	94	218.246835443038	48.1365741094218	215	0.146968449867089	0.110650529422057	0.11114929	category_avg_1st_2nd
LBN	2017	Consistent non-HTN	603	43.6069651741293	12.1244824355248	45	27.0463661077944	4.88475210826473	26.5625	92.4784411276949	15.7745336913805	92	92.3283582089552	29.481143956115	86	210.432835820896	42.958722942244	207	0.0693844826021559	0.0602460136747828	0.048664615	category_avg_1st_2nd
LBY	2009	Missed	31	39.0645161290323	8.67922993462349	38	27.6798479677419	6.18468376676518	27.4589	92.5516127419355	19.5307940487759	94	96.5032253225806	26.8703989751525	91.800003	179.341481935484	34.0538635511316	167.0544	0.0696761182903226	0.0628413149142889	0.050279625	category_avg_1st_2nd
LBY	2009	Overidentified	120	42.1416666666667	10.1487225120924	41	28.3471558583333	5.72263476309314	27.9292815	97.2733333666667	16.1631426694691	101	100.319999925	39.9789046979161	91.800003	177.237501416667	24.6582216384795	169.76131	0.0668408110408333	0.0547058516748184	0.0461719575	category_avg_1st_2nd
LBY	2009	Consistent HTN	474	45.3080168776371	10.3103049433605	45	28.7192642088608	5.56482867230332	28.4988955	98.108438793249	18.0820730724587	100	104.597468377637	43.481348384485	95.400002	181.783264957806	27.247954400137	174.78841	0.10897861735865	0.091325922953295	0.0806092025	category_avg_1st_2nd
LBY	2009	Consistent non-HTN	783	37.7854406130268	8.44312656654249	37	26.8435767713921	5.42525989653219	26.264944	91.7243932962963	18.9756724197695	93	90.6758622669221	28.8039999983306	86.400002	173.647067573436	24.2341592545529	166.28101	0.0391338694614304	0.0349687385765759	0.027780848	category_avg_1st_2nd
LKA	2015	Missed	47	40.8297872340426	13.5923878136068	41	23.3848822553191	4.44143966941822	23.953581	83.1297872765957	11.5693920949551	81	85.1702127659574	28.5948605513954	80	146.106382978723	36.8033753429322	142	0.0286116510255319	0.0259694140001934	0.021432957	category_avg_1st_2nd
LKA	2015	Overidentified	158	44.7848101265823	12.9758922828824	44	24.4050243797468	4.22703397046685	23.9558165	85.6234176772152	10.3274673553977	85	86.5696202531646	40.9202061946676	77	166.075949367089	44.1503719287805	165.5	0.0354695961594937	0.0341954527750658	0.0218893835	category_avg_1st_2nd
LKA	2015	Consistent HTN	677	49.4091580502216	12.1566247566298	51	24.3265981491876	5.07253516622548	23.872799	86.7740029586411	12.28487443283	86	91.7766617429838	44.1602057745054	83	167.031462333826	48.4094106066626	165	0.0587656966078287	0.047226524974424	0.047680274	category_avg_1st_2nd
LKA	2015	Consistent non-HTN	2299	40.8147020443671	12.6776851280081	40	22.5648614945629	4.39284988467123	22.306778	80.8705523901696	12.669958516033	80	83.1209221400609	34.1466681392966	78	156.039582427142	44.3483294457608	152	0.0222573853088299	0.024763811268332	0.012294911	category_avg_1st_2nd
LSO	2012	Missed	18	46.5555555555556	10.4161764590537	49	24.7779413333333	5.90514974869314	24.406622	82.1944444444444	13.1340810476912	81	77.5000005555556	10.9658830990113	74.7000005	132.487717777778	21.2836490285089	134.76495	0.0295553758166667	0.02334724112094	0.0217606155	category_avg_1st_2nd
LSO	2012	Overidentified	70	42.6142857142857	11.9543732306413	42	26.6857644571429	8.05601026844447	24.500002	83.0857142857143	12.0304479142979	85	82.3319996	38.5480674983868	77.400002	137.3503169	32.3267245324025	133.7982	0.0248344943085714	0.0212008648617603	0.0189468965	category_avg_1st_2nd
LSO	2012	Consistent HTN	450	46.5244444444444	11.6720433045055	48	26.8437627866667	6.39347803818369	25.7664835	86.8542222422222	13.7291552225122	86	83.49959986	22.8704934576385	79.199997	144.960940155556	36.677266423633	139.21201	0.0415298414635556	0.0359317551618057	0.031803591	category_avg_1st_2nd
LSO	2012	Consistent non-HTN	955	39.5162303664921	11.2566075833929	37	24.7902334858639	6.30141926242954	23.45635	81.3727748680628	11.9592981861296	80	79.8282095790576	17.685768928187	77.400002	130.147023078534	29.2584716740499	123.744	0.0168063944303665	0.016735029814126	0.010462887	category_avg_1st_2nd
MAR	2017	Missed	65	46.1230769230769	12.744493531899	44	27.518359	5.0316492446889	26.666666	97.0153846153846	11.6303647670821	99	109.184615384615	50.9113482891131	91	147.953846153846	54.7224333481111	137	0.0774883087384615	0.062526183541114	0.068306088	category_avg_1st_2nd
MAR	2017	Overidentified	214	43.3691588785047	13.4551657616757	43.5	27.3705914719626	5.80531031990304	26.619898	94.785046728972	12.4896411818861	95	104.495327102804	36.418118029142	95	143.485981308411	38.4294645580134	141.5	0.0610533868514019	0.0566181427517609	0.042929679	category_avg_1st_2nd
MAR	2017	Consistent HTN	698	49.7707736389685	12.6694723291593	51.5	27.7134789985673	4.99225211618621	27.407658	97.5157593123209	12.708424585622	97	109.75787965616	43.8807579766496	97	147.865329512894	39.9080244746165	145	0.109057122047135	0.0818759965635077	0.093402438	category_avg_1st_2nd
MAR	2017	Consistent non-HTN	2563	39.1248536870854	12.6618491006022	38	25.9444461845494	5.39008972069363	25.469387	91.6133437378072	12.6437067010795	91	98.6141240733515	29.7407964936502	93	138.910651580179	36.9726914603464	132	0.0382414503374171	0.0412003500614367	0.023114335	category_avg_1st_2nd
MDA	2013	Missed	33	41.3636363636364	12.9706837276852	40	26.5308399393939	4.77353849013543	25.592211	86.1151516060606	12.7555164553316	85	91.9636363636364	33.1273492261477	84.599998	172.526791515152	43.4594853499312	167.4411	0.0477413587606061	0.0474037378416799	0.029768061	category_avg_1st_2nd
MDA	2013	Overidentified	125	44.296	12.7949233884431	45	27.028441768	4.96040078580875	26.196188	87.84639996	11.8882670590906	86	91.656000096	15.7843447296365	90	178.79770648	36.0929233623872	181.74899	0.0577596515368	0.0500904813690917	0.041527979	category_avg_1st_2nd
MDA	2013	Consistent HTN	657	48.7990867579909	12.2765068776072	51	28.3801004018265	5.99179590984853	27.688778	92.1083714048706	14.0414197864553	91	95.9397258828006	29.7021563999856	90	183.674848630137	41.5911171577946	179.81551	0.106675637424658	0.0919224108974781	0.078423232	category_avg_1st_2nd
MDA	2013	Consistent non-HTN	1280	39.08203125	13.4137381502695	38	25.378931375	4.61087755237062	24.728491	82.620156228125	13.520734364921	82	90.1575000734375	20.1666861078288	86.400002	170.958861523438	36.1714159435007	167.8278	0.0378697512954531	0.0453493435861872	0.01921402	category_avg_1st_2nd
MMR	2014	Missed	49	46.5714285714286	10.5218027606173	46	23.3105975714286	3.94004694174737	22.948116	80.2387756122449	10.1243274745195	79	95.4285714285714	39.4715087119811	87	185.897959183673	40.1446576447597	180	0.0376703702612245	0.0333661439186347	0.026945634	category_avg_1st_2nd
MMR	2014	Overidentified	194	44.2680412371134	10.9492616581391	45	23.0201641185567	5.23795316962422	22.2442505	78.5164948350515	9.99773222409303	77	94.6237113402062	30.9282581964537	88	181.896907216495	40.0622532499465	178	0.0341225446030928	0.0310474724848867	0.0260607535	category_avg_1st_2nd
MMR	2014	Consistent HTN	1115	47.5183856502242	9.84313105619248	48	23.5203107273543	4.73644063460337	23.025307	80.4466367901345	11.3951293116885	80	98.8977578475336	34.7856780460384	90	187.679820627803	40.6324849032304	185	0.0525406438321076	0.0432124109289315	0.040916841	category_avg_1st_2nd
MMR	2014	Consistent non-HTN	4183	42.5940712407363	10.7127479289438	42	21.6283141161846	4.14475707655312	20.949808	75.5100167420511	10.7346191889089	74	90.0523547693043	22.7174519736778	86	175.280898876404	38.7840436648711	172	0.0230940384935931	0.0223551669498575	0.014906633	category_avg_1st_2nd
MNG	2019	Missed	51	44.6078431372549	12.5237030168757	45	27.63257	6.75624649286963	27.587326	95.4764706470588	14.4705989493504	95	102.388235745098	12.5569687304842	100.8	177.427056470588	40.1769717250814	170.14799	0.0497901750686275	0.0665024900713187	0.024112601	category_avg_1st_2nd
MNG	2019	Overidentified	132	43.0909090909091	13.728809929051	41	27.1754858636364	5.90612812061957	27.416609	91.3219696969697	11.52116084584	92	104.863636522727	17.0902289290661	102.6	174.015000530303	33.1138608778268	170.14799	0.0578620014333333	0.0797343537388044	0.0236481475	category_avg_1st_2nd
MNG	2019	Consistent HTN	505	45.4475247524752	11.9876639143287	45	28.8657641029703	5.38157315801353	28.312426	94.9330693168317	14.1031234334474	95	111.464554324752	36.3592024415207	102.6	183.893078574257	38.7813810508117	181.74899	0.0782563015320792	0.0857265227082441	0.044993192	category_avg_1st_2nd
MNG	2019	Consistent non-HTN	3331	37.9258480936656	12.2550557622344	36	25.0884347850495	4.31621574994478	24.651375	85.1814770405284	12.3138373665016	85	102.995016661663	21.6462246627832	99	169.417553233864	38.7823274160063	166.28101	0.0243803350103152	0.0400193469322175	0.0093619283	category_avg_1st_2nd
MWI	2017	Missed	42	42.8809523809524	13.600936805885	44.5	22.9928764285714	3.56175178282102	22.0767065	78.6333330952381	8.57300540920993	76.5	86.2714287142857	14.2143746646845	86.400002	151.558779761905	41.8905950737099	139.59869	0.0294895826261905	0.0286770251169764	0.020059809	category_avg_1st_2nd
MWI	2017	Overidentified	145	38.9724137931034	13.9293578995678	36	23.3187776	3.88400881102258	22.980267	78.1510343931034	10.2889984018647	76	85.4950346	14.770300531509	86.400002	148.527470137931	38.8621989299528	142.3056	0.022199227017931	0.0253443362567648	0.011389536	category_avg_1st_2nd
MWI	2017	Consistent HTN	384	45.640625	14.2537985638459	45.5	23.956277546875	5.64505447529635	22.726597	80.085416609375	11.4494893316397	79	86.6859378359375	15.112537080042	86.400002	153.429266770833	38.0880187144337	147.719395	0.0418246595804687	0.0376272284065481	0.030557357	category_avg_1st_2nd
MWI	2017	Consistent non-HTN	2628	36.6773211567732	13.1350394321256	34	22.6738000490868	3.82197665478553	22.035142	76.7795471229072	8.67154539021587	76	84.9042467165145	17.5021679928624	82.799995	139.501598261416	35.3137250512462	132.2514	0.0149182125669711	0.0195076830526965	0.00716337445	category_avg_1st_2nd
NIU	2012	Missed	6	39.6666666666667	12.40430032959	41.5	37.2854998333333	7.16312142328227	36.570902	106.683333333333	3.89893147755467	107.05	133.199999833333	62.9639898399077	109.8	166.1521	19.6475061260202	159.51375	NA	NA	NA	category_avg_1st_2nd
NIU	2012	Overidentified	35	48.8	13.4028091875415	54	33.4329428571429	7.76277122388148	32.876888	101.220000028571	17.0020897474745	102	123.994286285714	35.6990198714408	113.4	196.410455428571	35.7090959358915	193.73669	NA	NA	NA	category_avg_1st_2nd
NIU	2012	Consistent HTN	81	47.037037037037	13.5844069105394	49	35.3795892962963	7.43290990452946	34.373672	106.866666802469	16.0791552769935	106	130.000000395062	46.597928242788	117	188.90056382716	33.1030282813758	184.84261	NA	NA	NA	category_avg_1st_2nd
NIU	2012	Consistent non-HTN	370	38.4162162162162	13.9780996632957	37	31.5836974756757	6.27575130313728	30.9190715	95.1708107702703	13.8351899145438	95	118.045945981081	32.0317926790972	111.6	175.191823324324	25.8991086722142	167.4411	NA	NA	NA	category_avg_1st_2nd
NPL	2019	Missed	57	40.8070175438597	14.4598441461805	35	23.7071685614035	4.72902150673002	22.746723	82.421052631579	12.7404689423969	83	92.4908894385965	22.308924852205	89	145.281352631579	40.6416632850282	141	0.0329803904982456	0.0360965266500623	0.013792764	category_avg_1st_2nd
NPL	2019	Overidentified	225	40.4044444444444	13.0763888151295	38	24.1100147422222	4.00096861458987	23.644444	82.9044444444445	11.8346486525861	82	93.5006400222222	24.114403044385	90	143.657296888889	39.2949649904871	136	0.0304848933955556	0.0340922309462784	0.01585795	category_avg_1st_2nd
NPL	2019	Consistent HTN	1009	46.9008919722498	12.8945697779783	48	24.0044235034688	4.60132491214361	23.495237	83.4316154608523	11.8343720816218	83	97.0922157512388	32.3911372171711	93	153.751429950446	41.5148572721749	147	0.0541468894426165	0.0486596749446104	0.039105266	category_avg_1st_2nd
NPL	2019	Consistent non-HTN	3137	38.3997449792796	13.0073409389578	36	22.6384354666879	3.99457706676609	22.151022	79.2957602814791	10.9252112261891	78	92.2703036853682	23.4521369690478	90	141.187441603443	35.7362795000194	135	0.0217082834418872	0.0254928949652833	0.010827344	category_avg_1st_2nd
NRU	2016	Missed	18	38.9444444444444	11.1643983648772	36.5	35.2472621666667	4.43297539389402	34.246035	115.111111111111	24.5498505779301	109.5	93.2000010555556	42.0307459619462	88.200001	142.928617222222	41.0723380437555	131.478	NA	NA	NA	category_avg_1st_2nd
NRU	2016	Overidentified	22	36.3181818181818	11.256263287764	37	35.2836432272727	7.06214359845149	34.7905275	103.059091	13.4537180755462	100.3	126.245453636364	85.8703307620533	84.599998	136.997263181818	34.336691187285	120.45705	NA	NA	NA	category_avg_1st_2nd
NRU	2016	Consistent HTN	118	44.271186440678	12.3077774153221	44.5	38.2367339152542	8.83423363272391	36.3880215	112.716101525424	19.9404154010825	110.15	105.803389940678	50.6494571126381	91.800003	161.58488940678	48.8380227984761	155.64675	NA	NA	NA	category_avg_1st_2nd
NRU	2016	Consistent non-HTN	548	33.1952554744526	11.5225006541119	31	33.2652345164234	7.65913822682946	32.209925	99.724087560219	20.7901802393679	97.700001	93.1664234343066	53.1207136731639	81	148.398241916058	50.5615886564733	136.11839	NA	NA	NA	category_avg_1st_2nd
QAT	2012	Missed	12	40.6666666666667	11.2276714442758	40	30.48770275	6.19251799248175	29.612483	94.6283326666667	15.0279993452223	93.5	85.75	15.1904575309633	84.5	164	41.9480197820632	161	0.0636289398833333	0.0751349225411457	0.0324877465	category_avg_1st_2nd
QAT	2012	Overidentified	45	41.8444444444444	12.9999222996901	42	31.43229	5.84323234024081	30.961729	100.671555555556	14.5693591853145	101	107.466666666667	45.105230496937	92	169.088888888889	39.7754048160773	164	0.0660580112333333	0.0572723663720776	0.052766569	category_avg_1st_2nd
QAT	2012	Consistent HTN	126	43.2936507936508	11.0446855711278	43	31.4668393492063	6.62967456829341	30.6419755	101.771587277778	17.8853193684763	102	93.8333333333333	38.3025325533443	86.5	164.010317460317	33.1337745012308	161.5	0.0752905756746032	0.070206199357124	0.0525282695	category_avg_1st_2nd
QAT	2012	Consistent non-HTN	874	35.4530892448513	10.798189183553	36	28.9163279874142	6.8123313676768	28.074149	92.4887436762013	16.4037594980045	92	90.3966819187643	32.1441904699379	82	162.337070949657	36.4971614555823	159	0.0299516447049199	0.0326269388405131	0.0194864535	category_avg_1st_2nd
RWA	2013	Missed	67	38.5820895522388	12.551891386791	40	22.1299239850746	2.81113369608126	22.506926	76.3507462686567	9.8056936635061	76	69.4101496865672	12.3677141945293	68.400002	126.664451343284	25.3574618352267	119.877	0.0191807275746269	0.0182463415318193	0.013827839	category_avg_1st_2nd
RWA	2013	Overidentified	341	37.4516129032258	11.5213933507989	35	22.9641883284457	3.28980373823577	22.630587	77.5398827008798	9.1755425413606	76	73.324399111437	29.7906515721502	68.400002	127.495329765396	38.0996612417464	119.1036	0.0182849136835777	0.0199627367941745	0.010380692	category_avg_1st_2nd
RWA	2013	Consistent HTN	969	42.8173374613003	12.5989746373198	43	23.2218747162023	3.95287290078596	22.586132	79.0688338472652	11.2290290742401	77	72.2810526346749	25.4647983092435	68.400002	131.386612910217	32.2821170968205	123.744	0.034743292672549	0.0377814467467801	0.020869538	category_avg_1st_2nd
RWA	2013	Consistent non-HTN	4269	35.2457249941438	11.4295777291556	33	22.3504976460529	3.25891732571014	21.914063	75.9918247828531	9.0756077078611	75	70.2483627114078	20.0971407822915	66.599998	123.303855935816	29.2353970340505	115.2366	0.0125414100066292	0.0154035741696186	0.0064605568	category_avg_1st_2nd
SDN	2016	Missed	117	36.4615384615385	12.9585136849516	35	24.0175997863248	6.52480155644695	23.242188	84.8299146495726	13.5072092001564	84	85.726154017094	40.8381410149057	75.599998	147.702873333333	46.2194604831975	135.7317	0.0406791072153846	0.046992074938008	0.02173968	category_avg_1st_2nd
SDN	2016	Overidentified	407	37.3341523341523	13.0333557752758	36	23.5331956633907	5.24160022069284	22.718975	83.8353808206388	12.6597506662071	83	86.8365110565111	41.4049146762287	77.400002	147.993035110565	41.83567843289	140.7588	0.0397341411943489	0.0422584657732879	0.022453787	category_avg_1st_2nd
SDN	2016	Consistent HTN	1646	42.5382746051033	13.2971896086838	42	25.0838138833536	5.99413103662493	24.3710595	88.85285540887	13.7624227938263	89	92.748882208384	48.2839674113117	79.199997	161.132439447145	44.6422577172698	158.547	0.0726574923902187	0.0716639629314103	0.0460593625	category_avg_1st_2nd
SDN	2016	Consistent non-HTN	3522	35.2265758091993	12.6820197398402	33	22.3917260474162	5.20178990219503	21.204035	81.1461101839864	12.8825202276557	80	80.3401022552527	30.9360605440274	75.599998	146.817099954571	38.9675545597127	140.3721	0.0286844690374503	0.0331526253583825	0.0155940575	category_avg_1st_2nd
SLB	2015	Missed	15	42.0666666666667	13.0190336851564	39	29.0992276	5.73875627711225	26.672764	89.1466674	12.4011437666816	90	75.8399994	13.6384321206133	73.800003	182.16148	33.4283778370267	189.483	0.04097868942	0.0348463334180678	0.025859199	category_avg_1st_2nd
SLB	2015	Overidentified	73	40.9315068493151	15.1752070891263	41	27.7849478630137	5.92298366720934	26.789812	87.9643836712329	13.8820464213625	87	84.1561643972603	40.019123919508	73.800003	182.787263424658	49.3691151575355	182.1357	0.0416361734630137	0.0432777682798723	0.022291107	category_avg_1st_2nd
SLB	2015	Consistent HTN	244	46.2459016393443	12.7845788505272	46.5	29.1239447622951	6.24810143017718	28.100604	91.1881148155738	14.3537545353072	90.5	87.8827867540984	38.3957327899847	77.400002	182.495457459016	44.2428290846763	181.74899	0.0662372111286885	0.0509563397765261	0.05103101	category_avg_1st_2nd
SLB	2015	Consistent non-HTN	1090	37.8422018348624	12.2665101617306	37	26.2180007330275	5.06640923523863	25.5658965	84.4515596201835	13.625461753639	83	79.1999999908257	23.5463320004281	74.7000005	169.196859934862	40.1518615388698	166.28101	0.0269576503326605	0.0263924490161221	0.0175522045	category_avg_1st_2nd
STP	2019	Missed	26	40.7307692307692	13.2711949493863	38	25.9752652307692	9.22631117278279	22.137478	86.8076923076923	15.5641105901217	82.5	114.438461269231	62.4849940257019	99	214.038448461538	37.9598781968548	201.084	0.0332044571115385	0.0321405796821623	0.017334332	category_avg_1st_2nd
STP	2019	Overidentified	83	37.2048192771084	11.5629338796849	36	25.1545834578313	5.54658406507883	24.157904	84.4578313253012	12.2128492958204	82	100.886746807229	28.4395326912419	99	213.859077349398	29.9407700394329	201.084	0.021921811760241	0.0235427315913291	0.014372639	category_avg_1st_2nd
STP	2019	Consistent HTN	239	44.8493723849372	12.5926111131275	45	25.1022248410042	5.20046843308022	23.93899	87.0313807531381	12.1238383562662	87	101.767029112971	29.7044186670831	97.199997	211.330741004184	34.4634206347845	201.084	0.0519528772895397	0.0532745865598197	0.033832882	category_avg_1st_2nd
STP	2019	Consistent non-HTN	1003	33.1036889332004	11.2150640225051	31	24.0309199042871	4.51873884220111	23.486017	82.7736789631107	11.7069219303138	81	98.8797603449651	26.9328823388897	91.800003	204.201503469591	31.1687842983319	201.084	0.013151257965653	0.0176817202343767	0.0073775495	category_avg_1st_2nd
SWZ	2014	Missed	31	40.0322580645161	14.2184946952147	41	28.0150234516129	6.73424355818367	26.699774	91.0645160322581	14.6432590611164	92	91.2774198064516	11.8872112313766	91.799995	159.133288064516	48.3293429404709	152.74651	0.023737528783871	0.0284786562680674	0.01544191	category_avg_1st_2nd
SWZ	2014	Overidentified	110	33.0727272727273	12.3360507642052	31	25.9879168454545	5.531273308508	24.8018675	83.8036364636364	13.3513008224346	79.5	90.8672727818182	18.1213496898482	88.200005	143.789121	42.5151448552021	135.345	0.0154634902281818	0.0206190111361658	0.0075179774	category_avg_1st_2nd
SWZ	2014	Consistent HTN	380	43.6763157894737	14.4385867903198	43	27.9387299552632	6.89403096223426	26.824232	89.7047368868421	14.1580497564972	90	93.8984212763158	24.2164447989707	90	156.880119078947	41.5454630215296	150.61965	0.0432359835613158	0.0473174930305251	0.025757297	category_avg_1st_2nd
SWZ	2014	Consistent non-HTN	1238	34.2285945072698	12.8049956069296	31	25.298104947496	5.45606208312313	24.341012	82.5786752932148	12.3173332888167	80	90.3533120928918	21.0900997098857	88.200005	141.697437810985	36.2144083213822	135.345	0.0132420220613086	0.0178940912175021	0.0059251389	category_avg_1st_2nd
SYC	2004	Missed	15	41.4666666666667	9.1952368622228	40	26.2201166	5.43978956243519	26.924774	85.8666666666667	12.5406007298959	87	95.8799996666667	13.7835927806527	97.199997	199.666101333333	36.7945075659365	192.9633	0.03035184992	0.0260898017090086	0.018947331	category_avg_1st_2nd
SYC	2004	Overidentified	56	43.5535714285714	11.1125148824641	42.5	27.6256725357143	5.78357394304851	27.5616455	92.9464285714286	13.2135187562616	92	106.585713982143	29.4306905339379	99.9	209.135646607143	42.7889269541623	202.437455	0.0343624900375	0.0325944200086279	0.022323085	category_avg_1st_2nd
SYC	2004	Consistent HTN	170	47.8058823529412	10.4634031476315	50	28.3761905176471	6.06148351524615	27.5436935	94.2823529411765	12.7131407249991	94.5	112.309411482353	41.0469213622223	99	218.533268647059	51.3215248010847	206.4978	0.0652519131135294	0.0569264122429714	0.0516672955	category_avg_1st_2nd
SYC	2004	Consistent non-HTN	608	40.5230263157895	10.4108103136334	39	25.7142260230263	5.31595450988653	24.977024	86.1134868421053	11.9555167697643	85	100.003618274671	28.5034135778215	95.400002	204.999973746711	45.7922350026078	201.27735	0.0228990470215461	0.0244537246316447	0.014154604	category_avg_1st_2nd
TGO	2011	Missed	17	37.5882352941176	10.9376575618903	38	24.4752296470588	4.41219851905297	23.051754	84.7058823529412	9.58361039667693	81	78.8235294117647	15.2939338224247	80	167.882352941176	14.8276867419583	168	0.0161203996117647	0.0161100935117871	0.013256489	category_avg_1st_2nd
TGO	2011	Overidentified	60	35.8333333333333	11.9506991025441	34	24.2851673	6.22670323883069	22.9347755	83.3333333333333	15.5472670950329	79.5	78.7666666666667	20.2362040610946	74.5	166.683333333333	15.2676590356668	163.5	0.0187076062	0.0199769198077519	0.011950465	category_avg_1st_2nd
TGO	2011	Consistent HTN	242	41.9132231404959	12.0866816875254	42	23.9977577520661	4.75009858735651	23.2135965	83.2148760330578	11.6755634525609	81	79.3140495867769	16.8510846802838	80	171.301652892562	21.4469314501144	165	0.033780331342562	0.0319622986633077	0.0248283455	category_avg_1st_2nd
TGO	2011	Consistent non-HTN	867	34.8235294117647	11.4664889794135	32	22.8227336205306	3.84271136788698	22.308149	79.7881199573241	10.3924141581336	78	77.044982698962	20.6136024754217	76	168.374279123414	20.3053991279778	162	0.0126671411914072	0.0154932195566907	0.0063734278	category_avg_1st_2nd
TJK	2017	Missed	50	38.58	12.9332509289752	39	26.70664062	4.07266677323771	26.0444985	84.51799988	16.4703405402114	85.5	89.85600038	20.214241682674	87.2999995	156.6057662	44.8247020075743	150.039605	0.0255184669	0.0400531295282229	0.00967726855	category_avg_1st_2nd
TJK	2017	Overidentified	201	38.4278606965174	11.7220313896738	38	25.716127761194	4.13672390292827	25.689562	83.2736317711443	12.57475058087	82	94.5814922487562	28.555738577492	90	155.716971243781	38.9230177494841	151.5864	0.0250517385044776	0.0377041806855201	0.010748082	category_avg_1st_2nd
TJK	2017	Consistent HTN	616	44.5600649350649	12.3957622969548	45	27.4101915746753	5.52263195612838	26.647709	87.2464448214286	18.9591685719127	89	97.3165907824675	33.6454583109497	91.800003	161.253272175325	39.1408909110808	158.9337	0.0560137241202922	0.0713576768826359	0.0281321175	category_avg_1st_2nd
TJK	2017	Consistent non-HTN	1057	34.2923368022706	11.2149566971875	33	24.3692233632923	4.23320766823681	23.634033	78.6094133614002	15.7870385253303	80	92.1416083027436	22.0741223171769	88.199997	145.598952403027	33.9151261220335	142.3056	0.0128652663161495	0.0209923409498802	0.0053429487	category_avg_1st_2nd
TKL	2014	Missed	5	48.4	16.4711869639076	57	31.8251776	5.15509859616063	29.389587	100.8	18.430952227164	92	135.7200024	53.040479108696	118.8	211.679586	75.0664306211294	197.217	NA	NA	NA	category_avg_1st_2nd
TKL	2014	Overidentified	24	41.75	13.4236974106955	41	34.379787375	6.18729175808289	35.1994765	112.770833333333	26.9177407018634	106	147.37500075	69.6435714997383	114.3	203.726450416667	29.6790485859609	200.31059	NA	NA	NA	category_avg_1st_2nd
TKL	2014	Consistent HTN	69	45.1594202898551	11.6285945592621	47	36.4971477391304	6.22706711772515	35.68153	107.639130434783	13.3234779220224	106	133.226086449275	57.7194003839602	118.8	212.90356942029	51.1034079239496	208.81799	NA	NA	NA	category_avg_1st_2nd
TKL	2014	Consistent non-HTN	315	34.6444444444444	12.7351984494574	31	32.6034106031746	6.94630447121711	32.242481	97.6869841269841	13.4824982842136	98	119.679999631746	46.2817254970464	106.2	193.750203206349	45.3964821437107	188.70959	NA	NA	NA	category_avg_1st_2nd
TKM	2018	Missed	38	38.1578947368421	10.3075053101296	37.5	25.2539410526316	4.22440164524814	25.3087955	87.6315789473684	11.4352963601714	89.5	99.2842095263158	55.2638981065656	85.5	163.421455	41.7626832358158	159.51375	0.02106216075	0.0295144610595811	0.00997663855	category_avg_1st_2nd
TKM	2018	Overidentified	218	42.8669724770642	12.2442767975152	43	25.6111596238532	4.22756593074084	25.1825485	91.7720183211009	12.5442625164649	92	89.2271558853211	19.3031019221729	88.199997	163.820666055046	42.0283520826312	162.027295	0.0350351701146789	0.0469621794746523	0.0162014225	category_avg_1st_2nd
TKM	2018	Consistent HTN	540	44.7481481481481	11.5887915387524	45	27.7468285185185	5.21926242881357	27.33564	95.8848147907407	13.7852274753484	96	99.3983333425926	40.9305426102623	90	168.322632777778	48.5600762073269	162.414	0.0535316654518519	0.0719428996743212	0.027340499	category_avg_1st_2nd
TKM	2018	Consistent non-HTN	2312	36.4204152249135	11.4825202772526	35	24.8101575506055	4.06785418054389	24.386526	87.3909601747405	11.8357422457933	88	89.4099394636678	19.9359667552766	86.400002	162.483411985294	43.2709028359772	159.3204	0.0160421802893426	0.0255190256251264	0.0071995561	category_avg_1st_2nd
TLS	2014	Missed	29	37.3448275862069	13.1645515958278	32	21.8871596206897	3.94492210333104	20.669388	76.2758620689655	7.55880069722013	75	76.3448276551724	20.9997886203296	72	143.785726896552	33.5593070696106	139.21201	0.0249751145310345	0.0335281147770902	0.0083409268	category_avg_1st_2nd
TLS	2014	Overidentified	106	41.6415094339623	14.3023066266518	40	21.2736801603774	3.34961360271015	21.198501	77.4056603773585	10.6991573338738	78	74.428301990566	13.8384266144321	73.800003	144.425154150943	32.4521933775934	143.079005	0.0288170449726415	0.0300322815692312	0.0178592095	category_avg_1st_2nd
TLS	2014	Consistent HTN	459	45.4291938997821	14.010168546853	44	21.5837316056645	3.63126220661752	21.187641	77.9455337690632	10.5293972283204	77	77.6745100893246	27.3534070825634	73.800003	153.035471546841	38.1424593473865	145.0125	0.0515388200925926	0.0523997640099986	0.030969197	category_avg_1st_2nd
TLS	2014	Consistent non-HTN	1470	38.974149659864	14.0027474131735	38	20.7509939367347	4.11786093985406	20.19125	75.3229251707483	9.54529873642941	74	76.6555103108844	22.8248301115158	73.800003	143.426240959184	36.0621906398797	137.471855	0.0218152787547619	0.0259380958940038	0.0113153285	category_avg_1st_2nd
TUV	2015	Missed	19	43.3684210526316	16.1939993218194	43	30.9421555789474	7.24129170488602	30.866701	96.9684210526316	18.1865961824019	96	85.4526313157895	39.4559559845233	75.599998	146.437183157895	32.4254734925807	145.7859	NA	NA	NA	category_avg_1st_2nd
TUV	2015	Overidentified	59	39.7627118644068	15.3244665576853	40	33.7421350677966	7.52246036017483	33.471039	101.910169661017	13.81103660502	101	83.471186440678	26.4056624677587	77.400002	163.547883559322	48.0328792264649	157.3869	NA	NA	NA	category_avg_1st_2nd
TUV	2015	Consistent HTN	316	47.2626582278481	12.8081322588038	50	35.7545858575949	7.96167762054074	34.7897375	107.005379753165	15.2487149062709	107	91.9139239588608	44.0236636801268	79.199997	166.637106613924	45.5916474120459	164.3475	NA	NA	NA	category_avg_1st_2nd
TUV	2015	Consistent non-HTN	429	36.004662004662	13.3351820766973	33	30.1874763706294	6.44752467720356	29.937748	94.5165501118881	14.9865494666533	94	85.0867133846154	41.0164859256598	73.800003	152.415686620047	38.6185246861636	146.946	NA	NA	NA	category_avg_1st_2nd
TZA	2012	Missed	25	46.36	10.5588825166303	47	23.87794044	4.75019178141628	22.700172	86.2	10.9201648339208	85	89.56800072	31.3422351803123	86.400002	178.3305724	32.9253124213243	166.28101	0.034441189256	0.0304137178253732	0.027485868	category_avg_1st_2nd
TZA	2012	Overidentified	109	41.8073394495413	10.4681855446238	41	22.7389987431193	4.35001553627037	22.444799	83.039449559633	9.64374697830763	80	87.0275231559633	25.9546242667553	84.599998	174.635848807339	28.4796578807519	166.28101	0.0243827163963303	0.0187547369332552	0.017615529	category_avg_1st_2nd
TZA	2012	Consistent HTN	482	47.6991701244813	11.3169587082144	49	23.6816974190871	5.41237548638611	22.611189	86.1215767551867	12.2621822492741	84	87.7406640684647	27.2160103571335	82.800003	183.366400414938	33.2395367790782	174.015	0.0545257644377593	0.0483919104220488	0.0398391335	category_avg_1st_2nd
TZA	2012	Consistent non-HTN	939	39.555910543131	10.2252777784554	38	22.3946978977636	4.10056202101708	21.584436	81.4796592140575	11.292566063841	79	85.8594250905218	24.7559083668238	82.800003	170.986879126731	25.8122570076715	159.3204	0.0188178976309904	0.0186196807103999	0.011793254	category_avg_1st_2nd
UGA	2014	Missed	41	32.3414634146341	11.4599514748047	29	22.7049465365854	4.58945358216455	21.604939	78.7073170731707	12.4547659372608	75.5	68.4878042926829	13.330644632813	68.400002	141.107772682927	46.9668442043885	126.4509	0.0148190317317073	0.0169865777430334	0.0071321372	category_avg_1st_2nd
UGA	2014	Overidentified	229	34.2794759825328	12.9902314069035	31	22.8002575283843	3.83694280814622	22.036501	78.4947597729258	9.58014526358222	77.199997	73.013973650655	21.3951908111106	70.199997	133.269653755459	30.4460010872884	126.4509	0.0153427057039301	0.019475338838274	0.0076692207	category_avg_1st_2nd
UGA	2014	Consistent HTN	637	40.1255886970173	13.7232273891828	38	23.4018663908948	4.64534154915599	22.375679	81.064835144427	10.1230303443116	79	74.3171115039247	21.1717485076225	72	144.002344536892	40.8653576211983	136.8918	0.030574052733438	0.0330983388431736	0.016954059	category_avg_1st_2nd
UGA	2014	Consistent non-HTN	2069	33.6104398260029	12.0302651566273	31	22.4508298322861	4.13087641418967	21.751322	77.7334460884485	8.61170502913109	76.5	71.3492509676172	17.7625352857786	68.400002	131.552387104882	34.1600018913576	122.5839	0.0113367360102562	0.01492145392041	0.0056189341	category_avg_1st_2nd
URY	2014	Missed	20	42.75	14.1602668722993	45.5	27.42921885	5.77315736258238	25.9993805	91.5000001	11.3993073833919	93	91.35	20.1161757378432	86	166.3	43.3554464495766	172.5	0.03422581406	0.0389729787799709	0.018157551	category_avg_1st_2nd
URY	2014	Overidentified	40	44.85	13.9881818249989	46.5	27.508161175	4.90350996743042	26.4950795	94.264999875	11.8498415796508	92.5	89.2	27.4583133924678	87.5	185.125	53.1496134534995	191.5	0.0356935319075	0.0396905875242093	0.020428288	category_avg_1st_2nd
URY	2014	Consistent HTN	167	49.1616766467066	11.4520042783435	52	28.123553748503	5.25654746719088	27.458654	96.148503011976	14.4786250996096	96	97.125748502994	30.4526453716116	90	182.718562874251	50.939591701755	190	0.0631513535467066	0.0525432514668857	0.047064725	category_avg_1st_2nd
URY	2014	Consistent non-HTN	648	39.0586419753086	12.5975496013381	38	26.0965101558642	4.76692916037744	25.2168055	88.0316357638889	13.0749936271484	87	89.5046296296296	21.2442913910914	87	174.860185188272	47.0630556729317	178	0.020658480967608	0.0259976627618375	0.011102749	category_avg_1st_2nd
VNM	2015	Missed	15	45.1333333333333	11.5811834250136	44	22.7545519333333	3.15710928715249	23.837204	78.846667	8.83765189995427	80.5	71.8800002	14.7409640417445	72	193.221102	50.6875642613936	185.616	0.0434656485733333	0.03666745389312	0.029109268	category_avg_1st_2nd
VNM	2015	Overidentified	117	47.2820512820513	11.1971718672589	48	22.8405995641026	3.73823020798743	22.431427	79.4743587948718	9.22375266739981	78.099998	72.1000001025641	22.6175541106522	68.400002	180.615341042735	44.9403122224178	176.72189	0.0360191496418803	0.0265605230718922	0.027738625	category_avg_1st_2nd
VNM	2015	Consistent HTN	344	50.2936046511628	11.2994421713022	51	23.3431805639535	3.65446089162576	23.02888	81.4238370872093	9.29988945422978	81.450001	78.5365116569767	28.2670439131355	72	190.813967383721	52.5042552008352	187.9362	0.0677601035988372	0.0552385560610578	0.050657587	category_avg_1st_2nd
VNM	2015	Consistent non-HTN	2041	40.4933855952964	12.3944200108224	40	21.7398407187653	2.95280680851759	21.393688	75.5972071528662	8.54154533396408	75	70.9601275526703	20.2753065154439	68.400002	171.929548153846	46.256249126741	167.0544	0.0208533917963743	0.0232896745429436	0.011592225	category_avg_1st_2nd
VUT	2011	Missed	75	42.1333333333333	11.9371477118906	41	25.5385661333333	4.22502018766645	25.077372	73.1693331466667	23.4131053318112	80	107.76239992	37.5244459969097	97.199997	197.3871484	36.8771724835834	191.0298	0.051743428892	0.0390875354710059	0.03950914	category_avg_1st_2nd
VUT	2011	Overidentified	254	42.1220472440945	11.4303556280774	42	25.931424507874	4.57039785256827	25.3134515	76.7551181259842	20.7815808531258	81	104.562283326772	29.6200960674297	99	192.832370401575	34.0019966578587	184.84261	0.0402357355964567	0.0293085617458417	0.032390889	category_avg_1st_2nd
VUT	2011	Consistent HTN	979	46.0326864147089	11.0433684046392	46	27.4704938478039	6.27427585798862	26.640017	80.7553625679264	23.7590821732124	85	107.95550545046	36.361018501828	99	196.929839141982	36.5074428711435	187.9362	0.0694724987484168	0.0546064567880319	0.055376433	category_avg_1st_2nd
VUT	2011	Consistent non-HTN	2335	38.8295503211991	10.1577987022958	37	25.6284258959315	5.40442239676318	24.568151	75.5806852137045	21.4541764543737	80	100.481935701071	24.0368387542605	95.400002	187.627668389722	29.9667297912353	179.0421	0.0289050100773019	0.0261960082151991	0.020364346	category_avg_1st_2nd
WSM	2013	Missed	16	40.875	10.8004629530405	39	37.037774375	6.88144863329317	37.206968	108.5625	15.823900699048	111.5	112.3875009375	18.6131814095551	108	169.56795	20.6513727350805	168.2145	0.04482016918125	0.0383537426875636	0.0285093915	category_avg_1st_2nd
WSM	2013	Overidentified	59	43.271186440678	14.1796728094086	45	35.3481994067797	8.78550971384053	33.746532	105.027118644068	21.0218755561789	105	133.566101457627	66.9169544818931	109.8	177.292117966102	32.6055429552318	166.28101	0.0528877388305085	0.0412151543117773	0.038726714	category_avg_1st_2nd
WSM	2013	Consistent HTN	235	47.936170212766	11.2207916279213	50	36.0344486808511	7.29101376033518	34.626038	108.868936170213	14.842391822657	108	128.788085217021	38.3513250378588	115.2	176.399375276596	28.7695498899168	170.14799	0.0806592743719149	0.0550072823058912	0.070935279	category_avg_1st_2nd
WSM	2013	Consistent non-HTN	1004	35.6135458167331	12.4387254213031	35	31.337314809761	6.553818254978	30.5109885	97.310358562749	15.2798152472211	97	117.5360555249	39.3221633099859	108	167.879410547809	24.9451906132747	158.547	0.0255945701213147	0.0272636877382796	0.0148279065	category_avg_1st_2nd
ZMB	2017	Missed	35	37.0571428571429	12.1967759894906	35	23.2805365142857	4.13910693011445	22.351717	80.5800000857143	11.6621761191015	78	94.3714284857143	20.7093697055223	93.599998	138.814250857143	33.4710061481285	138.0519	0.0193701383171429	0.0216073253381843	0.011508931	category_avg_1st_2nd
ZMB	2017	Overidentified	203	33.551724137931	12.4678213331284	30	23.9679731182266	5.68383957237513	22.486551	80.7640394384237	12.5610799413369	78	89.6275862906404	24.4228675046041	88.199997	134.209664482759	36.1568970186262	122.5839	0.0168259024310345	0.0189004655668874	0.0093104634	category_avg_1st_2nd
ZMB	2017	Consistent HTN	405	43.4814814814815	15.1583319498799	42	23.8945291876543	4.57224309152903	22.806797	82.4950617580247	13.2261825609315	80	98.7191112444444	41.7576592840217	93.599998	143.193577802469	41.8213562513917	134.18491	0.0463930310111111	0.0506897118637064	0.027163526	category_avg_1st_2nd
ZMB	2017	Consistent non-HTN	2148	34.6345437616387	12.5372684639429	32	22.6869442094972	4.26803326175185	21.864135	78.2636871131285	9.60851947583526	77	88.9655865581937	23.5177238608845	88.199997	130.741685563315	34.1757886925187	121.8105	0.0136780521263408	0.0183932913007233	0.00688326105	category_avg_1st_2nd
AFG	2018	Missed	39	32.5128205128205	9.9363018506352	32	25.1256999487179	4.15454917931635	24.609375	88.3307692820513	9.81639741935589	90	85.4358974358974	28.8588168337137	80	146.358974358974	42.5697490685872	148	0.0250011348025641	0.0180802039096799	0.019469183	category_2nd_if_1st_130_80
AFG	2018	Overidentified	78	40.0128205128205	13.249350476355	40	25.3708871025641	4.35236580346067	25.2081365	90.526923051282	15.2126713823579	90.5	95.025641025641	34.6473793011952	88	155.794871794872	42.9383003354538	157.5	0.0510818154371795	0.0463044431110264	0.0391547365	category_2nd_if_1st_130_80
AFG	2018	Consistent HTN	468	43.9380341880342	14.8895435617196	45	26.9455106025641	5.68931979239925	26.5488795	92.6811965854701	16.4045193098597	92	99.4850427350427	40.802152169041	89	159.82905982906	44.3934213152523	156	0.0871436350807692	0.0848590435873428	0.0566773065	category_2nd_if_1st_130_80
AFG	2018	Consistent non-HTN	1965	34.3567430025445	13.3773930640857	31	24.1012547384224	5.19204358249905	23.388687	84.6310788778626	15.180760621339	84	89.9460559796438	32.6447137062068	83	144.001526717557	36.6197015756928	138	0.0304656119529771	0.0392230515721128	0.015343528	category_2nd_if_1st_130_80
ARM	2016	Missed	20	39.9	12.3284011000701	36.5	26.0624265	5.68618732781675	25.4197665	91.85	12.8647826090823	95	79.7400008	17.4721552382493	84.6000025	171.6561285	30.5184709113025	171.30809	0.036615237735	0.0534877714894653	0.011410529	category_2nd_if_1st_130_80
ARM	2016	Overidentified	40	43.3	13.5763746529752	42	25.71225275	4.84918335631064	24.8321955	91.9	15.4551460187712	89.5	78.659999575	12.2435288272878	81	164.76320325	37.2051574803688	161.06055	0.0335859939975	0.0392553324126082	0.018726933	category_2nd_if_1st_130_80
ARM	2016	Consistent HTN	409	50.6650366748166	11.634034547991	52	28.9732352640587	6.40517575781496	27.829313	97.4853300733496	14.037494607444	98	88.9072370977995	31.7532397795087	84.599998	182.951646381418	42.7924050401357	185.61601	0.0928610454875306	0.108962708241959	0.055130068	category_2nd_if_1st_130_80
ARM	2016	Consistent non-HTN	736	37.835597826087	13.5439374361657	36	25.1148912866848	5.36399570602447	24.167162	87.1422554307065	14.2188528601291	86	79.1557334701087	24.3873782829275	75.599998	162.307867336957	43.3525031225704	158.9337	0.025104446573587	0.0476529259942034	0.00750442385	category_2nd_if_1st_130_80
ASM	2004	Missed	33	41.5151515151515	10.1215154871973	41	35.5301384242424	5.46393823186727	35.806583	108.90303030303	13.8810231262073	111	116.727272727273	31.7945285458763	109	183.121212121212	28.6321034589645	174	0.0391607796484848	0.0206818505837968	0.036690749	category_2nd_if_1st_130_80
ASM	2004	Overidentified	52	43.3269230769231	10.2090332046849	44.5	35.3475398461538	5.62788588286563	35.639492	105.276923153846	14.1375407944676	103.5	126.307692307692	49.7549045612939	113.5	191.442307692308	27.3434319901783	192.5	0.0558149959423077	0.0390383097513293	0.044652667	category_2nd_if_1st_130_80
ASM	2004	Consistent HTN	360	44.8277777777778	9.86190473308313	44.5	37.23132755	8.15203696638525	36.200945	109.824722105556	15.4917523965186	109	141.0725	67.4955629976761	115	190.686111111111	30.0205839576371	184.5	0.0750916687652778	0.0602900686399572	0.055727631	category_2nd_if_1st_130_80
ASM	2004	Consistent non-HTN	692	41.3034682080925	9.82467666648698	40	34.3358219768786	6.61663864849184	33.809511	102.850867015896	14.3180792445774	103	125.21098265896	55.8513013960214	107	182.751445086705	26.2405450839409	177.5	0.0408527874552023	0.0348440465579028	0.0285770995	category_2nd_if_1st_130_80
AZE	2017	Missed	20	39.4	11.8072234803865	37	24.7185186	4.2293735568004	24.164341	80.35	15.8422320330651	75	89.36999985	15.5421704496273	90	155.3373905	37.3662339309568	150.23295	0.01964093016	0.022239209556469	0.0118827785	category_2nd_if_1st_130_80
AZE	2017	Overidentified	65	42.3384615384615	13.8454380156842	44	25.9927897384615	4.9709789933349	25.951557	88.7307692307692	15.4057307019673	89	93.0489229692308	32.3298590436488	88.199997	169.868386307692	40.8878967110633	170.14799	0.0382120370086154	0.0442365875557975	0.018159304	category_2nd_if_1st_130_80
AZE	2017	Consistent HTN	370	49.3054054054054	11.9864975061077	51	29.3001575459459	5.57822368948391	28.4207505	96.077027027027	14.2542776092606	96	99.0666486216216	42.1251674785963	87.2999995	181.695697675676	45.1777984866193	178.462055	0.0956158364035135	0.117383274717012	0.0545678215	category_2nd_if_1st_130_80
AZE	2017	Consistent non-HTN	1317	40.1025056947608	13.1676459935539	39	25.9037840280942	4.74366497502715	25.351542	88.3952164009112	14.0540651633792	88	88.864510221716	27.7740114950138	84.599998	167.524194897494	41.013567877971	165.5076	0.0289619498169856	0.0454727135471432	0.01204082	category_2nd_if_1st_130_80
BEN	2015	Missed	57	34.6666666666667	12.4000768046777	33	24.1449200350877	4.49321433978461	22.65625	83.5614035087719	11.2567718410165	81	87.9649122807018	21.8803278509982	85	152.666666666667	38.39332779335	149	0.0180685625824561	0.0240282967371543	0.010934047	category_2nd_if_1st_130_80
BEN	2015	Overidentified	172	35.5348837209302	13.0098457312649	32	23.9826291453488	4.54353180305117	22.866163	82.7325581395349	10.7158126789744	81	86.9244186046512	23.108948349331	87	151.622093023256	42.096410929407	145	0.0169247178674419	0.0208254578957681	0.00847581215	category_2nd_if_1st_130_80
BEN	2015	Consistent HTN	1207	42.2510356255178	13.208524566799	41	24.5669796777133	5.34254070032208	23.337685	85.5410107705054	12.7195061795571	83	91.1317315658658	34.4121210504607	85	163.334714167357	49.7652763738682	153	0.0393308479078708	0.044792661930118	0.02234875	category_2nd_if_1st_130_80
BEN	2015	Consistent non-HTN	2961	35.3036136440392	11.8290191063438	33	22.9635333762242	4.1866403608947	22.343515	80.3272543059777	9.33794732959224	79	86.983113812901	23.5052693610035	84	149.278622087133	43.3068371138255	140	0.0129963340306045	0.0171005645268517	0.0065967483	category_2nd_if_1st_130_80
BGD	2018	Missed	60	41.0833333333333	11.0258427813727	39.5	24.5134122833333	5.71277567922763	23.4286945	82.3650002666667	10.93419197275	81.299999	101.316666666667	35.7858468693727	92.5	179.216666666667	30.5686732671003	178	0.031499978325	0.0287885325866542	0.022888068	category_2nd_if_1st_130_80
BGD	2018	Overidentified	135	39.5333333333333	10.9815313071878	39	24.4595329925926	4.40808564383651	24.298027	82.7199999851852	10.8590206453767	84	99.0296296296296	24.5006672893412	95	175.22962962963	37.3159044841974	172	0.0264808093133333	0.0239973042483433	0.019759169	category_2nd_if_1st_130_80
BGD	2018	Consistent HTN	821	43.3227771010962	11.8827331209889	43	24.5828194299635	4.60437845691433	24.198378	84.033739319123	11.3146675478413	84	104.875761266748	37.4417812735727	95	182.429963459196	37.8814135340819	179	0.0470331233392205	0.0471221184159173	0.029147035	category_2nd_if_1st_130_80
BGD	2018	Consistent non-HTN	4672	37.4636130136986	11.7939366455703	36	22.2481138818493	4.14421387155273	21.671668	77.6386986245719	10.4142538251061	76.400002	95.8369006849315	30.1909845966401	91	167.15625	37.2060172477395	164	0.0221142401598031	0.0255429564384169	0.012617926	category_2nd_if_1st_130_80
BLR	2017	Missed	28	42.4642857142857	10.4331456953562	43.5	25.8752907857143	4.10363047577939	24.8694525	86.3071427857143	11.9767036617809	85.5	85.8342855	13.9335899420893	87.2999995	174.705535	36.1100051608244	178.2687	0.058877090175	0.0449078827206796	0.04822357	category_2nd_if_1st_130_80
BLR	2017	Overidentified	123	42.5609756097561	11.8799640816531	43	26.7990008943089	4.66870456032162	27.381649	90.0764227235772	12.1842285413309	91	83.3560976666667	15.568221626218	81	179.743191382114	37.6357683736407	179.81551	0.0626133349268293	0.0569280531663172	0.049008854	category_2nd_if_1st_130_80
BLR	2017	Consistent HTN	699	48.4234620886981	11.5648573007389	50	27.4606650228898	5.03767102746288	27.08416	91.8619456509299	12.2299311063723	92	87.1246352575107	27.8953774626973	82.800003	192.612005994278	38.5603891023975	192.1899	0.107117863188126	0.0827637621197107	0.084243916	category_2nd_if_1st_130_80
BLR	2017	Consistent non-HTN	1894	38.837909186906	12.1958666913459	38	25.0713134271383	4.28304852341521	24.544035	83.4151003299895	12.1071276352844	82	82.0187012053854	19.2402056375117	79.199997	175.905623769799	36.9312974015236	170.9214	0.0395727882267424	0.0441918073952849	0.0231127125	category_2nd_if_1st_130_80
BRN	2016	Missed	15	45.5333333333333	15.3756145831483	49	29.2434823333333	4.82839490955441	28.912914	91.1266662666667	9.95737077120457	93	126.5999996	75.6204052172996	93.599998	208.070378666667	49.8601992507879	201.85739	0.0559498494933333	0.0525099443147136	0.029672539	category_2nd_if_1st_130_80
BRN	2016	Overidentified	44	41.3181818181818	15.0066229212657	41.5	28.8261425681818	5.63711594395522	27.914915	91.44545425	15.9322470574552	91	106.854546568182	50.0144434274471	88.200005	206.840557045455	38.3627642920784	199.9239	0.0440573109	0.0404987199961288	0.0266270085	category_2nd_if_1st_130_80
BRN	2016	Consistent HTN	182	47.489010989011	13.6744868745283	49	28.9529274120879	5.70404893613947	27.831754	92.8736262857143	12.3611746530878	92.75	101.719780131868	34.3041247154649	91.799995	212.347168802198	45.5921652324495	208.817995	0.0645485555296703	0.0485691249042527	0.0533992235	category_2nd_if_1st_130_80
BRN	2016	Consistent non-HTN	1001	35.9120879120879	13.0851161147413	34	25.9008990609391	5.1572607455508	25.638609	83.3041957662338	13.2287120235245	83	88.5146852087912	24.9841298603613	82.799995	193.134050918082	38.6815933795033	187.16281	0.0200086094414586	0.0244332847305038	0.0097977147	category_2nd_if_1st_130_80
BTN	2019	Missed	57	43.7894736842105	11.5677149893654	45	25.9053812105263	4.10363931924468	25.873432	83.8631578421053	10.4112512890055	84	88	30.4542983126239	82	153.684210526316	43.5898734532365	148	0.0330146528052632	0.0300877505887575	0.02257283	category_2nd_if_1st_130_80
BTN	2019	Overidentified	165	40.3939393939394	13.3204853101808	39	25.4036711151515	3.63551845888542	25.203981	83.3666969939394	10.0713170215441	83	84.1272727272727	23.7861826144989	80	144.927272727273	36.5006788504135	141	0.0255144041848485	0.0262409353610339	0.015239295	category_2nd_if_1st_130_80
BTN	2019	Consistent HTN	875	45.0182857142857	12.0039899654198	44	26.1640081862857	4.52063505731002	25.776297	86.148457136	10.1495941970216	86	85.2514285714286	22.0792903814032	82	156.090285714286	41.5701533737862	151	0.0397045265930286	0.036200105186379	0.027585257	category_2nd_if_1st_130_80
BTN	2019	Consistent non-HTN	3052	37.1097640891219	12.1660669701768	34.5	24.8435962346003	4.26379107041233	24.358279	81.623328964941	10.8106412186026	81	81.1363040629096	17.1796119962434	79	139.908912188729	36.2903305980521	134	0.0163232649443971	0.0179097267092596	0.0094081704	category_2nd_if_1st_130_80
BVI	2009	Missed	8	43.625	9.76784082004382	43	32.34720775	8.6821421953212	28.638499	97.4725005	21.5499419726763	90.170002	99.375	24.283665879999	96	186.625	28.3192892364399	192.5	NA	NA	NA	category_2nd_if_1st_130_80
BVI	2009	Overidentified	7	35.5714285714286	5.68205194324324	36	31.3760602857143	3.85990354435901	31.976707	96.1571431428572	16.8757825615514	106.68	101.142857142857	5.11300861947808	101	196.142857142857	49.1712265843504	188	NA	NA	NA	category_2nd_if_1st_130_80
BVI	2009	Consistent HTN	48	43.2916666666667	10.9037536642952	43	28.9152740208333	4.85107669638393	28.32615	94.012808625	11.8410560663997	93.980003	110.416666666667	46.6908498636822	99	190.333333333333	29.3100326540998	185.5	NA	NA	NA	category_2nd_if_1st_130_80
BVI	2009	Consistent non-HTN	152	40.8355263157895	9.40229933759503	39	28.1283016513158	5.768819658174	27.1931115	89.5410157171053	11.6764686887508	90.169998	104.407894736842	28.6653112613608	100.5	184.644736842105	28.3732006506506	179	NA	NA	NA	category_2nd_if_1st_130_80
BWA	2014	Missed	38	36.3157894736842	12.6215287187299	34	25.1804463421053	6.09364065011576	24.3131525	84.3710525789474	16.8982473079462	83.5	77.2105266052632	16.2393547675395	72	139.761519736842	38.261242357695	130.7046	0.0204670447447368	0.0208584160399701	0.013382326	category_2nd_if_1st_130_80
BWA	2014	Overidentified	87	37.4712643678161	13.4595337357126	35	25.3944604022989	6.80472866925381	24.326101	87.2321838850575	13.1393912816006	86	78.4137930229885	16.8423825395966	77.400002	142.043355287356	41.8676602229711	125.6775	0.0199895306793103	0.0212468995635311	0.010337352	category_2nd_if_1st_130_80
BWA	2014	Consistent HTN	438	40.7853881278539	13.3671808970722	40	25.6805965136986	6.71208578225421	24.509316	85.4630136986301	16.4153079700552	85	83.7534246050228	38.6555145539643	77.400002	153.67705239726	42.9812623157385	149.846245	0.0363336395107306	0.0403294544677515	0.022987998	category_2nd_if_1st_130_80
BWA	2014	Consistent non-HTN	1668	33.2919664268585	11.9230891718125	30	23.1837621306954	5.43395604909874	21.9960965	78.9556355029976	15.8570544919694	78	79.3057553651079	18.1552641448899	77.400002	140.376504616307	39.3396448260596	132.05805	0.0130128880809952	0.0178687219466445	0.00617730995	category_2nd_if_1st_130_80
COK	2015	Missed	12	42.6666666666667	13.4795018341543	45.5	34.17705625	6.74678053199919	35.3155975	109.7	20.332821652777	114.45	114.899998666667	28.1883905077639	117	179.364351666667	14.2634925933638	179.4288	NA	NA	NA	category_2nd_if_1st_130_80
COK	2015	Overidentified	32	39.4375	12.9488759008948	43	35.56270871875	8.88232740067078	35.528265	106.97187465625	22.8427613347461	106	104.23125015625	23.4840867985989	97.199997	188.8183596875	27.9681107547084	192.383255	NA	NA	NA	category_2nd_if_1st_130_80
COK	2015	Consistent HTN	110	44.9272727272727	11.7048637980304	48	36.9426038363636	7.7393262197697	35.8965435	113.158181909091	16.8771242245209	113	124.592726581818	39.3880422159173	111.6	203.657312272727	32.6512354788875	202.437455	NA	NA	NA	category_2nd_if_1st_130_80
COK	2015	Consistent non-HTN	413	38.0847457627119	12.4413218768919	38	32.3773877215496	7.38242696879743	31.99251	99.869249401937	17.8919979975386	100	112.123002268765	35.5127484053843	106.2	192.157129152542	31.4755490482772	187.9362	NA	NA	NA	category_2nd_if_1st_130_80
COM	2011	Missed	15	39.6	11.9271598822663	35	28.6104472666667	7.35411904775656	26.997042	88.5333333333333	12.5860845305251	88	65.1333333333333	14.846195600541	63	178	23	169	0.0297159980733333	0.0306624296630442	0.01496858	category_2nd_if_1st_130_80
COM	2011	Overidentified	49	41.5918367346939	11.5774895942999	41	27.810565	5.27046124510713	26.953125	90.6326530612245	13.0586718912999	90	76.469387755102	30.9085357956991	69	182.979591836735	30.807527351227	177	0.0248798541142857	0.0217259456417968	0.017747501	category_2nd_if_1st_130_80
COM	2011	Consistent HTN	297	46.2154882154882	11.0267195071129	46	27.49076803367	6.08274126015666	26.832676	91.9006734006734	13.5174211749385	91	79.3367003367003	42.8859396242383	70	183.922558922559	28.9374452807386	177	0.0433827775622896	0.0372961599542711	0.033682335	category_2nd_if_1st_130_80
COM	2011	Consistent non-HTN	778	39.7249357326478	11.0389002263329	38	25.7744198714653	5.69812442295308	24.7395915	87.2538560411311	13.6091144713689	86.5	72.7107969151671	30.1005164915455	67	175.294344473008	26.420946292294	167	0.0176985584273779	0.0178297605916776	0.010335457	category_2nd_if_1st_130_80
CPV	2007	Missed	18	40.9444444444444	9.37124652529793	40	23.5450288888889	4.70840418284156	23.017555	84.7777777777778	7.989372025352	83.5	93.0100008333333	11.4735504045559	90.900002	152.016065	10.1342725651949	150.0396	0.0191156676611111	0.0109381658779812	0.0165199815	category_2nd_if_1st_130_80
CPV	2007	Overidentified	35	42.7428571428571	10.2191943309201	44	24.1605602857143	4.62056997385674	23.593801	85.0428571428571	10.0530734461798	86	101.556000571429	17.1806032561347	106.2	162.977475428571	25.4544450506804	154.2933	0.0282146890028571	0.0198022276884204	0.020966211	category_2nd_if_1st_130_80
CPV	2007	Consistent HTN	244	45.1762295081967	9.5070738513277	46	25.3903870368852	5.06598112596477	24.6135875	87.0315573647541	13.5232838490691	86	102.719508918033	31.6573283599423	91.620003	168.737495204918	31.7867559084075	154.67999	0.0438266849762295	0.0387446359460081	0.0318780295	category_2nd_if_1st_130_80
CPV	2007	Consistent non-HTN	396	40.3939393939394	9.6059772339467	40	24.2437416313131	4.30384596196768	23.64347	84.3055555555556	10.0880337407182	84	99.2818189166667	30.8259716850717	91.260002	161.988238459596	26.1053479374183	150.0396	0.0184305987371212	0.0181994131292043	0.0125271485	category_2nd_if_1st_130_80
DZA	2017	Missed	95	41.9894736842105	12.9405307011122	39	28.2034076842105	7.37048384515076	26.81222	94.3778947473684	13.7534845149935	95	97.2	27.0628111008604	93	170.652631578947	38.4214502426158	170	0.0626302711747368	0.0621892184014425	0.034270916	category_2nd_if_1st_130_80
DZA	2017	Overidentified	161	43.2236024844721	12.1166080006326	43	27.7173353416149	5.91706495037955	27.120316	94.5807453478261	14.3206123857356	94.300003	103.149068322981	43.5528717738745	93	169.291925465839	36.4008309918113	165	0.0627751714279503	0.0527065182422698	0.042896297	category_2nd_if_1st_130_80
DZA	2017	Consistent HTN	785	47.6700636942675	12.1762956868705	48	27.7950458675159	5.36473617004388	27.370243	97.7226751579618	12.8124917363443	97	105.062675159236	40.2170697523707	96	175.088917197452	44.4282417531926	172	0.104015020699363	0.08123129510699	0.076234929	category_2nd_if_1st_130_80
DZA	2017	Consistent non-HTN	3612	37.5027685492802	11.9369126799893	37	25.9423727181617	5.22603729828245	25.3116405	90.9266057533222	14.4347686403841	90	95.5401716531008	31.0919689832061	91	160.997702104097	38.6441660956516	156	0.0372462725017442	0.0398861925323161	0.02324293	category_2nd_if_1st_130_80
ECU	2018	Missed	52	45.3076923076923	15.0026644189682	47	26.8628825769231	4.27991705266987	26.5775955	91.0288461538462	11.7262122420027	91.5	102.673076923077	47.2522314666959	92	173.75	53.1357399755108	169.5	0.0351598745442308	0.0319266594134343	0.0207348985	category_2nd_if_1st_130_80
ECU	2018	Overidentified	83	41.6024096385542	13.7076974628341	42	27.8637918915663	4.46453557455113	26.498373	92.9253012409639	10.2496739012482	92.5	93.0361445783132	41.4017926391472	87	172.650602409639	51.1586327109334	170	0.0262017106072289	0.0230116936705677	0.018624444	category_2nd_if_1st_130_80
ECU	2018	Consistent HTN	287	47.6271777003484	12.3281342932995	48	29.0867708327526	5.00563602967975	28.7381	96.1979094250871	12.0090901796467	96	102.148222961672	43.1223039115026	93	181.15331010453	49.0033984248717	180	0.043198965861324	0.034564543257449	0.033582438	category_2nd_if_1st_130_80
ECU	2018	Consistent non-HTN	2750	38.1770909090909	13.5725521268412	37	26.7465767505455	4.65368629127752	26.2464145	88.1568727138182	11.0924393675654	88	92.0060800010909	30.2226962934851	88	169.633600003636	47.0702495522738	167	0.0168927281399636	0.0192659412436735	0.00885085435	category_2nd_if_1st_130_80
ERI	2010	Missed	40	51.35	10.186844205729	54	20.7901893	4.3643691610003	19.3769235	78.2	13.1328517417884	73.5	75.55	21.8091371112766	71.5	191.8	36.0613437467396	186.5	0.04514665754	0.0293813142159163	0.04503054	category_2nd_if_1st_130_80
ERI	2010	Overidentified	96	45.5104166666667	12.7039113675705	46	20.3742225520833	4.54671985082014	19.620246	76.3020833333333	11.62313463623	76	68.2708333333333	14.8894022125005	67	185.84375	28.7003862526732	178	0.0300413779375	0.026887069537935	0.0219593515	category_2nd_if_1st_130_80
ERI	2010	Consistent HTN	446	50.7578475336323	12.0145836039665	51.5	21.3438123318386	4.2246684062077	20.569068	80.1748878923767	13.5804187144327	79	81.0269058295964	38.6519961003235	73	195.367713004484	34.5451242130164	189	0.0565839724295964	0.0422082780846763	0.0498194245	category_2nd_if_1st_130_80
ERI	2010	Consistent non-HTN	3570	42.0364145658263	12.2622788125758	40	20.0175196336134	3.68302307863125	19.374037	74.9025210084034	10.4554462730991	74	72.8540616246498	23.2139232605853	69	184.203641456583	30.5674866351119	175.5	0.0203091180414006	0.0224465538040881	0.0114075175	category_2nd_if_1st_130_80
ETH	2015	Missed	120	37.5333333333333	13.4607636062277	35.5	21.5645695	3.84025373608634	20.994137	77.325	11.4359101962549	74.25	83.7333333333333	18.4202725977937	81	141.725	31.8697355184634	138.5	0.0199047289816667	0.0249339150417707	0.0114287725	category_2nd_if_1st_130_80
ETH	2015	Overidentified	313	34.4760383386581	12.3846045721606	31	21.3625824536741	3.7776146109755	20.888889	76.466773172524	10.284222782373	75	82.6198083067093	23.9230709634468	79	142.840255591054	36.1896718505765	135	0.014908687272524	0.0183250121437569	0.0076483372	category_2nd_if_1st_130_80
ETH	2015	Consistent HTN	1158	40.4352331606218	13.6555554271917	40	21.8723296908463	3.84687118138114	21.2596865	79.4380829041451	11.8315755564352	78	85.1338514680484	25.8253935758388	80	149.849740932642	38.2773377478998	144	0.0315031177699482	0.0360519051268891	0.0159808455	category_2nd_if_1st_130_80
ETH	2015	Consistent non-HTN	5840	34.561301369863	12.140554189225	32	20.4866024804795	3.12779968007095	20.0690515	74.6324143835616	9.14083893435978	74	81.0961986299657	19.6486762170276	78	135.21493150685	33.8579577746619	128	0.0118317491038254	0.015883392549492	0.0059180178	category_2nd_if_1st_130_80
GEO	2016	Missed	20	48.25	11.3410061746139	49	28.601264	7.09688297598446	27.7037535	93.3	16.4863579968409	92	75.41999895	13.8925041750846	75.599998	170.2446745	48.3989049364527	165.70096	0.048317757955	0.0366580394689765	0.0373197905	category_2nd_if_1st_130_80
GEO	2016	Overidentified	64	46.59375	13.9576670061285	49.5	29.83859603125	7.79186086327075	28.4599085	94.21875	14.4502087094281	94	84.7406254375	29.650486517148	77.400002	178.8789609375	47.4689041147087	175.175105	0.0510990147671875	0.0504971772850741	0.0313275445	category_2nd_if_1st_130_80
GEO	2016	Consistent HTN	458	50.9847161572052	12.1715395167619	53	31.258576268559	6.48238076910148	30.486685	99.4126637554585	15.6267323101135	99	87.9932751965065	39.3538814136536	77.400002	181.048211790393	50.5556588127233	177.1086	0.0992624846108734	0.120157782243677	0.0574958805	category_2nd_if_1st_130_80
GEO	2016	Consistent non-HTN	1313	42.4455445544554	13.4857184065886	42	26.5689921218583	5.55989585259266	25.795918	87.5993907083016	15.1076114395681	87	77.819086063214	24.8221549606893	73.800003	167.453469680122	48.9261101466002	160.4805	0.0328244254841432	0.0487403327912313	0.013714986	category_2nd_if_1st_130_80
GUY	2016	Missed	9	43.5555555555556	16.6741649799256	43	31.1581857777778	17.3843840415845	25.772808	95.0555555555556	13.8348392754588	94	107.888888888889	72.0493657925669	90	181.444444444444	44.9753018642207	187	0.0339063908777778	0.0293018770078769	0.018537508	category_2nd_if_1st_130_80
GUY	2016	Overidentified	12	42.4166666666667	16.0988894779808	43	26.9522571666667	7.69293369121499	23.4680275	96.1833333333333	12.1450950318774	92.5	107.75	60.7081318500847	84	233.416666666667	54.4116604036193	248.5	0.044288216575	0.046617273447536	0.0289962505	category_2nd_if_1st_130_80
GUY	2016	Consistent HTN	92	46.1413043478261	14.5614133489693	50	27.7924445	5.78639528230821	27.3828335	96.8999999565217	16.1500858967539	97.5999985	98.945652173913	40.6091972829506	90	202.478260869565	46.1053447977586	194.5	0.0572336844163044	0.048010378133361	0.0458282345	category_2nd_if_1st_130_80
GUY	2016	Consistent non-HTN	459	36.9498910675381	13.2294041539135	36	26.0557228976035	6.05154986693046	25.042517	90.5793028649238	15.0928750908401	90	87.9455337690632	35.2410798383813	82	193.673202614379	44.0724636622232	190	0.0210216426749455	0.026618752686892	0.0096284682	category_2nd_if_1st_130_80
IRQ	2015	Missed	21	44.3333333333333	12.5711309488579	45	28.6284106190476	4.60924951002582	29.345564	96.6190472857143	11.6827493023241	98	115.176190333333	55.5923727709545	101	193.47619047619	48.1007994191563	200	0.0946049615238095	0.0987782619831524	0.065797031	category_2nd_if_1st_130_80
IRQ	2015	Overidentified	98	41.3877551020408	12.9460678686231	42	29.472761744898	5.94992269082015	29.116063	98.0734691938776	16.1388342476204	97	112.524489795918	57.3658238275482	94.5	197.156122244898	50.3879854038594	195.5	0.0674935043183673	0.063600111819913	0.045220163	category_2nd_if_1st_130_80
IRQ	2015	Consistent HTN	1110	46.5936936936937	12.7260713011801	46	31.4085253594595	6.92059522537881	30.486139	104.038468415315	15.6116991246977	103	114.64072070991	59.9837212484828	96	194.224414441441	53.1679297931911	188.5	0.109847755965586	0.0917900280276618	0.081355959	category_2nd_if_1st_130_80
IRQ	2015	Consistent non-HTN	1937	35.1233866804337	12.1622024604822	33	28.0329676143521	6.36284300682256	27.318115	94.1395972111513	16.2505447610548	94	99.6447599432112	41.5448026081749	90	178.0312854889	47.4087368610029	172	0.038711379596128	0.0468459135524473	0.020179525	category_2nd_if_1st_130_80
JOR	2019	Missed	29	44.1379310344828	11.2049865746431	44	33.3496479310345	6.72871431115879	31.91938	100.241379310345	19.6498912618107	101	83.0482750689655	32.0723581595551	79.199997	164.440841724138	37.078958478671	159.3204	0.0559075634344828	0.0400735978294721	0.049574036	category_2nd_if_1st_130_80
JOR	2019	Overidentified	60	42.55	13.6647821492492	42	30.1262642	5.82382962031123	29.743209	96.0166666666667	16.556520213557	98	82.5300001666667	24.4721596885184	77.400002	149.601340333333	35.2094987630909	150.813	0.06156019084	0.0629200577479278	0.038022855	category_2nd_if_1st_130_80
JOR	2019	Consistent HTN	282	48.1205673758865	12.1112724630148	48.5	31.7014087659574	6.40172848263187	31.104501	100.939716312057	16.1789344142451	100	92.3106382624113	41.2124591482909	79.199997	166.071194574468	42.3775041187038	163.18739	0.103713485304255	0.0870181651862826	0.07230084	category_2nd_if_1st_130_80
JOR	2019	Consistent non-HTN	1949	36.4304771677783	12.3697698519023	35	27.6062634099538	6.1380076820491	26.974039	88.9343252950231	15.2661802546557	88	80.6182966157004	28.1103067789136	75.599998	146.423546362237	38.0324301505181	140.7588	0.0354420747170344	0.0414952084316842	0.019458314	category_2nd_if_1st_130_80
KEN	2015	Missed	40	36.475	14.1167067780134	36	23.820911025	5.22203934165557	22.4313585	80.185000025	16.285773955637	80	83.250000025	14.1188905069118	84.599998	149.7109055	35.7313213628216	150.039595	0.0217707551975	0.0283388380451622	0.0093144649	category_2nd_if_1st_130_80
KEN	2015	Overidentified	180	36.65	12.2380827906605	35	23.3849923111111	4.63986324702517	22.404978	78.4533333222222	13.7982445700386	78	83.5399999333333	21.893638263224	81	143.195009794444	37.2006634091907	136.69845	0.0180254893877778	0.0224839932846685	0.00993129515	category_2nd_if_1st_130_80
KEN	2015	Consistent HTN	744	43.9811827956989	13.9832497642441	43	24.1644265752688	5.01537579845367	23.2946195	82.9068548709677	13.8712506196893	81.1500015	87.1306452674731	25.6435365908289	84.599998	150.916431447581	43.0465742216908	144.239095	0.0400838605158602	0.0408859597230721	0.0254061225	category_2nd_if_1st_130_80
KEN	2015	Consistent non-HTN	2499	35.0172068827531	12.1741805711794	32	22.8080077607043	4.85658733070264	21.872423	77.4979591868747	12.6222619708036	77	83.2285714337735	18.7919078145666	82.799995	138.306450388155	35.6124008657718	132.63811	0.0128735320210884	0.016140771151267	0.0065243794	category_2nd_if_1st_130_80
KGZ	2013	Missed	44	40	10.6268637216321	38	27.0353626363636	4.84627804234852	25.740661	88.8409090909091	13.0133083611805	88	82.0636363181818	12.4303281406635	81	169.172460681818	35.5266577661311	165.31425	0.030197229725	0.0381185148607588	0.014120799	category_2nd_if_1st_130_80
KGZ	2013	Overidentified	117	41.7435897435897	10.6941442614831	42	27.1687008888889	4.53117655611889	28.081633	89.5641025641026	11.4751490226854	90	87.5538461538462	28.1600396664762	81	170.914789230769	35.4649829803591	169.3746	0.0339363314376068	0.0360554528320867	0.019771827	category_2nd_if_1st_130_80
KGZ	2013	Consistent HTN	629	46.0588235294118	10.2625427010145	47	28.5080995294118	5.6041935591824	27.885187	93.8855325914149	13.09797465421	94	90.612400581876	35.6951160865147	84.599998	176.124943577107	40.6168393011373	170.9214	0.0623194732844197	0.0832337227603725	0.035459872	category_2nd_if_1st_130_80
KGZ	2013	Consistent non-HTN	1025	39.2507317073171	10.4723670034758	38	25.2582472204878	4.4370261262728	24.654833	84.0643902439025	11.1175910302687	83	84.4173659180488	21.799864915425	82.800003	163.895532390244	33.6089604111397	160.8672	0.0220277929040976	0.0328491222455075	0.009609404	category_2nd_if_1st_130_80
KHM	2010	Missed	38	43.2368421052632	10.0631363939134	44	22.7590889736842	3.5787648295126	22.457368	79.078947368421	11.736709744165	76	71	13.6955309341247	71	175.526315789474	29.1266914294657	164	0.0328350506315789	0.023772626528908	0.0296756385	category_2nd_if_1st_130_80
KHM	2010	Overidentified	71	47.8732394366197	9.94546497866495	51	22.0271059577465	3.0586715550954	21.875	78.5140845070423	8.57861620167342	79	75.3661971830986	29.2463621359843	72	175.619718309859	26.8734421194623	169	0.0357171881605634	0.0245173577236214	0.029177871	category_2nd_if_1st_130_80
KHM	2010	Consistent HTN	321	48.9595015576324	9.77376487085603	50	22.7953834797508	3.83651732345009	22.370344	79.9445482772586	9.92657935050024	79	76.6604361370717	23.3495173624465	74	180.560747663551	30.1028998509986	172	0.0587381654492212	0.0475217044261673	0.047350585	category_2nd_if_1st_130_80
KHM	2010	Consistent non-HTN	3973	41.8857286685125	10.8332379050973	41	21.5968997734709	3.29170068534188	21.097385	74.9493581719104	8.71446042329628	74	71.0616662471684	21.7587007968058	68	172.639818776743	25.0623873159201	165	0.0197952655162849	0.0189223712816749	0.013362043	category_2nd_if_1st_130_80
KIR	2016	Missed	28	38.8214285714286	15.5921480035651	37	31.0942143571429	5.05062471324007	30.635374	96.8428571785714	13.1043511150317	96	121.950000571429	48.5583169271754	114.3	166.902483928571	75.6983202170274	151.39305	0.0491268579678571	0.0510299127634729	0.0259208575	category_2nd_if_1st_130_80
KIR	2016	Overidentified	51	40.2549019607843	13.4236256462327	39	29.6717901568627	5.45493355692136	28.599606	91.3039215294118	13.6160928605103	91.199997	116.823529568627	55.9776892888462	102.6	150.850911372549	66.9530476912567	127.611	0.0506788216980392	0.0405807771269614	0.039437037	category_2nd_if_1st_130_80
KIR	2016	Consistent HTN	246	42.0121951219512	13.1299569321199	43	31.6283995203252	6.46426795065241	30.974986	96.6264228495935	14.6575158494066	96	112.243902678862	43.8370160849035	102.6	156.841433658537	46.1245078190936	151.393055	0.0610528624142276	0.0522412470275842	0.042132111	category_2nd_if_1st_130_80
KIR	2016	Consistent non-HTN	641	36.4165366614665	13.0671214738191	34	28.3019168034321	5.5681586147109	27.772499	88.1911077176287	12.7141764498586	88	105.49516400156	37.4999285747823	99	151.748681466459	55.7514892879492	140.3721	0.0305589552140406	0.0318493973195679	0.018564589	category_2nd_if_1st_130_80
KWT	2014	Missed	2	27.5	2.12132034355964	27.5	27.50364	7.10262033065558	27.50364	91	19.7989898732233	91	88.2000005	7.63674970128081	88.2000005	193.35	10.9375276913935	193.35	0.0269465695	0.0181319764441879	0.0269465695	category_2nd_if_1st_130_80
KWT	2014	Overidentified	28	41.3214285714286	14.9988976667264	38.5	30.9827392142857	5.8776090675122	29.9697335	95.7142857142857	13.5915473265614	95	104.014285357143	34.7287448127149	95.3999975	206.884498214286	32.1906101165651	208.81799	0.0823313730535714	0.0736590491877573	0.057621319	category_2nd_if_1st_130_80
KWT	2014	Consistent HTN	163	39.2208588957055	12.198980194109	39	31.6196483496933	5.67211824000493	31.020409	97.7877300736196	14.554413735234	96	106.906748411043	42.2508868487104	93.599998	207.726699447853	40.3669702177642	201.084	0.0741793625208589	0.0689941433442242	0.051087692	category_2nd_if_1st_130_80
KWT	2014	Consistent non-HTN	1268	34.7492113564669	10.8388587811389	33	28.7928909944795	5.77903287907778	28.0853215	88.0826498383281	14.1363564331764	88	97.392917818612	35.9287150876734	88.199997	192.379284716088	37.9974947328358	189.483	0.0343634632716088	0.0383285579425473	0.019536291	category_2nd_if_1st_130_80
LAO	2013	Missed	22	43.3636363636364	10.6661255273991	45	24.9675219090909	5.17627051407978	23.8543495	83.6818181818182	10.5644794054523	85	77.3181825	14.8065179484728	77.400002	171.167481363636	41.5765750010501	179.62215	0.0284862147	0.0206759779390997	0.020578432	category_2nd_if_1st_130_80
LAO	2013	Overidentified	79	43.3544303797468	10.7917798426104	45	24.2890484810127	4.88695894327172	23.875114	81.6594937468354	10.3323306321822	80	82.503797556962	31.001121998328	73.800003	172.771684683544	41.2464353703223	167.0544	0.0290116358797468	0.0258063443948632	0.021711728	category_2nd_if_1st_130_80
LAO	2013	Consistent HTN	232	44.1163793103448	11.4543811460906	45	25.0349164655172	4.4956490877563	24.3026755	84.0827586422414	10.7241869045975	83	87.6181036465517	39.7867063070878	77.400002	184.195878189655	48.6795599791985	174.015	0.04155733175	0.0383917901466032	0.0308624815	category_2nd_if_1st_130_80
LAO	2013	Consistent non-HTN	1823	37.7471201316511	11.94412582869	37	22.2800177290181	3.57444935446395	21.78359	76.0939659950631	9.16837660495917	75	79.6742402742732	28.327396949935	75.599998	157.494022157433	39.9216277351321	151.5864	0.0176444673722106	0.019682900267574	0.0098984418	category_2nd_if_1st_130_80
LBN	2017	Missed	7	44	11.2989675044522	44	30.2169762857143	6.42584608071567	32.388355	96.2857142857143	16.3779759200609	100	117.142857142857	38.3120023466475	99	195.285714285714	36.3625919763442	181	0.104429732428571	0.0942857589887156	0.047710266	category_2nd_if_1st_130_80
LBN	2017	Overidentified	17	50.2941176470588	9.93582348048183	48	31.5749135882353	7.8365098078586	29.384756	108.647058823529	15.8782129680523	107	92.4117647058823	12.2528508087374	90	207.176470588235	34.7225346391174	205	0.113423877529412	0.0568940738136877	0.1249785	category_2nd_if_1st_130_80
LBN	2017	Consistent HTN	160	49.33125	11.537590668232	51	29.38306890625	5.50587688259053	29.296875	99.38125	16.8701559551086	100	111.4875	59.454225032489	93	219.1375	48.5774344563891	217.5	0.14579614805625	0.109846864492798	0.11050637	category_2nd_if_1st_130_80
LBN	2017	Consistent non-HTN	609	43.6075533661741	12.0564192646242	45	26.987450638752	4.85196278962231	26.5625	92.2799671592775	15.6186837549059	92	92.23973727422	29.3634495308694	86	210.858784893268	43.0554999753382	208	0.0695720294993432	0.0601879529029325	0.049207155	category_2nd_if_1st_130_80
LBY	2009	Missed	31	39.4193548387097	8.19257466062363	39	27.6710572258065	6.6781008026502	25.419636	93.790322483871	19.7610620206474	96	99.5806443548387	33.4670520576727	93.599998	181.250033225806	33.8000558528211	167.8278	0.0720397946774194	0.0531015165069434	0.062848747	category_2nd_if_1st_130_80
LBY	2009	Overidentified	69	42.5942028985507	10.3530598497422	41	28.8723125072464	6.31024977728901	28.936846	97.4405797826087	16.4413066057119	97	94.8260879855072	33.5338273780405	86.400002	175.942897391304	21.6621551907296	169.76131	0.0700459346811594	0.0586585925760801	0.049249742	category_2nd_if_1st_130_80
LBY	2009	Consistent HTN	474	45.2848101265823	10.3491428731618	45	28.7198391308017	5.52843331066504	28.54195	98.0274261308017	18.0881903257641	100	104.396202575949	43.2202119702107	95.400002	181.658444092827	27.2745271186145	174.78841	0.10882403092827	0.0917814485082723	0.079432726	category_2nd_if_1st_130_80
LBY	2009	Consistent non-HTN	834	38.0143884892086	8.58205415195817	37	26.8920740431655	5.3890269657764	26.3600395	92.0498800359712	18.8390034133932	93	91.7201439748201	30.4349707928318	86.400002	173.973734004796	24.5195105745485	166.28101	0.0405630067388489	0.0363866483300012	0.028629128	category_2nd_if_1st_130_80
LKA	2015	Missed	33	43.6666666666667	15.0034718204376	43	22.5735485454545	3.97685924784841	23.953581	81.4878787272727	12.2564462185551	78.099998	80.5757575757576	18.8944937465759	79	147.939393939394	48.262264888018	133	0.0381365701575758	0.0305501966549688	0.028001837	category_2nd_if_1st_130_80
LKA	2015	Overidentified	149	43.6577181208054	12.9174990321011	43	23.8280892818792	3.65488201340029	23.377239	84.238255033557	9.85759825434057	84.5	85.7986577181208	38.6858413700727	78	162.322147651007	45.1548788864318	163	0.0316268145671141	0.0319641822003101	0.019439606	category_2nd_if_1st_130_80
LKA	2015	Consistent HTN	691	49.0998552821997	12.2475735535673	51	24.3462652836469	5.0698331601083	23.872799	86.7785817756874	12.2221456805254	86	91.8622286541245	44.107548471065	83	166.51997105644	47.8573796711089	164	0.0576998804435601	0.0471933560804053	0.046063729	category_2nd_if_1st_130_80
LKA	2015	Consistent non-HTN	2308	40.9029462738302	12.7043378173806	40	22.6092829831023	4.43933941535383	22.3104125	80.9785095051993	12.7172749768807	80.049999	83.1841421143848	34.3472964708975	78	156.321057192374	44.3308144319651	152	0.0225569885821924	0.0251213388170491	0.0124383785	category_2nd_if_1st_130_80
LSO	2012	Missed	17	42.7058823529412	10.1351165871584	42	27.2754965882353	5.52451619341443	26.357384	87.7647058823529	14.021320425359	82	79.0941180588235	10.8088202340934	79.199997	149.812131176471	28.0857291363628	142.3056	0.0238335243	0.0199608132815936	0.019310279	category_2nd_if_1st_130_80
LSO	2012	Overidentified	50	39.54	11.1469040270272	35.5	25.6552669	6.78931211985808	23.1378175	81.69600006	11.7794521299644	80.5	80.29079978	12.8626137724945	79.199997	135.27539466	36.406316126431	125.48415	0.019728662208	0.0189220402916288	0.0105981675	category_2nd_if_1st_130_80
LSO	2012	Consistent HTN	451	46.669623059867	11.6536855244187	48	26.7450393702882	6.41652518388797	25.652369	86.633924631929	13.725382057603	86	83.4262082926829	22.8689122638356	79.199997	144.280256674058	36.5536441461396	139.21201	0.0417189700891353	0.0358959191180927	0.032458793	category_2nd_if_1st_130_80
LSO	2012	Consistent non-HTN	975	39.7374358974359	11.3412072152086	38	24.8819622010256	6.43292874198572	23.504274	81.479179483077	11.9814310028905	80	79.9842462882051	20.0928679007548	77.400002	130.401189220513	29.1229466189307	124.5174	0.0172329109458462	0.0170924331020609	0.010720222	category_2nd_if_1st_130_80
MAR	2017	Missed	83	43.6987951807229	12.7209592173215	42	27.2685472409639	5.04915676932871	25.78125	96.3614457831325	13.0763035662755	98	110.096385542169	50.976707846564	94	147.55421686747	52.7481945158704	138	0.0705225992879518	0.065156954094006	0.044286739	category_2nd_if_1st_130_80
MAR	2017	Overidentified	157	42.7770700636943	12.9489127977022	43	27.0138534904459	4.98046291794162	26.672764	95.6942675159236	12.6448846556075	95	101.917197452229	31.18348547636	93	144.617834394904	37.8117019995213	142	0.0562791232101911	0.0544404198832559	0.037597295	category_2nd_if_1st_130_80
MAR	2017	Consistent HTN	680	50.1632352941176	12.5359501228311	52	27.7491356691176	4.98687985576516	27.411056	97.6088235294118	12.559369881079	97	109.661764705882	43.6698722304293	97	147.911764705882	39.7630075397265	145	0.110742993405882	0.081536665482899	0.0960882345	category_2nd_if_1st_130_80
MAR	2017	Consistent non-HTN	2620	39.2526717557252	12.7367796577885	39	25.9968500564885	5.45701836848862	25.510204	91.6278625954198	12.6241851990485	91	98.8965648854962	30.2869625869452	93	138.942366412214	37.0396127450809	133	0.0390238319301527	0.0420369203247506	0.0233317695	category_2nd_if_1st_130_80
MDA	2013	Missed	31	42.6451612903226	13.4797338922715	42	26.8819763548387	5.07995523558716	25.217358	84.7096774193548	12.0559626973187	83	91.9161292580645	33.4785035373737	86.400002	180.239624193548	34.3136579949019	177.1086	0.0595519037903226	0.0526584181574022	0.038668036	category_2nd_if_1st_130_80
MDA	2013	Overidentified	97	43.3505154639175	12.067553981919	44	26.5407847938144	4.96571639953401	25.47666	86.2113402061856	12.3751757250879	85	92.5237115257732	15.8390189926203	90	179.293255979381	34.8113704189899	181.74899	0.0523436234793815	0.0507834671624594	0.034232564	category_2nd_if_1st_130_80
MDA	2013	Consistent HTN	659	48.7162367223065	12.2936423302156	51	28.3579702807284	5.98242238625144	27.681662	92.156297444613	14.0380984767314	92	95.9298936236722	29.6957218149729	90	183.278196236722	42.0506053844462	179.4288	0.105941198193627	0.0920648372988633	0.07718081	category_2nd_if_1st_130_80
MDA	2013	Consistent non-HTN	1308	39.2637614678899	13.495330663874	38	25.4504061590214	4.63496607038733	24.792945	82.8532874365443	13.5149772533382	82	90.1252294250765	20.0746410697181	86.400002	171.089916077982	36.2715934955817	167.8278	0.0386971763171101	0.0456368814030939	0.0200232015	category_2nd_if_1st_130_80
MMR	2014	Missed	48	47.3541666666667	9.59274899772392	47.5	22.3375568958333	3.88048571970199	21.9517885	78.1208333125	9.65233876488453	76.799999	109	59.3428552404172	86.5	187.270833333333	43.1438660038581	179	0.0455376393333333	0.0326702888995617	0.041629823	category_2nd_if_1st_130_80
MMR	2014	Overidentified	157	44.7133757961783	10.5496694293902	45	22.7515830382166	6.17685854986062	21.784241	77.1038216305733	10.1881775229911	76	92.3694267515924	27.5644435181295	87	179.885350318471	41.9338563651393	174	0.034132330589172	0.0302336948467899	0.025576787	category_2nd_if_1st_130_80
MMR	2014	Consistent HTN	1116	47.4838709677419	9.88556540103468	48	23.5619740241935	4.73151991059094	23.0526475	80.5375448270609	11.4008188176999	80	98.3109318996415	33.5168133516206	90	187.61917562724	40.5038574218093	185	0.0521889420498208	0.0433134593830322	0.040444197	category_2nd_if_1st_130_80
MMR	2014	Consistent non-HTN	4220	42.5921800947867	10.7278729534124	42	21.6505097748815	4.11270177001902	20.9804225	75.588933657346	10.73642384303	74	90.1763033175356	22.9775224848752	86	175.413744075829	38.7378056655246	172	0.0231903698505213	0.0225103902685426	0.0149333495	category_2nd_if_1st_130_80
MNG	2019	Missed	38	44.0263157894737	13.024896829192	43.5	27.8320197368421	5.54445488571427	27.81786	95.2631578947368	13.4041829101184	96	112.263157605263	34.4625153878123	101.7	176.253788684211	35.6987826371837	179.815495	0.0616527829894737	0.0751371297402805	0.027526564	category_2nd_if_1st_130_80
MNG	2019	Overidentified	98	41.234693877551	13.109216888552	39.5	28.0169439591837	6.19807410884262	27.8474035	91.7867346734694	12.6594786687048	91.5	106.108163193878	22.5107561331834	100.8	181.670081122449	32.7183870308201	177.882	0.0562810115591837	0.0819849708940685	0.0208269135	category_2nd_if_1st_130_80
MNG	2019	Consistent HTN	518	45.469111969112	11.959878591427	45.5	28.8201837683398	5.5242234900007	28.2601385	94.9623552277992	14.1883677375307	95	110.512355150579	35.0167546891572	102.6	183.816873725869	39.1268808425037	181.74899	0.076671670750193	0.0851180393320803	0.0434004445	category_2nd_if_1st_130_80
MNG	2019	Consistent non-HTN	3365	38.0320950965825	12.3194756745017	36	25.0850163135215	4.31429631992209	24.644325	85.2299851482912	12.2821870126197	85	102.97765246003	21.4578677348465	99	169.241064470134	38.6927047470844	166.28101	0.0247646778531233	0.0406609902147092	0.009455733	category_2nd_if_1st_130_80
MWI	2017	Missed	41	41.1951219512195	15.1116172400493	43	23.2272438536585	4.29624526719066	21.776939	79.4682925853659	11.0220559643315	77	86.2243907560976	12.9224761933734	86.400002	144.889887560976	37.2112541243591	134.18491	0.0290346008439024	0.030696874064999	0.017294405	category_2nd_if_1st_130_80
MWI	2017	Overidentified	78	39.5641025641026	13.9335992530713	36.5	23.6124090128205	3.89711073251053	23.523428	78.002563974359	10.0795146484566	77	87.6230768717949	15.6557768932582	85.5	155.81035448718	40.7090785371646	150.813	0.0227243344346154	0.0240503460314991	0.0136402585	category_2nd_if_1st_130_80
MWI	2017	Consistent HTN	385	45.812987012987	14.0462902005572	46	23.9288165974026	5.59101861351323	22.759211	79.9927272	11.2304622050684	79	86.689870425974	15.2304988549241	86.400002	154.134602077922	38.498622388928	148.10609	0.0418410730249351	0.0374292132191549	0.03068159	category_2nd_if_1st_130_80
MWI	2017	Consistent non-HTN	2695	36.717254174397	13.1567917215479	34	22.6813363183673	3.8227354216238	22.031084	76.8179405699443	8.72564176471607	76	84.8573433736549	17.4116556607886	82.799995	139.515204360297	35.2999807799117	132.2514	0.015084026885974	0.0197471199068485	0.0072173947	category_2nd_if_1st_130_80
NIU	2012	Missed	11	42.2727272727273	13.9002943068908	42	36.849576	8.20026814366866	34.361259	108.154545727273	13.8069806206861	107.6	126.327273545455	46.4791806217483	111.6	189.377538181818	45.2472364667215	165.8943	NA	NA	NA	category_2nd_if_1st_130_80
NIU	2012	Overidentified	27	44.7037037037037	14.8914400161632	51	33.4774865555556	6.23471828331622	32.892647	100.925925666667	12.0038645713256	102	122.400000074074	37.0104351376329	111.6	192.132613333333	33.3688904312594	187.9362	NA	NA	NA	category_2nd_if_1st_130_80
NIU	2012	Consistent HTN	76	47.1447368421053	13.5032874489816	49	35.3172946842105	7.30451012373545	34.4535175	106.665789578947	15.8458027822214	106	130.78421081579	47.8601927824127	117	187.035596710526	30.9752490931484	183.2958	NA	NA	NA	category_2nd_if_1st_130_80
NIU	2012	Consistent non-HTN	378	38.9285714285714	14.1089988993961	38	31.6196532513227	6.43136562587528	30.8729495	95.3198412513228	14.2998656580986	95	118.285714367725	32.0405990304456	111.6	175.94645505291	26.747175974633	168.9879	NA	NA	NA	category_2nd_if_1st_130_80
NPL	2019	Missed	46	39.6304347826087	14.2101039102498	34	23.8777033695652	5.97118352760895	22.2186435	82.2826086956522	12.8817925658716	80.5	97.934363	29.4268600079141	92	145.218197826087	34.0737861128887	139	0.0329659295913044	0.0379754588934716	0.0145231695	category_2nd_if_1st_130_80
NPL	2019	Overidentified	186	39.7634408602151	12.2570644600395	38	23.8921757634409	3.78285551676006	23.772029	82.3037634408602	11.9252372327451	81	92.4594086021505	24.2110755127936	90	148.831021505376	41.6358076079605	142.5	0.0281709517548387	0.0321600784071345	0.0152568275	category_2nd_if_1st_130_80
NPL	2019	Consistent HTN	1020	46.8882352941176	12.9127539185896	48	23.993527027451	4.53896367345862	23.4758975	83.4269607843137	11.837665828422	83	96.7971036205882	32.0629876649114	93	153.662934137255	41.7743682161184	147	0.0539192754360784	0.0485271077659488	0.039077055	category_2nd_if_1st_130_80
NPL	2019	Consistent non-HTN	3176	38.4619017632242	13.0611811708975	36	22.6692634395466	4.01455191465168	22.1864945	79.3752518901134	10.9487696771532	78.5	92.3463906379093	23.456701658834	90	140.914775223552	35.5845217511846	135	0.0219515708894207	0.0258184669883759	0.0108915665	category_2nd_if_1st_130_80
NRU	2016	Missed	18	37.4444444444444	12.9488687774021	35	35.5255156666667	3.9927795398117	35.408672	108.127777944444	13.5468597275932	109.5	96.3000013333333	40.7352001876684	91.800003	160.115284444444	56.1091353805463	155.0667	NA	NA	NA	category_2nd_if_1st_130_80
NRU	2016	Overidentified	20	37.8	13.5125672499422	38.5	34.154322	5.30762438813889	34.7905275	101.6849999	8.9666797244606	103.5	101.4299986	60.6999583881243	84.599998	130.859279	48.437513105317	117.1701	NA	NA	NA	category_2nd_if_1st_130_80
NRU	2016	Consistent HTN	118	44.5	11.9319652560588	45	38.1942884661017	8.8783340378142	36.1218185	113.781355737288	21.3313258840747	110.2	105.330508542373	50.9044714431288	91.800003	158.96319440678	47.107429958365	155.26005	NA	NA	NA	category_2nd_if_1st_130_80
NRU	2016	Consistent non-HTN	550	33.1527272727273	11.4205237319328	31	33.3136404109091	7.71450573924361	32.1714935	99.7861817945455	20.8590453346845	97.4000015	94.189091	54.8305039149978	81	148.579983236364	50.0502856101232	136.5051	NA	NA	NA	category_2nd_if_1st_130_80
QAT	2012	Missed	13	42.1538461538462	7.88295792460074	40	30.4029012307692	5.88029785640478	29.854013	95.7399996153846	13.9553958003109	94	80.5384615384615	14.19868177341	78	176.769230769231	29.1151559791856	178	0.0529667318461539	0.0361016726803197	0.035412468	category_2nd_if_1st_130_80
QAT	2012	Overidentified	40	41.875	10.8064261508533	41.5	30.16837625	5.09136259629935	29.6114055	99.98199995	13.4706509500336	100.029999	95.675	26.8188486148388	88.5	171.65	40.339933768045	167	0.0611868513625	0.0529347995061887	0.050459113	category_2nd_if_1st_130_80
QAT	2012	Consistent HTN	125	43.16	11.3424694358515	43	31.4834918	6.65855782613221	30.666666	101.713119952	18.021433866174	102	94.44	38.3053099999667	87	162.6824	34.0869241413677	160	0.0764927383968	0.0728201679273319	0.050931893	category_2nd_if_1st_130_80
QAT	2012	Consistent non-HTN	879	35.4880546075085	10.9285119860556	36	28.9881554732651	6.85208385613289	28.18416	92.5666689135381	16.4619535656928	92	91.0303754232082	33.3261934473346	82	162.258930614334	36.4669277560864	159	0.030378696158248	0.0334746800901175	0.019446779	category_2nd_if_1st_130_80
RWA	2013	Missed	66	38.4242424242424	13.1571105152141	37	22.2559894242424	3.00399261392961	21.990302	76.4166666666667	9.40441113084433	75.5	72.1254547121212	23.9726560673177	68.400002	126.439183181818	25.3659588015249	121.23045	0.0212710958909091	0.0234013668742256	0.0128976565	category_2nd_if_1st_130_80
RWA	2013	Overidentified	261	36.7318007662835	10.8796256393527	35	23.0578916091954	3.34282513037607	22.886204	77.314176256705	9.28512406317175	76	73.7434484482759	31.9839794468829	66.599998	124.222559348659	24.4517074130988	119.1036	0.0156243326655172	0.0159835216971722	0.0085688513	category_2nd_if_1st_130_80
RWA	2013	Consistent HTN	970	42.8237113402062	12.5544779687684	43	23.2121713453608	3.94471934174592	22.6331155	79.0615463896907	11.2520653231754	77	72.093340227835	24.9035798656524	68.400002	131.397072226804	32.2733451774358	123.744	0.0345850175447423	0.0376333010286652	0.02082636	category_2nd_if_1st_130_80
RWA	2013	Consistent non-HTN	4349	35.3295010347206	11.479360553847	33	22.3561630170154	3.25617891656472	21.915117	76.0338468604277	9.07526661047316	75	70.2797977620143	20.1171181207617	66.599998	123.577369613704	30.2983823253385	115.2366	0.0128067335154518	0.0158346558253794	0.0065080393	category_2nd_if_1st_130_80
SDN	2016	Missed	135	36.8814814814815	12.4379365831134	35	23.4159012296296	5.61463725396399	22.151022	83.6955556222222	12.7434318524372	83	86.7626666222222	40.5155545452251	77.400002	146.367382222222	38.6482022612693	139.21201	0.0399957031296296	0.0422405809689957	0.022724923	category_2nd_if_1st_130_80
SDN	2016	Overidentified	283	37.660777385159	13.0138271567541	36	23.5255268303887	5.4648193798661	22.790329	84.5265018515901	12.8038822976101	85	88.8710247279152	44.0251980213134	79.199997	152.954197031802	44.3481701921488	145.7859	0.042661418390106	0.0450012410434712	0.023604015	category_2nd_if_1st_130_80
SDN	2016	Consistent HTN	1628	42.5706388206388	13.3417303225545	42	25.1454976418919	6.05088497082874	24.4406995	88.9914004963145	13.7865963866662	89	92.7405774821867	48.3881962981426	79.199997	161.391667635135	45.1561713491503	158.547	0.0730677322457002	0.0720269633942103	0.046846885	category_2nd_if_1st_130_80
SDN	2016	Consistent non-HTN	3646	35.272901810203	12.6970121961919	33	22.4311425345584	5.1896042219572	21.2531145	81.1839276023039	12.8608212693054	80	80.403126753977	31.0570926951649	75.599998	146.472011401536	38.8163988926543	140.3721	0.0288330537607241	0.0332021704841711	0.0157735375	category_2nd_if_1st_130_80
SLB	2015	Missed	18	45.3888888888889	13.0480509650648	46.5	28.4995411666667	5.87034103620013	27.3925895	88.9666670555556	15.0459292619919	87.5	78.3999999444444	17.0787790278567	74.7000005	175.798115	31.974361697773	185.616	0.0488342865166667	0.0370198853192247	0.042844763	category_2nd_if_1st_130_80
SLB	2015	Overidentified	44	40.9545454545455	14.415680328152	44	26.2722938181818	5.231683346998	24.921873	85.7295455454545	12.1686325918396	85.950001	78.9954545454545	30.468510651853	72	172.705494090909	45.2067373190524	171.114755	0.0397423487590909	0.0369207354395744	0.0243564665	category_2nd_if_1st_130_80
SLB	2015	Consistent HTN	241	46.0497925311203	12.8185091582489	46	29.1690423029046	6.24304740572233	28.131348	91.226971033195	14.1926117203301	90.5	87.8414936099585	38.5378766845015	77.400002	182.974886929461	44.3967978812937	181.74899	0.06596490746639	0.0511844510679316	0.049492445	category_2nd_if_1st_130_80
SLB	2015	Consistent non-HTN	1119	37.9213583556747	12.3950722916671	37	26.3180885299374	5.13414431456278	25.654373	84.6304736282395	13.7208768487888	83	79.5313672841823	24.6774253683843	75.599998	169.945492242181	40.739792251581	166.28101	0.0274125256300268	0.0274611290412089	0.017918376	category_2nd_if_1st_130_80
STP	2019	Missed	30	37.7	12.6194977767711	37	25.3406350333333	7.17911147374143	24.087612	83.7	11.7330949557812	81.5	100.043999866667	41.0972759135302	90	207.748129333333	38.4511865759104	201.084	0.02616436418	0.0287124486869102	0.0141714505	category_2nd_if_1st_130_80
STP	2019	Overidentified	57	36.9824561403509	12.4017441573903	37	24.758143122807	5.67950090765043	23.767998	83.8771929824561	12.1303488576595	81	102.410526578947	32.5099638907319	99	209.15721122807	29.6290973668072	201.084	0.0214793483631579	0.0247105231158399	0.012848756	category_2nd_if_1st_130_80
STP	2019	Consistent HTN	235	45.3063829787234	12.4694396383893	45	25.1683812	5.50339205740256	23.914436	87.431914893617	12.5196274347058	87	103.388935978723	33.4674290589333	99	212.087671829787	34.3123866143258	201.084	0.0531707346029787	0.0533591289943262	0.034904957	category_2nd_if_1st_130_80
STP	2019	Consistent non-HTN	1029	33.2196307094266	11.197917202272	32	24.0812720437318	4.54636752747587	23.486017	82.8483965014577	11.731299791576	81	98.8460637473275	26.7134489431433	91.800003	204.705977026239	31.2493279594467	201.084	0.0133973753731293	0.0178322432706271	0.0075054113	category_2nd_if_1st_130_80
SWZ	2014	Missed	23	40.8260869565217	15.5845266323919	44	27.0995129130435	7.03100019354937	24.972609	88.0130434782609	16.8601009472829	85.5	88.0434785217391	15.0296612034905	91.799995	162.027302608696	46.8239577898678	159.32039	0.0272703553565217	0.0313936060067603	0.016910125	category_2nd_if_1st_130_80
SWZ	2014	Overidentified	68	36.6617647058824	13.7630375575119	35.5	25.9648003676471	5.99733577037687	25.36497	84.9499999852941	12.638445285254	81.5	91.7205879411765	18.283705600316	90	144.767969558824	37.771473095366	136.69845	0.0203448080588235	0.0254683093811057	0.010173823	category_2nd_if_1st_130_80
SWZ	2014	Consistent HTN	388	43.5541237113402	14.3733768572048	43	27.9945729716495	6.8706558847076	26.824232	89.9136598298969	14.0250990920339	90	94.0360827139175	23.8939331155824	90	156.755023762887	41.7802407601428	150.232955	0.0426245334340206	0.0470578024308695	0.025333374	category_2nd_if_1st_130_80
SWZ	2014	Consistent non-HTN	1280	34	12.703449877112	31	25.3219674632812	5.43424395908659	24.3405065	82.5579687695312	12.385008172651	80	90.3248440601563	20.9900581569859	88.200005	141.714069835938	36.7096512688238	135.345	0.0130555939757812	0.0175967214972826	0.0058882062	category_2nd_if_1st_130_80
SYC	2004	Missed	10	44.5	12.4655079675434	44	27.9450078	5.76996466284887	27.3153445	90.9	10.3542798451226	93	96.6600002	7.20249861089917	97.199997	205.028342	32.7775193234173	194.123405	0.03720598014	0.0239878755531812	0.036743031	category_2nd_if_1st_130_80
SYC	2004	Overidentified	38	41.6315789473684	10.3490985444525	39	26.7125085	5.34691296103107	26.5253995	89.8947368421053	12.4266267599691	89.5	109.184210263158	35.8373307483632	102.6	205.266466842105	41.279437469419	196.4436	0.0338963373842105	0.0336467082807052	0.0213274305	category_2nd_if_1st_130_80
SYC	2004	Consistent HTN	175	47.4514285714286	10.3832693517126	49	28.2160231942857	6.05878985495387	27.479862	93.7542857142857	13.0098181946608	94	111.795428257143	40.7181340059743	99	217.687792971429	51.2938317750672	206.1111	0.0638631038668571	0.0568362152118274	0.050276849	category_2nd_if_1st_130_80
SYC	2004	Consistent non-HTN	626	40.7268370607029	10.5117297634504	39	25.8246194265176	5.3806271808721	25.0890455	86.4952076677316	12.1741027183446	86	100.035143616613	28.0712264635804	95.400002	205.353761194888	45.8059193681684	201.85741	0.0232569635952077	0.0247290533057326	0.0145581285	category_2nd_if_1st_130_80
TGO	2011	Missed	23	35.9565217391304	10.7849990975242	36	24.2384808695652	4.49413789930002	22.773186	83.695652173913	10.8729638955309	80	73.9130434782609	14.7429892228576	73	168.304347826087	17.2585546182142	161	0.0159457780913044	0.0150992105736592	0.013256489	category_2nd_if_1st_130_80
TGO	2011	Overidentified	40	36.875	12.5620256001764	35.5	23.706969775	4.34506547413551	22.9933805	82.25	11.4952610079557	80.5	78.95	23.2621074072329	73.5	167.3	18.1266201751556	164	0.0196324798225	0.0217246638023211	0.0132587665	category_2nd_if_1st_130_80
TGO	2011	Consistent HTN	236	42.1822033898305	12.0366753829016	42	24.0086916101695	4.75235338407546	23.3865205	83.2754237288136	11.6240941001644	81	79.8050847457627	16.8435900931728	81	171.347457627119	21.4187736775302	165.5	0.0342463308567797	0.0321746999366681	0.0251693685	category_2nd_if_1st_130_80
TGO	2011	Consistent non-HTN	887	34.7993235625705	11.4435645164495	32	22.881782746336	4.03608413049827	22.308149	79.9169109391206	10.7891115520551	78	77.075535512965	20.4649659102393	76	168.308342728298	20.1046898345923	162	0.0127616331364713	0.0155142936392399	0.0064470023	category_2nd_if_1st_130_80
TJK	2017	Missed	39	38.0769230769231	12.7121670176017	37	26.1360480769231	4.06620980442291	25.804419	84.6666666666667	13.1228875190865	86	89.3538461538461	16.207825262311	86.400002	156.078071025641	46.2986939879621	146.946	0.0258095876564103	0.0414096620573091	0.0095214723	category_2nd_if_1st_130_80
TJK	2017	Overidentified	131	39.9923664122137	11.6549733083588	40	26.4082151679389	4.14024891003723	26.12245	85.4511450534351	12.6252456066406	85	96.1007627938931	29.0460780177049	91.800003	156.55151	41.2392225554547	151.19971	0.0284966414977099	0.041066732853829	0.013274645	category_2nd_if_1st_130_80
TJK	2017	Consistent HTN	627	44.4864433811802	12.4286227141173	45	27.4333399776715	5.49509205072864	26.672764	87.1893301499203	19.0811601963866	89	97.2169377049442	33.5953691144898	91.800003	161.204560127592	39.144557075864	159.3204	0.0554606116180223	0.0710004278604069	0.027847968	category_2nd_if_1st_130_80
TJK	2017	Consistent non-HTN	1127	34.3673469387755	11.2225951336603	33	24.3724353043478	4.20792333294475	23.661438	78.6460070159716	15.5517241674961	79	92.1165572244898	22.4420429406052	88.199997	146.130395829636	33.9928168961274	143.07899	0.0132217621112422	0.0216572329185928	0.0054794173	category_2nd_if_1st_130_80
TKL	2014	Missed	7	50	13.4783777461038	57	35.9983012857143	7.70718344472099	36.81628	107.428571428571	16.2773579229671	113	142.457143285714	51.8098725194895	118.8	204.067121428571	66.7513049409289	197.217	NA	NA	NA	category_2nd_if_1st_130_80
TKL	2014	Overidentified	15	38.1333333333333	14.1212437061869	39	35.1180011333333	7.5673750484063	35.558804	109.7	22.4386465087103	105	141.600000133333	75.3475356116103	111.6	210.339018666667	49.873905693749	200.31059	NA	NA	NA	category_2nd_if_1st_130_80
TKL	2014	Consistent HTN	67	44.8955223880597	11.7255668963662	47	36.2006115373134	6.1400226407555	35.570004	107.150746268657	13.5163691235157	105.6	132.44776080597	57.8772996620756	118.8	213.735438358209	51.1690553449301	208.81799	NA	NA	NA	category_2nd_if_1st_130_80
TKL	2014	Consistent non-HTN	324	35.0092592592593	12.841613401116	32	32.6185778395062	6.86230271318704	32.3878115	98.2481481481481	14.7095858563276	98	120.716666358025	47.0660538632595	106.2	193.721183765432	44.1921017089015	189.28965	NA	NA	NA	category_2nd_if_1st_130_80
TKM	2018	Missed	31	40.9032258064516	11.0554808088106	42	26.0001736129032	5.23123572355067	24.622961	90.0322580645161	13.1237288170899	91	103.970321451613	62.5828972715648	84.599998	171.008719677419	45.256866555048	166.28101	0.0315571945322581	0.036414217866426	0.020002343	category_2nd_if_1st_130_80
TKM	2018	Overidentified	161	41.3167701863354	12.0506339876002	42	26.1335479813665	4.28204744318958	25.344353	91.8782608757764	12.1633244170454	93	91.0934159130435	28.2889808906289	88.199997	158.398084906832	38.8917190602527	157.77361	0.0314407858055901	0.044991164744722	0.014196478	category_2nd_if_1st_130_80
TKM	2018	Consistent HTN	547	44.508226691042	11.6270425737067	44	27.6726357915905	5.18178928587083	27.33564	95.6431444003656	13.7743139636718	96	99.1312979926874	40.5504318551907	90	167.829920804388	48.316891287303	162.414	0.0525213682303474	0.0716975167917819	0.026134219	category_2nd_if_1st_130_80
TKM	2018	Consistent non-HTN	2369	36.6808780075981	11.6072907790223	35	24.7939281680034	4.06050876570192	24.391058	87.4891515056987	11.8964214743455	88	89.2787083414943	19.1766120725558	87.839996	162.884112300549	43.4262456165025	159.70711	0.0167434450820008	0.0267857105088074	0.0073813475	category_2nd_if_1st_130_80
TLS	2014	Missed	23	36.5652173913044	13.2212847916344	31	20.7499490434783	2.56926187713614	20.222221	74.9130434782609	8.42028418586635	74	76.6956522173913	17.7340830977914	72	142.053403913043	33.2344467417564	138.4386	0.0231239607391304	0.0318587912259626	0.0075375587	category_2nd_if_1st_130_80
TLS	2014	Overidentified	73	42.0684931506849	13.1754493567933	41	21.3394020821918	3.0870747073504	21.156042	78.1917808219178	10.2789665691193	77	74.8849314520548	14.251546453386	73.800003	145.526334246575	30.2893096795066	142.69231	0.0285611674863014	0.0274954608752976	0.020871282	category_2nd_if_1st_130_80
TLS	2014	Consistent HTN	465	45.3634408602151	14.003661658977	44	21.6438959311828	3.68908524454352	21.227888	77.9913978494624	10.4516503390157	77	77.640000283871	27.3915239304973	73.800003	153.001804795699	38.091922264491	145.0125	0.0512876250470968	0.052287264932752	0.030566411	category_2nd_if_1st_130_80
TLS	2014	Consistent non-HTN	1503	39.0119760479042	14.063527741551	38	20.7592779986693	4.11267876861673	20.195093	75.3304723892216	9.58929386394802	74	76.5844312521623	22.6576816978517	73.800003	143.394689387891	36.0750266948147	137.2785	0.0219814379974052	0.0261922812707013	0.011400376	category_2nd_if_1st_130_80
TUV	2015	Missed	24	42.0416666666667	16.3400792043918	43	32.0553525416667	7.63188965166475	31.570336	98	15.390567410508	96	97.2000012916667	73.2029962234263	75.599998	161.205560416667	37.1390136008679	157.58025	NA	NA	NA	category_2nd_if_1st_130_80
TUV	2015	Overidentified	37	40.8648648648649	15.3046147037824	35	34.1939686756757	7.43953789565607	34.165119	102.162162486486	13.5142389319307	101	81.7297301351351	27.0647880038732	73.800003	156.425377297297	45.4760983783991	151.5864	NA	NA	NA	category_2nd_if_1st_130_80
TUV	2015	Consistent HTN	311	47.427652733119	12.6847790661263	50	35.746050244373	7.96830475657932	34.722221	107.087138270096	15.4205611776579	106.7	91.1112538102894	40.766473139096	79.199997	165.822182379421	45.7481870675692	162.414	NA	NA	NA	category_2nd_if_1st_130_80
TUV	2015	Consistent non-HTN	451	36.0975609756098	13.4374028010602	33	30.3238059667406	6.53622188267018	30.009182	94.8565410110865	15.0278266567387	95	85.150776113082	40.3829666876585	73.800003	153.543050399113	39.5480883168318	148.8795	NA	NA	NA	category_2nd_if_1st_130_80
TZA	2012	Missed	21	45.6190476190476	9.09657182941019	47	22.7078803333333	4.95904148617275	22.49135	85.5571427142857	12.8405052348307	85	89.228571047619	32.4578047936087	81	176.924457142857	33.3062137561265	167.0544	0.0325718448761905	0.0259814049426761	0.026195575	category_2nd_if_1st_130_80
TZA	2012	Overidentified	73	40.7123287671233	10.7231310882063	38	23.0835678767123	4.02248864019994	22.582708	83.2465753150685	9.31261218606693	80	83.7369865479452	12.4024136661059	84.599998	174.96850739726	28.8602243562932	169.76131	0.0220419642205479	0.0168258133887072	0.016314521	category_2nd_if_1st_130_80
TZA	2012	Consistent HTN	486	47.7201646090535	11.3589913871643	49	23.7338707407407	5.39563566876792	22.624237	86.1499999979424	12.1740974754116	84	87.770370590535	27.2000807570237	82.800003	183.385711337449	33.2139276824249	174.015	0.0544412334320988	0.048376822916145	0.0402209905	category_2nd_if_1st_130_80
TZA	2012	Consistent non-HTN	975	39.7210256410256	10.2363305443254	39	22.3816120348718	4.13191993724467	21.572979	81.5217435958974	11.2581824625103	79	86.1489232471795	25.5589369264703	82.800003	171.096703569231	25.8901902862213	159.3204	0.0191986241790769	0.0188280075032017	0.012066355	category_2nd_if_1st_130_80
UGA	2014	Missed	40	33.45	9.88121761416383	31	23.418113575	4.53033772349185	22.4868105	78.532500075	11.670747760638	75.5	67.76999925	14.3453764896838	64.800003	138.46760275	46.2044698083822	121.8105	0.013632191035	0.0136214072370598	0.00966725405	category_2nd_if_1st_130_80
UGA	2014	Overidentified	143	33.6013986013986	12.6764391966433	31	22.8099584965035	3.8368568475928	22.185841	78.7321679370629	9.49243295858807	78	72.3146853706294	24.6177019698732	68.400002	135.112438741259	32.0984667291185	130.3179	0.0141394591832168	0.0184788764057159	0.0071649565	category_2nd_if_1st_130_80
UGA	2014	Consistent HTN	638	40.0438871473354	13.8345670387237	38	23.3560613730408	4.65193927771311	22.3374185	81.0721002884013	10.1819170375079	79	74.3529781097179	21.1090743107847	72	144.163335485893	40.9115794354411	136.8918	0.0306237684181818	0.0331434731881185	0.0170783155	category_2nd_if_1st_130_80
UGA	2014	Consistent non-HTN	2155	33.6821345707657	12.0937851351647	31	22.4641307805104	4.1200629362147	21.745304	77.7480742134571	8.65854112476862	76.5	71.4620882645012	17.6531008574993	70.199997	131.498636143851	33.9113772913604	122.5839	0.0115764472149513	0.015248739917034	0.0056794966	category_2nd_if_1st_130_80
URY	2014	Missed	16	42.0625	14.0402694656002	43	25.81624025	4.83409143549073	25.521725	91.931250125	16.0564303647583	89	87.25	20.3486281273865	83.5	175.3125	52.7177626611752	185	0.03802940430625	0.0511225881732455	0.0139826142	category_2nd_if_1st_130_80
URY	2014	Overidentified	31	42.3225806451613	15.0075249942025	46	26.3495338064516	5.54661270595093	24.759756	90.9354838709677	13.461365778085	89	92.4193548387097	29.2902420537949	91	185.41935483871	56.1122530846566	189	0.0403307127741935	0.0552927173869288	0.016656019	category_2nd_if_1st_130_80
URY	2014	Consistent HTN	171	49.0760233918129	11.5397042718521	52	28.2582339707602	5.30864250158793	27.458654	95.9994152222222	14.0470406951123	96	97.374269005848	30.1482656591821	90	181.491228070175	50.2363084562003	187	0.0621188412549708	0.0517005806144727	0.046036024	category_2nd_if_1st_130_80
URY	2014	Consistent non-HTN	657	39.2572298325723	12.6236281649208	38	26.1705167123288	4.74840954620808	25.355999	88.2741247640792	13.0607410790803	87.099998	89.3485540334855	21.2202151780978	87	174.986910200913	47.0067627310506	179	0.0206456390370015	0.0248181895849741	0.011246648	category_2nd_if_1st_130_80
VNM	2015	Missed	17	42	11.8057189531176	41	23.3638018823529	3.17203373238727	23.035328	79.4470591764706	9.68588704564696	79.5	73.4823527058823	11.9945942046335	72	173.628300588235	36.687621041789	169.3746	0.0358314256470588	0.027258832955564	0.02643827	category_2nd_if_1st_130_80
VNM	2015	Overidentified	72	46.0555555555556	12.1549721917734	47	22.8271469444444	3.17113679494469	22.764491	79.3291664305556	9.50388281777345	78.0999985	74.3875003333333	27.2478023207352	69.2999995	177.495299611111	42.4733769456571	172.854895	0.0356936086041667	0.0294001896615294	0.0272210165	category_2nd_if_1st_130_80
VNM	2015	Consistent HTN	342	50.4795321637427	11.184844784782	51	23.3163384824561	3.65855424974732	23.0318325	81.4090642017544	9.26806421530502	81.5999985	78.4957895233918	28.3999438505882	72	191.773801754386	52.9131265451443	188.70959	0.0682816553526316	0.0553569954245262	0.050657587	category_2nd_if_1st_130_80
VNM	2015	Consistent non-HTN	2086	40.6821668264621	12.3988913522718	40	21.7640510431448	2.99874980019095	21.4097795	75.6858580033557	8.5671261661183	75	70.9057623791946	20.126059684526	68.400002	172.224612230105	46.3408069670131	167.4411	0.0211917897147651	0.023360298063891	0.0118628375	category_2nd_if_1st_130_80
VUT	2011	Missed	97	42.4123711340206	12.2922338095031	41	26.0431006701031	6.79086392541015	25.233688	71.8051545773196	22.8538898282251	79.800003	107.164948226804	33.9757374011589	99	188.629869072165	32.0268156891489	180.9756	0.049018462643299	0.0380674000156885	0.037127852	category_2nd_if_1st_130_80
VUT	2011	Overidentified	158	43.2088607594937	11.2742611985374	42	25.5961222278481	4.35040190299845	24.8222965	76.6803797658228	20.3719784870611	79.4000015	104.757721411392	25.2010730905421	99	191.998997848101	31.3357192130578	180.395555	0.0418916930512658	0.030642305271537	0.0338002645	category_2nd_if_1st_130_80
VUT	2011	Consistent HTN	957	46.0940438871473	10.9762741490327	46	27.4637671598746	6.09174645782403	26.677921	81.0680250219436	23.7435602485277	85	108.020501412748	36.6818794240335	99	197.806950208986	36.8508639043971	188.32291	0.0701562618236155	0.0548176192035403	0.055786349	category_2nd_if_1st_130_80
VUT	2011	Consistent non-HTN	2431	38.8889345948169	10.2165445653711	37	25.6621838667215	5.38649294468272	24.615593	75.6319210098725	21.4548692989703	80	100.630366040313	24.6127273577708	95.400002	187.887365739202	30.3476473890006	179.0421	0.0292448325256684	0.0262721923165354	0.020639071	category_2nd_if_1st_130_80
WSM	2013	Missed	30	42.1	11.0900701157573	43	35.2184313666667	8.0069399797893	35.549223	107.7	14.7955025785447	106	119.460001166667	30.1771405298552	108	177.005479333333	21.7604136139347	176.335205	0.0502823097966667	0.0370165003898646	0.034339832	category_2nd_if_1st_130_80
WSM	2013	Overidentified	42	37.8571428571429	14.2667469903413	37	33.3840712142857	6.88762520150915	32.733143	100.833333333333	16.2239159007458	100.5	127.457142285714	55.7897156949564	108.9	171.142371666667	25.0984212095228	162.414	0.0440435733785714	0.0388403434687269	0.025115747	category_2nd_if_1st_130_80
WSM	2013	Consistent HTN	221	48.2171945701357	11.1607214373839	51	36.2178592262443	7.16016999124248	34.792046	109.005429864253	14.9108614293198	108	128.866968352941	38.4147442776846	117	175.822515882353	29.1552369648645	166.28101	0.0821881578751131	0.0557069387239779	0.073866062	category_2nd_if_1st_130_80
WSM	2013	Consistent non-HTN	1021	35.9637610186092	12.5879517232141	35	31.4848940675808	6.74203072132575	30.621931	97.6113614074437	15.7153674069367	97	118.054260290891	40.7494573263695	108	168.289112184133	25.5253046011742	158.547	0.0264128255738492	0.0282006507046485	0.015413088	category_2nd_if_1st_130_80
ZMB	2017	Missed	47	34.7872340425532	13.9672538930743	33	23.2417564255319	4.14583027057825	22.255077	79.3723404255319	10.3512382006183	77	91.608510787234	19.6221684548402	91.800003	133.880476595745	33.176431260813	127.2243	0.0179607716340426	0.0233749952220773	0.0083969012	category_2nd_if_1st_130_80
ZMB	2017	Overidentified	120	34.4833333333333	12.3165416769299	33.5	23.9943418166667	5.33983834675113	22.7045535	82.0725000833333	13.6728459864554	79.4000015	93.1725001583333	28.5995826553621	90	137.948780083333	35.1792436494306	135.15165	0.0184814868466667	0.0210409269532235	0.011022927	category_2nd_if_1st_130_80
ZMB	2017	Consistent HTN	393	43.9491094147583	14.8735299555112	43	23.9179148778626	4.58218264535106	22.814981	82.6979644147583	13.3651387282899	80	99.1822901882952	42.2434352742292	93.599998	143.917341959288	41.9686086455543	136.11839	0.0473867077195929	0.050909386721051	0.028241457	category_2nd_if_1st_130_80
ZMB	2017	Consistent non-HTN	2231	34.5441506051098	12.5465483286066	32	22.733184082026	4.35868786656276	21.882711	78.2863289623487	9.64320979487524	77	88.7995427722994	23.2796168042655	88.199997	130.669587122367	34.2809975303468	121.0371	0.013706111940511	0.0182788023479539	0.0068849493	category_2nd_if_1st_130_80
AFG	2018	Missed	46	32.7391304347826	9.53224884882587	33.5	25.4721348913043	5.20020577797776	24.650367	88.5630435217391	10.0669173382265	90	86.5869565217391	27.2727589664579	82.5	150.913043478261	42.5157884853545	149	0.0250162725804348	0.0173588348219185	0.020273288	category_2nd_if_1st_135_85
AFG	2018	Overidentified	66	40.8636363636364	13.4723493053066	43	25.2382263484848	4.16133863284613	25.194801	91.2136363333333	14.1959895765439	91.5	90.5909090909091	22.957470560701	88	156.742424242424	43.5922754646564	159	0.0510353305409091	0.0441923866567589	0.0428004305	category_2nd_if_1st_135_85
AFG	2018	Consistent HTN	461	44.0889370932755	14.9278957994155	45	26.938574956616	5.63071822633686	26.565557	92.7240780954447	16.4668324560174	92	99.5835140997831	41.0642665646645	89	159.579175704989	44.5085326476788	156	0.0880857200355748	0.0851392906501892	0.058333486	category_2nd_if_1st_135_85
AFG	2018	Consistent non-HTN	1977	34.3626707132018	13.3636267831343	31	24.1133898917552	5.19446349642255	23.397528	84.6439403110774	15.2108392331225	84	90.1249367728882	33.0093850951647	83	144.041476985331	36.6368724721155	138	0.0305923000890238	0.0393832728327123	0.015438562	category_2nd_if_1st_135_85
ARM	2016	Missed	23	40	12.273400654927	36	25.9893203043478	5.31922152265247	25.381468	91.0434782608696	12.2343713323257	89	80.9217401304348	16.863488076092	86.400002	174.670707391304	31.9816289309313	171.30809	0.0353555665086957	0.0501857492046275	0.012545818	category_2nd_if_1st_135_85
ARM	2016	Overidentified	38	43.1578947368421	13.8924951853548	42	25.7058025526316	4.97687516806886	24.5775035	92.4473684210526	15.6614475331487	90	77.8736838421053	12.047062728557	80.1000025	164.042211315789	37.1775021460009	161.06055	0.0344327547631579	0.0400734311372307	0.018726933	category_2nd_if_1st_135_85
ARM	2016	Consistent HTN	406	50.7389162561576	11.5999494595698	52	28.9988851871921	6.42044859077635	27.8970755	97.5726600985222	14.0480749990171	98	88.9080294729064	31.8612534470426	83.6999965	182.864334162562	42.8402427890437	185.61601	0.0933480155896552	0.109208120154952	0.0554621055	category_2nd_if_1st_135_85
ARM	2016	Consistent non-HTN	738	37.8577235772358	13.5338191889563	36	25.1168422764228	5.35691614996777	24.167162	87.1269647655826	14.203177420256	86	79.1948778197832	24.3660357104273	76.2299995	162.351645609756	43.3401559875682	158.9337	0.0250838316491328	0.047591805136335	0.0075345761	category_2nd_if_1st_135_85
ASM	2004	Missed	47	42.3829787234043	9.95981751074605	41	35.7687514680851	6.21017744036302	35.806583	108.440425574468	13.6097895962777	111	118.595744680851	30.0439240580015	111	185.042553191489	28.090658703259	177	0.0457429595191489	0.0314250868622502	0.037446819	category_2nd_if_1st_135_85
ASM	2004	Overidentified	43	44.3255813953488	9.75587961969249	46	35.6630162325581	5.32725238189258	35.704128	106.197674651163	14.6832836350344	104	130.06976744186	53.8504964600351	114	194.581395348837	27.8646666160873	199	0.0566759689767442	0.0378404031195829	0.0503208	category_2nd_if_1st_135_85
ASM	2004	Consistent HTN	346	44.8439306358381	9.88507471830532	44.5	37.2677490375723	8.17089249498201	36.294794	109.924855364162	15.5794293179479	108.95	141.803757225434	68.5657430228618	115	190.731213872832	30.1623627111562	184.5	0.0756514086315029	0.0607966341160658	0.0564074855	category_2nd_if_1st_135_85
ASM	2004	Consistent non-HTN	701	41.2681883024251	9.84418469374135	40	34.3294596034237	6.61737487511254	33.814148	102.825534905849	14.2739669263603	103	124.994293865906	55.5357796788375	107	182.670470756063	26.1649951201068	177	0.0409920713865906	0.0349978295363174	0.028583653	category_2nd_if_1st_135_85
AZE	2017	Missed	29	37.5172413793103	12.1379590237026	36	25.0830622413793	4.57203673090648	23.875114	82.8620689655172	16.271632058654	76	94.2206894827586	43.2676503421328	88.199997	158.90703137931	42.9780297324077	151.9731	0.0174647029482759	0.0194024495691112	0.0094768275	category_2nd_if_1st_135_85
AZE	2017	Overidentified	53	41.7924528301887	13.6879487851485	42	26.1146504339623	5.17823652122115	25.951557	89.7358490566038	15.845590193873	90	93.8071696603774	35.4802250386223	82.800003	168.053983018868	43.1909465608392	167.0544	0.0386171381501887	0.045366284630586	0.016358264	category_2nd_if_1st_135_85
AZE	2017	Consistent HTN	361	49.7036011080332	11.7160010857136	51	29.3850965623269	5.56229235233089	28.479887	96.2673130193906	14.161710338251	96	98.9187257396122	41.1016413279565	88.199997	182.066072132964	44.9300699550366	178.6554	0.0976847692160665	0.118086877772184	0.055497702	category_2nd_if_1st_135_85
AZE	2017	Consistent non-HTN	1329	40.1444695259594	13.1852607403656	39	25.8997279345372	4.73693385926878	25.351542	88.3581640331076	14.0453094773107	88	88.8720541482318	27.6656301982125	84.599998	167.61771910459	40.9229343514185	165.8943	0.0290293167739428	0.0454231771774039	0.012066646	category_2nd_if_1st_135_85
BEN	2015	Missed	62	35.5	12.5994405288229	35	24.1648237741935	4.38933454160662	22.720438	83.7258064516129	11.2485618094758	81	88.258064516129	21.5078601597534	85	152.758064516129	38.3579711440901	148.5	0.0185441774870968	0.0235307194386466	0.011631032	category_2nd_if_1st_135_85
BEN	2015	Overidentified	152	36.0394736842105	13.2724290130551	33	23.9070963092105	4.50134839883601	22.8271435	82.8421052631579	10.9363633453097	81	86.5855263157895	22.921242664482	86	150.815789473684	39.9022681976805	145	0.0174922726967105	0.021553829025334	0.0088693341	category_2nd_if_1st_135_85
BEN	2015	Consistent HTN	1202	42.2396006655574	13.2164770817172	41	24.5677086846922	5.35018597815376	23.3222595	85.540765391015	12.7262375093968	83	91.1297836938436	34.4673970620972	85	163.374376039933	49.8048107750454	153	0.0393947608051581	0.0448629025282283	0.022391643	category_2nd_if_1st_135_85
BEN	2015	Consistent non-HTN	2981	35.2794364307279	11.8214943219726	33	22.9742220399195	4.19316337142802	22.343515	80.3378061053338	9.3355212026329	79	87	23.5117705778339	84	149.335457900034	43.4061996550022	140	0.0129937507842737	0.0170784369881552	0.0065913163	category_2nd_if_1st_135_85
BGD	2018	Missed	74	41.3648648648649	11.5112503924607	40	24.3127934459459	5.42135126135908	23.357892	82.0283786621622	11.2458641706803	81.799999	99.2297297297297	32.670437098391	92.5	178.581081081081	30.678628836837	178	0.0317958457918919	0.0293640590116544	0.022888068	category_2nd_if_1st_135_85
BGD	2018	Overidentified	118	39.4661016949153	10.9549834137897	38.5	24.4453207372881	4.32157860238927	24.191764	82.7610169237288	10.756115612343	84	99.8983050847458	25.2730016517098	95	175.677966101695	37.9646442260759	171.5	0.0270332367025424	0.0244527291929259	0.020133553	category_2nd_if_1st_135_85
BGD	2018	Consistent HTN	807	43.3358116480793	11.8562520829018	43	24.6024197942999	4.61398189446159	24.243919	84.0935563519207	11.286147686768	84	105.128872366791	37.6996191882659	95	182.543990086741	37.9800161040699	179	0.0472754651454771	0.047309857254016	0.029288718	category_2nd_if_1st_135_85
BGD	2018	Consistent non-HTN	4689	37.4728087012156	11.7926553390891	36	22.2564890516102	4.14979277895041	21.673603	77.6560887129452	10.4225379983344	76.400002	95.8266154830455	30.1543669203315	91	167.174237577309	37.1906886532654	164	0.0221161691944978	0.0255255613549927	0.012631829	category_2nd_if_1st_135_85
BLR	2017	Missed	41	42.6585365853659	11.2907257430547	43	26.0260724146341	4.21938350479055	26.093275	88.8926828780488	13.2763773956309	87	86.4087802926829	16.3583241904887	86.400002	177.344391463415	39.9564113513002	173.6283	0.0645869767780488	0.0583729155525506	0.047072381	category_2nd_if_1st_135_85
BLR	2017	Overidentified	107	43.0841121495327	11.0565625482575	43	26.8038368224299	4.69390713136431	27.414454	90.0336448130841	12.5017806731837	91	82.4971964018692	15.0628959177789	81	179.602274392523	38.20721238711	176.33521	0.0614826180766355	0.0543924732755778	0.050808772	category_2nd_if_1st_135_85
BLR	2017	Consistent HTN	686	48.5247813411079	11.5144516442359	50	27.4816968279883	5.04609010291508	27.085266	91.8126822303207	12.1861450518339	91.5999985	87.114752255102	28.0175601721077	82.800003	192.793625539359	38.3720271437494	192.5766	0.107690785489067	0.0827459021149727	0.0851509795	category_2nd_if_1st_135_85
BLR	2017	Consistent non-HTN	1910	38.8397905759162	12.2313771791402	38	25.0855152884817	4.28768180604633	24.5538235	83.4732984424083	12.1063338713166	82	82.0780209848167	19.2372713650555	79.199997	175.945665235602	36.9071242637101	170.9214	0.0398291418655759	0.0445714655400947	0.023388526	category_2nd_if_1st_135_85
BRN	2016	Missed	22	46.0454545454545	15.9477637564384	52	28.574851	4.62436635533249	28.6637525	90.0272723181818	10.9601087243794	90.5	113.809090409091	64.7307529742271	90.8999975	198.043129545455	43.9191044984004	186.77609	0.0532023589818182	0.0476984486658925	0.0385784255	category_2nd_if_1st_135_85
BRN	2016	Overidentified	37	41.6486486486486	15.0392379686831	42	28.9826831621622	5.99366169474373	28.0529	91.7594591081081	16.9755620487341	91	107.318920054054	52.3297561854864	88.200005	201.846949459459	35.1507810378475	194.8968	0.0427838520891892	0.0383940008957711	0.024794556	category_2nd_if_1st_135_85
BRN	2016	Consistent HTN	175	47.5028571428571	13.5242966909641	49	29.0253617257143	5.75533660075537	27.832539	93.0817142114286	12.3134357022452	93	102.332571365714	34.8285623419286	91.799995	213.778808868571	45.8600516308761	211.52489	0.0652379025782857	0.0488952427373735	0.053973924	category_2nd_if_1st_135_85
BRN	2016	Consistent non-HTN	1008	35.9375	13.1006743650192	34	25.915467218254	5.14876814226823	25.638654	83.349206311508	13.2131249932636	83	88.6249999017857	25.1093007412346	82.799995	193.412532092262	38.8571499040532	187.74285	0.020222358336508	0.0248261621469497	0.00986930865	category_2nd_if_1st_135_85
BTN	2019	Missed	74	43.3108108108108	11.5970304130874	42	25.6043439054054	3.98071929453997	25.636408	83.6108107702703	10.2187923239063	83	86.6621621621622	27.2770047300256	82	153.148648648649	44.3466056931644	145.5	0.031488714695946	0.0287306658945756	0.021971069	category_2nd_if_1st_135_85
BTN	2019	Overidentified	135	41.5185185185185	13.4496584053897	40	25.4738455703704	3.58720523321323	25.203981	83.6511111185185	9.84499920234949	83	85.0740740740741	25.5107907018438	80	147.288888888889	36.9727343400122	145	0.0280913174866667	0.0276726230358211	0.017200299	category_2nd_if_1st_135_85
BTN	2019	Consistent HTN	858	45.0839160839161	12.0035952433182	44	26.1950960874126	4.53525757799053	25.7897215	86.2155011585082	10.1504955431674	86	85.3123543123543	22.2422823410495	82	156.184149184149	41.4563203012022	151	0.0399686842555944	0.0363643034294242	0.0276100075	category_2nd_if_1st_135_85
BTN	2019	Consistent non-HTN	3082	37.0924724205062	12.1603834423841	34	24.8459741369241	4.25983043334069	24.37485	81.6278406891629	10.8119495245335	81	81.1239454899416	17.1428185012778	79	139.854315379624	36.2572473705486	134	0.0162998551071058	0.0178728366195987	0.00939572045	category_2nd_if_1st_135_85
BVI	2009	Missed	9	42.8888888888889	9.40005910146905	43	31.2324313333333	8.78303376372368	28.480827	94.8266675555556	21.6645767758493	86.360001	98.8888888888889	22.7620541935721	95	183.333333333333	28.2710098864544	191	NA	NA	NA	category_2nd_if_1st_135_85
BVI	2009	Overidentified	6	35.5	6.22093240599832	36.5	32.2953308333333	3.28331180250365	32.4335095	98.6366671666667	17.0325251694124	106.68	101.166666666667	5.60059520646392	99	203.666666666667	49.253087889661	192.5	NA	NA	NA	category_2nd_if_1st_135_85
BVI	2009	Consistent HTN	47	43.4255319148936	10.9816936225526	43	29.0557219787234	4.80386484266723	28.406851	94.4458470212766	11.5785112151218	93.980003	110.744680851064	47.1396943807337	99	191.042553191489	29.2076206902065	187	NA	NA	NA	category_2nd_if_1st_135_85
BVI	2009	Consistent non-HTN	153	40.8039215686275	9.37947003856478	39	28.1134790065359	5.75273442524995	27.124342	89.4870221437909	11.6571432901209	90.169998	104.385620915033	28.5721902387542	101	184.424836601307	28.4102216618322	179	NA	NA	NA	category_2nd_if_1st_135_85
BWA	2014	Missed	57	35.4912280701754	12.3536038799233	33	24.3808586666667	5.48174765912722	22.818251	82.6298245789474	16.1185559180062	80	77.9052632105263	20.4178880095814	75.599998	139.198431052632	38.2398172991149	129.54449	0.0203794937140351	0.0200673357986557	0.013311507	category_2nd_if_1st_135_85
BWA	2014	Overidentified	68	38.5882352941176	13.7691362567607	36	25.6009383088235	7.22853544731333	24.157877	86.7117646764706	13.5110516292992	86	79.014705617647	18.1342032879108	77.400002	140.736053382353	42.4932118388241	123.93735	0.0218888834455882	0.0229793355584784	0.011152437	category_2nd_if_1st_135_85
BWA	2014	Consistent HTN	419	41.1002386634845	13.3549078819813	41	25.8120508114558	6.7923517295099	24.65716	85.7494033341289	16.4654624241902	86	83.9556085560859	39.1004892441424	79.199997	154.384668568019	43.0529291503305	150.813	0.0370650373849642	0.0408973983769579	0.023909887	category_2nd_if_1st_135_85
BWA	2014	Consistent non-HTN	1687	33.294013040901	11.9178228507395	30	23.2003375720213	5.43110061243582	22.028471	79.0698281084766	15.8511813224221	78	79.2714878245406	18.0924496132263	77.400002	140.447972720806	39.3440859002389	132.2514	0.0130149036241257	0.0178064508528896	0.0062419563	category_2nd_if_1st_135_85
COK	2015	Missed	16	43.125	13.7446959466795	45.5	33.3273883125	6.34683978000624	34.9460735	107.1312498125	18.7608714946606	113.25	113.174999125	24.7491802252117	115.2	182.546568125	17.025615647685	179.4288	NA	NA	NA	category_2nd_if_1st_135_85
COK	2015	Overidentified	29	39.8620689655172	13.3596517756453	43	36.4137753793103	8.89327885313534	35.840782	109.437930586207	22.5300972273347	109	104.400000344828	24.0438909983985	97.199997	186.789434482759	28.2322172998763	184.84261	NA	NA	NA	category_2nd_if_1st_135_85
COK	2015	Consistent HTN	106	44.9433962264151	11.5913187455335	48	37.1752158867925	7.74731442491077	36.157551	113.676415216981	16.8605573386808	113	125.218867188679	39.9591644037111	111.6	204.093693207547	32.9539455784809	202.437455	NA	NA	NA	category_2nd_if_1st_135_85
COK	2015	Consistent non-HTN	416	38.0649038461538	12.412512885605	37.5	32.3410296201923	7.36925897394301	31.9319285	99.7485577043269	17.8889842682639	99.25	112.054326759615	35.4239999047045	106.2	192.274490985577	31.4170959773825	187.9362	NA	NA	NA	category_2nd_if_1st_135_85
COM	2011	Missed	20	39.85	11.3521386809525	35.5	28.9879375	6.9816030354309	27.6350855	88.7	11.4344815545372	88.5	64.7	13.1673439754728	62.5	184.35	34.8142061142922	175.5	0.029412632145	0.0314884550988928	0.0135691115	category_2nd_if_1st_135_85
COM	2011	Overidentified	45	41.8444444444444	11.8301532218533	42	28.0991476888889	5.35739836112378	27.268005	91.6444444444444	12.9862786949701	91	78	31.6802203849084	70	184.822222222222	31.4420743654747	178	0.0259099479511111	0.0222825843557555	0.018968437	category_2nd_if_1st_135_85
COM	2011	Consistent HTN	292	46.3116438356164	11.0258428718272	46	27.4457399486301	6.07975525238703	26.808715	91.9469178082192	13.5949539893522	91.5	79.6095890410959	43.1936219817146	70.5	183.58904109589	28.2800601818373	177	0.0436375762472603	0.0373034439763906	0.03396862	category_2nd_if_1st_135_85
COM	2011	Consistent non-HTN	782	39.7199488491049	11.0248043466024	38	25.7682285153453	5.68693479445001	24.70747	87.212915601023	13.595693919507	86.25	72.6419437340153	30.0473323629994	67	175.227621483376	26.3741784678496	167	0.0176760148980818	0.0177949322334141	0.010335457	category_2nd_if_1st_135_85
CPV	2007	Missed	27	42.037037037037	9.92464485503514	41	24.921997037037	5.73196317160682	23.738663	86.1111111111111	9.77568936516001	83	94.9266675185185	10.942727445086	91.080002	158.060043333333	25.1943725793875	150.0396	0.0220890756074074	0.0153093385496669	0.01723817	category_2nd_if_1st_135_85
CPV	2007	Overidentified	29	42.6896551724138	10.5393936132014	44	24.2925642413793	4.53937787218448	23.593801	86.1551724137931	10.1972540493891	87	100.725517793103	12.7336037907365	108	165.440926206897	27.3578916396092	154.67999	0.028154464	0.0200795351859804	0.019437663	category_2nd_if_1st_135_85
CPV	2007	Consistent HTN	235	45.2127659574468	9.46233236415718	46	25.3028554765957	4.98399060776006	24.515512	86.9646808382979	13.5727852572542	86	102.871149651064	32.2057867095395	91.620003	168.68347587234	31.536370353633	154.67999	0.0444314387689362	0.0391614113777626	0.031920835	category_2nd_if_1st_135_85
CPV	2007	Consistent non-HTN	402	40.4328358208955	9.59643098754239	40	24.2329774452736	4.31481501485228	23.64347	84.2363184079602	10.0672365249846	84	99.3756723756219	30.822388673134	91.260002	161.825291567164	25.9454134661443	150.0396	0.0185809745248756	0.0182442432006003	0.012598482	category_2nd_if_1st_135_85
DZA	2017	Missed	129	41.8372093023256	13.2534138866619	39	27.8410803178295	7.03674218165892	26.44898	95.1813953565891	13.7450716681683	96	96.5348837209302	27.1359558841067	91	168.240310077519	39.0716039778648	168	0.0631549213465116	0.0631358236044224	0.03587592	category_2nd_if_1st_135_85
DZA	2017	Overidentified	134	42.7462686567164	11.4489297967623	43	27.9037896044776	5.82235125353783	27.3547705	94.5873134179105	14.7516097009721	95	104.365671641791	43.8844246000541	94	170.149253731343	37.3390294429254	165	0.0602064632358209	0.05031032319595	0.0428638365	category_2nd_if_1st_135_85
DZA	2017	Consistent HTN	751	47.9533954727031	12.006185563647	49	27.8387954394141	5.33496699117731	27.428572	97.7360852183755	12.7817167439338	97	105.532889480692	40.6442841841232	96	175.704127829561	44.5182793498539	172	0.105798511527164	0.0814166898312906	0.079634473	category_2nd_if_1st_135_85
DZA	2017	Consistent non-HTN	3639	37.5627919758175	11.9803692513166	37	25.9486764058807	5.23516423016692	25.329271	90.9534762253366	14.421397660762	90	95.5518274281396	31.1808753772864	90.099998	161.027672437483	38.5947104170839	156	0.0375302755709261	0.0402254491310113	0.023362061	category_2nd_if_1st_135_85
ECU	2018	Missed	60	45.1166666666667	14.5719624757779	47	27.1507510333333	4.34971832052291	26.783695	91.375	11.4086738485703	91.5	101.6	44.4961243789362	92	174.4	51.9508242051387	169.5	0.0340402852	0.0303646599574361	0.0244991545	category_2nd_if_1st_135_85
ECU	2018	Overidentified	69	42.304347826087	13.8535452542853	43	28.1301028405797	4.54596458161188	26.784754	93.6275362753623	10.4646587632979	94	94.6231884057971	44.3797454626728	88	174.101449275362	47.7900263184252	170	0.0272288708913043	0.0240608038556077	0.0189317	category_2nd_if_1st_135_85
ECU	2018	Consistent HTN	279	47.7347670250896	12.3376321958844	48	29.0886310430107	5.02380354820383	28.76033	96.2716846057348	12.0806739931096	96	102.363942616487	43.6164947900242	93	181.225806451613	49.1529976029752	180	0.0436702493422939	0.0348448919812427	0.03439771	category_2nd_if_1st_135_85
ECU	2018	Consistent non-HTN	2764	38.1769175108538	13.5669075272964	37	26.7455874439219	4.64969802686432	26.228771	88.1634949214906	11.0804820675304	88	91.9716787275687	30.1834584985029	88	169.612662811143	47.1764883654117	167	0.0169142374362518	0.0192535247859467	0.0088603129	category_2nd_if_1st_135_85
ERI	2010	Missed	54	50.7777777777778	11.0789051067684	53.5	20.732172962963	4.15099988813898	19.6487595	78.2777777777778	12.1148850696807	78	74.5185185185185	19.8577400343855	72	193.240740740741	37.0175558478728	187.5	0.044408645662963	0.0293400521751728	0.0419498775	category_2nd_if_1st_135_85
ERI	2010	Overidentified	70	47.5571428571429	12.277746706224	49	20.2408989142857	4.32839268045083	19.2690605	76.2714285714286	11.7027451611328	76	67.2857142857143	13.8282873882161	67	183.4	27.2084812011873	175	0.03385917463	0.0279650376564064	0.028108334	category_2nd_if_1st_135_85
ERI	2010	Consistent HTN	432	50.8101851851852	11.9735240782293	51.5	21.3690058611111	4.24419737592205	20.570379	80.2291666666667	13.7071045730768	79	81.3333333333333	39.1718801552285	73	195.303240740741	34.3788526788634	189	0.0570468776375	0.0424854971043247	0.0499909985	category_2nd_if_1st_135_85
ERI	2010	Consistent non-HTN	3596	42.0216907675195	12.2627959125934	40	20.0226939746941	3.69535597533352	19.377163	74.9132369299222	10.4634063962779	74	72.8401001112347	23.1761535013156	69	184.263070077864	30.5814907418883	176	0.0203051672596496	0.0224332673765122	0.0114075175	category_2nd_if_1st_135_85
ETH	2015	Missed	155	37.1935483870968	13.0394490233937	35	21.5582819290323	3.90073051238854	21.224489	77.3612903225806	11.0571912728205	75	82.858064516129	17.7568127440422	81	143.264516129032	34.106989309112	139	0.0191051150767742	0.0232869910780664	0.011143002	category_2nd_if_1st_135_85
ETH	2015	Overidentified	265	34.2867924528302	12.3036401015483	30	21.3287737849057	3.72942223885204	20.904196	76.6403773622641	10.4073324026904	75	82.8716981132075	24.6198089233786	79	141.690566037736	36.207766746714	134	0.0147430033762264	0.0185252949484585	0.0074932189	category_2nd_if_1st_135_85
ETH	2015	Consistent HTN	1123	40.5725734639359	13.6967681389946	40	21.8827893348175	3.83824760090005	21.26087	79.4989314363313	11.8878335701338	78	85.2983081032947	26.0755290378496	80	149.890471950134	38.2097309148643	144	0.0319749643975957	0.0363967194932817	0.016381804	category_2nd_if_1st_135_85
ETH	2015	Consistent non-HTN	5888	34.5691236413044	12.1461281845555	32	20.4952652413383	3.13763256284483	20.0690515	74.6395550275136	9.14435091364811	74	81.0972826085258	19.6482523320268	78	135.328838315217	33.8943234845196	128	0.0118642897397996	0.0158982073666938	0.00593237345	category_2nd_if_1st_135_85
GEO	2016	Missed	30	50.6666666666667	11.0370327513342	52	30.2524048666667	7.41273469205154	30.9590515	97.4	17.1878064236008	98.5	86.6999999333333	31.0047287588024	80.0999985	178.320259	54.3995562628553	171.114755	0.06225879477	0.0490450925841257	0.05424037	category_2nd_if_1st_135_85
GEO	2016	Overidentified	48	47.2083333333333	13.6941645179241	50.5	29.9302570416667	8.39553900521431	28.2753305	92.9791666666667	14.3222629605819	93	86.4000005625	33.4695798643765	76.5	175.83571375	47.3196168435344	173.434955	0.0539411636979167	0.0519403370448462	0.0389631575	category_2nd_if_1st_135_85
GEO	2016	Consistent HTN	448	50.8839285714286	12.220564716144	53	31.2073238058036	6.46394798495437	30.3487815	99.2745535714286	15.6021014696756	98.5	87.5185714754464	39.1911746296711	77.400002	180.748586428571	50.2519858995906	177.1086	0.0994660921155803	0.121186367893378	0.056983037	category_2nd_if_1st_135_85
GEO	2016	Consistent non-HTN	1329	42.4732881866065	13.501374922472	42	26.6050447434161	5.57056280873315	25.854639	87.7238525206923	15.1388939439347	87	77.8424830714823	24.7067503083761	73.800003	167.700936741911	48.9516392827625	160.86719	0.0329417846111964	0.0487078202171478	0.013774133	category_2nd_if_1st_135_85
GUY	2016	Missed	12	39.9166666666667	16.0309832587532	34.5	30.5895748333333	15.1365994411835	25.574764	96.875	14.1904657492916	96	111.25	66.9872783037604	91	184.75	41.1916253624447	190.5	0.0291774046333333	0.026848835637982	0.018120187	category_2nd_if_1st_135_85
GUY	2016	Overidentified	11	43.0909090909091	16.7060141593053	43	25.7570523636364	6.8002176417751	23.244595	94.3818181818182	10.9276546597903	92	110.181818181818	63.0552427349514	85	237.909090909091	54.6835524549284	250	0.0476128960909091	0.0473770100659413	0.033977579	category_2nd_if_1st_135_85
GUY	2016	Consistent HTN	89	46.7191011235955	14.4040625298788	52	27.7556591910112	5.79213155809079	27.588343	96.7168538876405	16.1944451386312	97.199997	98.1910112359551	40.041136916385	90	202.741573033708	46.6077754169369	194	0.0586576138044944	0.048143389620169	0.048423529	category_2nd_if_1st_135_85
GUY	2016	Consistent non-HTN	460	36.945652173913	13.2152979044092	36	26.0862528695652	6.0803147408183	25.045604	90.63456525	15.1229428922854	90	87.9304347826087	35.2041594242663	82	193.652173913043	44.0267384548016	190	0.0209927189776087	0.0265969758091851	0.00961019005	category_2nd_if_1st_135_85
IRQ	2015	Missed	33	41.0909090909091	12.9647686933754	42	29.53786	5.75498897374854	29.549692	99.0515147272727	17.1639532642951	99	108.112121121212	47.6649357560106	98	193.848484848485	47.5449597829	200	0.0724557051575758	0.08531916529847	0.040730879	category_2nd_if_1st_135_85
IRQ	2015	Overidentified	88	41.7613636363636	13.1847999546167	43.5	29.7945386363636	6.01208222543363	29.116063	99.1090907159091	16.3695656014172	98.5	114.368181818182	60.0455469647442	95	196.243181704545	49.5015890417131	196	0.0689344905022727	0.0651093388553498	0.04701668	category_2nd_if_1st_135_85
IRQ	2015	Consistent HTN	1098	46.7158469945355	12.6836318218285	46	31.4115759489982	6.9197141167841	30.494752	104.046448040073	15.5110134046834	103	114.847176673953	60.2175829528364	96	194.221402577413	53.2353195263138	188	0.110680031915847	0.0918956713297353	0.0821815805	category_2nd_if_1st_135_85
IRQ	2015	Consistent non-HTN	1947	35.1386748844376	12.1542111976129	33	28.0258189625064	6.35534585611101	27.318115	94.1129942455059	16.2292369558804	94	99.6275808988187	41.4547545376968	90	178.170775542886	47.5020577744926	172	0.0387940783444787	0.0468590365046346	0.020349743	category_2nd_if_1st_135_85
JOR	2019	Missed	39	41.7948717948718	11.5989552323962	43	32.1232510769231	6.76207873525187	30.955103	97.5641025641026	19.7907406204263	100	79.1076917692308	28.9651639913003	75.599998	162.126454102564	36.6518549961918	159.3204	0.0497652194717949	0.0366765231058371	0.044461664	category_2nd_if_1st_135_85
JOR	2019	Overidentified	50	42.9	14.0483857740718	42	30.6910085	6.09056775815147	31.3429555	97.22	16.7664509527515	98	83.5200004	26.4194746305658	77.400002	146.8067878	34.7766617795477	144.23911	0.063987664154	0.066639012967639	0.0366962215	category_2nd_if_1st_135_85
JOR	2019	Consistent HTN	272	48.6029411764706	11.9125221174812	49	31.8166554044118	6.40408914332906	31.168128	101.349264705882	15.9572560798393	100	93.2161764264706	41.6299028783956	81	166.462976360294	42.5874945740462	163.18739	0.106351759691176	0.0874506342123408	0.0743465535	category_2nd_if_1st_135_85
JOR	2019	Consistent non-HTN	1959	36.4527820316488	12.369138965286	35	27.6047130234814	6.12601133234514	26.959841	88.9397651863196	15.2602364761983	88	80.6027871842777	28.0469066239761	75.599998	146.511093869321	38.0324322441755	140.7588	0.035513441483512	0.0414886739820892	0.019525964	category_2nd_if_1st_135_85
KEN	2015	Missed	46	36.5434782608696	14.4939934252306	34	23.8306332608696	4.99976489710331	22.7533865	80.5304348043478	15.4659175757129	81.5	85.2260871304348	18.7531143622926	85.5	152.990289347826	51.0848354424186	150.039595	0.0230191240608696	0.0308747120275274	0.00852575805	category_2nd_if_1st_135_85
KEN	2015	Overidentified	164	36.7560975609756	12.0714244289986	35	23.4204948536585	4.63562307184864	22.571047	78.3256097621951	14.0511669113855	78	83.2499999695122	22.646176546058	79.200005	142.899797457317	37.5188715056605	136.5051	0.0181609832079268	0.0226471111053694	0.00993129515	category_2nd_if_1st_135_85
KEN	2015	Consistent HTN	738	44.0379403794038	13.9443037138569	43	24.1666133915989	5.02741913315891	23.28862	82.9074526070461	13.9089132287438	81	87.0390244878049	25.5460906443782	84.599998	150.721826432249	42.1436227638334	144.239095	0.0401549359415989	0.0408605633759851	0.025599453	category_2nd_if_1st_135_85
KEN	2015	Consistent non-HTN	2515	35.020675944334	12.1851097370625	33	22.8093633614314	4.85543551929298	21.871494	77.512365807157	12.6128110093969	77	83.2494632230616	18.7555920435578	82.799995	138.356800994036	35.6057535614471	132.63811	0.0128974725106958	0.016176605575818	0.006530805	category_2nd_if_1st_135_85
KGZ	2013	Missed	51	39.4705882352941	10.5173246430382	38	26.8122394117647	4.71869787066192	25.654875	88.2745098039216	12.6429085757551	87	83.4705880980392	15.9499115521946	81	168.032523137255	36.1983710383858	163.5741	0.0295177957	0.037384571549056	0.014010683	category_2nd_if_1st_135_85
KGZ	2013	Overidentified	101	42.4257425742574	10.6624073591788	43	27.3116085841584	4.59866676421906	28.621469	89.980198019802	11.8287617255736	90	88.9306930594059	29.8639235224287	81	173.444521386139	35.1505656871168	175.17509	0.0356428967019802	0.0365543481571789	0.02105944	category_2nd_if_1st_135_85
KGZ	2013	Consistent HTN	622	46.1704180064309	10.2198014113676	47	28.5429684083601	5.61344741429449	27.9015685	93.9887459807074	13.0978554883117	94	90.5932475418006	35.7730116725733	84.599998	176.296654501608	40.5984550437583	171.50145	0.0627366868538585	0.0835380115359502	0.0354965755	category_2nd_if_1st_135_85
KGZ	2013	Consistent non-HTN	1041	39.2228626320845	10.4655247153064	38	25.2737453775216	4.43191181210212	24.654833	84.1085494716619	11.0875984910074	83	84.3319885369837	21.6734271656335	81	163.757977310279	33.6205010585687	160.8672	0.022045250660903	0.0328166411171274	0.0095217982	category_2nd_if_1st_135_85
KHM	2010	Missed	46	44.2391304347826	10.6357568452601	44	22.7520478043478	3.4306392613075	22.522342	79.2760868913043	11.2451309829916	76	70.8260869565217	13.3338405700618	71	173.478260869565	27.2525139557475	162	0.0362370195847826	0.028750917398513	0.03048551	category_2nd_if_1st_135_85
KHM	2010	Overidentified	57	47.4035087719298	10.465691651983	51	21.9389743684211	2.94392843920902	21.516945	78.3070175438596	8.83365843256678	78	76.2280701754386	32.146993607412	73	173.614035087719	24.8076560661975	168	0.0354307190596491	0.0241882757926025	0.030768802	category_2nd_if_1st_135_85
KHM	2010	Consistent HTN	313	48.9584664536741	9.71459054389683	49	22.7973459392971	3.86231841189599	22.367439	79.9376996805112	9.95923019586025	79	76.8306709265176	23.5506835846611	74	180.990415335463	30.3053356585639	172	0.058900256013738	0.0476556556420894	0.047350585	category_2nd_if_1st_135_85
KHM	2010	Consistent non-HTN	3987	41.9134687735139	10.8327052457829	42	21.5996703747178	3.29262630174099	21.108719	74.9648357203411	8.71413040655216	74	71.0644594933534	21.7308285544147	68	172.678956608979	25.1017251245741	165	0.0198552694429897	0.0189776454924301	0.013394753	category_2nd_if_1st_135_85
KIR	2016	Missed	32	38.84375	15.0378219403502	37	30.72505903125	4.86007987195838	30.4088485	96.42500003125	12.3610469325764	93.5	123.4687505625	48.5082142723721	114.3	169.0724921875	77.1260067318832	151.39305	0.051300414590625	0.0512126203647801	0.0290714575	category_2nd_if_1st_135_85
KIR	2016	Overidentified	45	40.0444444444444	13.4231068676293	39	29.6974100666667	5.55232928445136	28.599606	90.9977777333333	14.0182914600312	91	116.480000066667	59.3151723154143	100.8	154.757339555556	70.2604875720145	131.478	0.0509110237244444	0.0412408060359135	0.039437037	category_2nd_if_1st_135_85
KIR	2016	Consistent HTN	242	42.0619834710744	13.1625758694261	43	31.6860429545455	6.49779262358361	31.007786	96.6780992603306	14.7645047236333	96.25	111.882644863636	43.6938631575604	102.6	156.388192066116	45.069928929079	151.393055	0.0609625740086777	0.0522753187901373	0.042132111	category_2nd_if_1st_135_85
KIR	2016	Consistent non-HTN	647	36.4667697063369	13.0798355636674	34	28.3128385100464	5.56166819853734	27.83432	88.2412674605873	12.7014778054203	88	105.624111483771	37.3870037586639	99	151.46865690881	55.5827173251229	139.9854	0.0307293881471407	0.03193204834673	0.018629367	category_2nd_if_1st_135_85
KWT	2014	Missed	7	31.7142857142857	8.80746436674191	29	32.4668378571429	5.67814213039548	32.889187	98.4285714285714	12.6076318534601	104	90.7714287142857	5.07599365923359	91.800003	206.055858571429	43.3330867664653	197.217	0.0259434132857143	0.01232664396657	0.02673337	category_2nd_if_1st_135_85
KWT	2014	Overidentified	19	41.7368421052632	15.6696525710019	40	31.9257275789474	6.49376447762813	31.161373	97.2631578947368	15.3255128798106	97	109.042105368421	40.7351649877468	97.199997	207.80036631579	27.8508179444728	208.81799	0.0818687129631579	0.0695879876915842	0.071497038	category_2nd_if_1st_135_85
KWT	2014	Consistent HTN	158	39.4050632911392	12.2401854481411	39.5	31.5300132658228	5.69758180165583	31.006072	97.6734177341772	14.681785648123	96	107.38481006962	42.8251760982939	94.5	207.618740506329	40.1607309435225	204.951	0.0757185147905063	0.0695008954407692	0.053056838	category_2nd_if_1st_135_85
KWT	2014	Consistent non-HTN	1277	34.7893500391543	10.870509383821	33	28.7942941699295	5.76687779619642	28.125	88.1133907556774	14.108324233416	88	97.3647766499608	35.8164917849491	88.199997	192.46788724354	38.0220807474326	189.483	0.0347084137256069	0.0390125550683548	0.019637167	category_2nd_if_1st_135_85
LAO	2013	Missed	27	44.1481481481481	10.7764119321347	45	25.2036155925926	5.38823151502844	23.866667	84.9074074074074	12.2584641378903	84.5	76.7333338888889	15.044548864571	75.599998	174.945943333333	42.8150644321338	180.5889	0.031016487162963	0.0258720584569755	0.019183971	category_2nd_if_1st_135_85
LAO	2013	Overidentified	69	43.7391304347826	10.6517772252458	45	24.5059328985507	5.10592387589288	23.928572	82.1855072898551	10.5599447743469	80	84.1304347536232	32.3847784747255	75.599998	169.604376521739	39.9293732489526	164.3475	0.0300910072927536	0.0262081810526593	0.023000212	category_2nd_if_1st_135_85
LAO	2013	Consistent HTN	227	44.0396475770925	11.4614867164498	45	25.0083192995595	4.45016160597691	24.304617	83.945815	10.5143313851553	83	87.9145376475771	40.1051173976266	77.400002	184.033426696035	48.7661107254313	174.015	0.0415442842995595	0.038374637444017	0.030963404	category_2nd_if_1st_135_85
LAO	2013	Consistent non-HTN	1833	37.7632296781233	11.9429420808283	37	22.2828138461538	3.56980689917574	21.78359	76.1045281025641	9.16212516968919	75	79.6284451876705	28.2780326947248	75.599998	157.696597655756	40.0348838125614	151.9731	0.0176658503823459	0.0196951255643416	0.0099316752	category_2nd_if_1st_135_85
LBN	2017	Missed	13	47.3846153846154	9.8364836327018	46	28.2613747692308	5.91510963780881	24.973986	93.8461538461538	13.427869984018	97	109.076923076923	35.5210302460893	95	216.538461538462	45.0400107027359	219	0.110851332153846	0.0799958362844161	0.092491686	category_2nd_if_1st_135_85
LBN	2017	Overidentified	13	49.9230769230769	10.0454097183866	48	31.1947933846154	8.49577350094578	29.384756	105.615384615385	15.1081570767718	105	94.0769230769231	13.2442537128468	90	203.307692307692	31.5314251062455	196	0.111872749307692	0.060107361603426	0.1249785	category_2nd_if_1st_135_85
LBN	2017	Consistent HTN	154	49.2532467532468	11.6930020345178	51	29.5156622532468	5.50325194928729	29.296875	99.7077922077922	17.0255192254955	100	111.948051948052	60.272560900359	93.5	218.272727272727	48.6801314608878	215	0.146865743493507	0.111173806333184	0.11114929	category_2nd_if_1st_135_85
LBN	2017	Consistent non-HTN	613	43.6590538336052	12.0582560773182	45	27.0254464208809	4.87699157080864	26.666666	92.4510603588907	15.7511557730703	92	92.205546492659	29.2743977110207	86	210.916802610114	43.0447167727652	208	0.0698910703786297	0.060232902192156	0.049672969	category_2nd_if_1st_135_85
LBY	2009	Missed	38	39.3684210526316	8.70359059994418	39	27.4188220789474	6.81952076338279	25.4112265	94.8289472894737	19.7170787766071	95	97.152630631579	31.7929253152893	90.9000015	179.418624210526	31.9604470599592	167.8278	0.069472556131579	0.0507963277082579	0.061230231	category_2nd_if_1st_135_85
LBY	2009	Overidentified	63	42.7301587301587	10.6939934138604	41	28.8371028888889	6.45216792314624	27.77693	97.673015952381	17.1072914209749	99	96.2857153968254	34.1432228529767	88.199997	177.01653047619	22.1210589768828	172.8549	0.0727404231269841	0.0603056280046828	0.051986493	category_2nd_if_1st_135_85
LBY	2009	Consistent HTN	467	45.3768736616702	10.3172498410326	45	28.756084117773	5.48953923322504	28.603514	98.0064239528908	18.0756470098335	100	104.665952959315	43.417596334376	95.400002	181.813588458244	27.3330605277782	174.78841	0.109584297991435	0.0921422202889861	0.080196932	category_2nd_if_1st_135_85
LBY	2009	Consistent non-HTN	840	38.0369047619048	8.56830203160836	37	26.908859325	5.38729809953678	26.4036125	92.0709523214286	18.7794346339147	93.0999985	91.6328572333333	30.3953601738969	86.400002	173.90727697619	24.4621586297614	166.28101	0.0405715124478571	0.0363096099573458	0.028629128	category_2nd_if_1st_135_85
LKA	2015	Missed	50	41.98	14.8358226146399	43	23.72835412	6.72937085183364	23.56433	82.06199996	11.8507020508888	79.5	82.86	26.8860103217344	78.5	147.9	45.6080238196602	137	0.03466925922	0.0311411562534549	0.025252902	category_2nd_if_1st_135_85
LKA	2015	Overidentified	129	44.3953488372093	12.9007137669849	44	23.9396544263566	3.71766066567638	23.288452	84.531007751938	9.92671428740093	85	85.8837209302326	38.5911315725065	77	165.550387596899	45.8359781654089	165	0.0336255843612403	0.0332623907831661	0.020948488	category_2nd_if_1st_135_85
LKA	2015	Consistent HTN	674	49.3620178041543	12.0864682883246	51	24.3053096543027	4.89197597840675	23.878873	86.8694362121662	12.2385993556854	86.450001	91.9774480712166	44.2625742447017	83	166.991543026706	47.9419851514349	165	0.0584505359654303	0.0472867658712072	0.0470342375	category_2nd_if_1st_135_85
LKA	2015	Consistent non-HTN	2328	40.8857388316151	12.699623999679	40	22.6135717384021	4.42997577012158	22.312585	80.9902920695876	12.6917157188628	80.25	83.2018900343643	34.393255900433	78	156.193728522337	44.2720407473677	152	0.0225241514757732	0.0250650296485765	0.0124383785	category_2nd_if_1st_135_85
LSO	2012	Missed	22	42.5	10.8792069038668	41	27.1883405	6.47884679055928	25.8920775	87.7272727272727	14.9997835482218	82.5	79.2000000909091	9.65342298728453	80.0999985	142.639569545455	30.0128592230891	139.21201	0.0234812549909091	0.0195900587695784	0.016639112	category_2nd_if_1st_135_85
LSO	2012	Overidentified	43	39.6511627906977	11.55294998594	35	25.8990537906977	6.93053520742452	23.1672	82.076744255814	11.8975154204221	81	80.8660460697674	13.0877092831559	79.199997	138.411621697674	37.8831057448768	127.2243	0.0207597193232558	0.0199042383955162	0.010708248	category_2nd_if_1st_135_85
LSO	2012	Consistent HTN	446	46.7242152466368	11.6266913449171	48	26.7433917197309	6.38372347836851	25.6895755	86.623094190583	13.6727262233924	86	83.4695514461883	22.9890940893582	79.199997	144.572043632287	36.5784907848409	139.21201	0.0419368560840807	0.0359852607042297	0.03254256	category_2nd_if_1st_135_85
LSO	2012	Consistent non-HTN	982	39.7311608961303	11.3224910575273	38	24.8767995702648	6.42793522208662	23.497036	81.4640529490835	11.9744427424669	80	79.9612425040733	20.0435323980139	77.400002	130.298604368635	29.0730516186409	124.32405	0.0172055533113035	0.0170516939363982	0.0107183485	category_2nd_if_1st_135_85
MAR	2017	Missed	110	45.0363636363636	12.8305307281358	44	27.4634801454545	4.82691498667903	26.9695625	96.4272727272727	12.4542900687915	98	107.290909090909	45.6822583060056	92	149.990909090909	51.5681601955602	142.5	0.0745848692445455	0.0643345650628398	0.05348102	category_2nd_if_1st_135_85
MAR	2017	Overidentified	119	42.5966386554622	14.0274061821433	41	26.8290086218487	4.86452789963345	26.672764	95.1344537815126	12.345262159725	95	101.781512605042	33.5438391786805	93	144.420168067227	37.8591268798834	143	0.059494218405042	0.0602626165480645	0.037284531	category_2nd_if_1st_135_85
MAR	2017	Consistent HTN	653	50.2052067381317	12.5447971700814	52	27.736169770291	5.02249837479445	27.407658	97.6493108728943	12.6413900589506	97	110.116385911179	44.3039756880233	97	147.516079632466	39.3834983265246	145	0.11172170848392	0.0821579602664223	0.096272215	category_2nd_if_1st_135_85
MAR	2017	Consistent non-HTN	2658	39.311136192626	12.6980759564341	39	26.0196652069225	5.45785503860477	25.519924	91.7110609480813	12.6542287401763	91	98.9458239277652	30.1905141209131	93	139.032355154251	37.0560572686821	133	0.0391265801395034	0.0418733061655473	0.0237295885	category_2nd_if_1st_135_85
MDA	2013	Missed	45	44.6	12.8953832471513	45	26.8661547111111	4.78705266792507	25.103878	87.8511111777778	12.1529012727019	85	96.4800001333333	36.3083623768311	90	178.715554444444	37.2588974159059	176.33521	0.0683745534555556	0.0540494301711216	0.05851607	category_2nd_if_1st_135_85
MDA	2013	Overidentified	85	43.9058823529412	12.3139714778549	45	26.6390132235294	5.0714912436138	25.47666	86.535294117647	12.5227859546998	85	92.6894119529412	15.8962555928415	90	179.224076941176	35.6579988376471	181.74899	0.0550333157141177	0.0519513452126046	0.037665907	category_2nd_if_1st_135_85
MDA	2013	Consistent HTN	645	48.7116279069767	12.3333841496091	51	28.3911111937984	6.01266380521777	27.688778	92.0987597100775	14.1210164019851	91	95.6986044945736	29.391302693041	90	183.450480186047	42.0196996041008	179.4288	0.106332563909457	0.0927070355113014	0.07714843	category_2nd_if_1st_135_85
MDA	2013	Consistent non-HTN	1320	39.2651515151515	13.4628682891091	38	25.4539933765152	4.63039571282345	24.792945	82.8629545204545	13.49472527989	82	90.1363637045455	20.0372360719025	86.400002	171.168946606061	36.2155143180145	168.21449	0.0386480350489242	0.0455641692117393	0.019882798	category_2nd_if_1st_135_85
MMR	2014	Missed	56	47.2321428571429	9.65776385077843	47.5	22.0975746785714	3.78031239574624	21.6611615	77.692857125	10.1060712859718	76.799999	108	55.2054015802472	87.5	184.660714285714	42.8338340294485	177.5	0.0449608531053571	0.0354891830545173	0.0342593155	category_2nd_if_1st_135_85
MMR	2014	Overidentified	139	44.7553956834532	10.7047610473766	45	22.4422588561151	4.77975995736716	21.784241	77.1374100647482	10.1745155020144	76	92.1151079136691	28.4370851807148	86	179.244604316547	41.94679890131	171	0.0344637067719425	0.0305867406907913	0.025576787	category_2nd_if_1st_135_85
MMR	2014	Consistent HTN	1108	47.4909747292419	9.88437717549815	48	23.5829436462094	4.73650264085633	23.0609085	80.5766245731047	11.3860278420502	80	98.2842960288809	33.6124553035999	90	187.753610108303	40.4948805753147	185	0.0522661175466606	0.0432622638294509	0.0404992235	category_2nd_if_1st_135_85
MMR	2014	Consistent non-HTN	4238	42.5998112317131	10.7227298984933	42	21.665331714488	4.18655619902307	20.9852085	75.5942661705993	10.7348715640393	74	90.1939594148183	22.9655032951692	86	175.453751769703	38.7548117573987	172	0.023225974853799	0.0225391824207401	0.014953864	category_2nd_if_1st_135_85
MNG	2019	Missed	46	43.9347826086956	12.7129018873008	43.5	27.7524801521739	5.59942344750111	27.6940395	95.2565218043478	14.3743699113999	95.75	110.73913026087	31.6279991070654	102.6	178.638586086957	35.7554705798835	181.74899	0.0558143580130435	0.0696214591236295	0.0268001105	category_2nd_if_1st_135_85
MNG	2019	Overidentified	81	42.0617283950617	13.601788190356	40	27.9452310123457	6.37595035818041	28.08642	90.9888888641975	12.0478732861632	92	107.244444432099	24.2580703577411	100.8	181.462554938272	33.5437328583854	177.882	0.062741479008642	0.0881642330436987	0.022170508	category_2nd_if_1st_135_85
MNG	2019	Consistent HTN	510	45.5	11.9696324989993	45.5	28.8428585392157	5.51622418047906	28.3263885	94.9582353039216	14.1161655671719	95	110.622352872549	35.2640386216791	102.6	183.720410980392	39.1972446037975	181.74899	0.0774338641835294	0.0855438605500939	0.043840615	category_2nd_if_1st_135_85
MNG	2019	Consistent non-HTN	3382	38.0283855706682	12.3072092163186	36	25.1014715230633	4.32581839904754	24.6523145	85.2820520473093	12.31689264941	85	102.966174015967	21.4146446531248	99	169.308510627439	38.6598107180338	166.28101	0.0247683679210112	0.040597540360949	0.009494612	category_2nd_if_1st_135_85
MWI	2017	Missed	53	40.6981132075472	14.7577683658737	43	23.4286915660377	4.0821201084756	22.064119	80.0547168490566	10.4072379134398	78	84.7698115849057	12.5467984415876	84.599998	144.735243773585	40.1308570347372	131.478	0.0265957539018868	0.0281686810155896	0.017294405	category_2nd_if_1st_135_85
MWI	2017	Overidentified	64	39.921875	13.8257921929235	37	23.742137609375	4.03284292045705	23.523428	78.273437390625	10.5692461638789	77	88.4812500625	15.5545007457652	86.400002	157.6890103125	40.6196885050813	151.006355	0.02379282214375	0.0245427577000956	0.0136496535	category_2nd_if_1st_135_85
MWI	2017	Consistent HTN	373	46.0321715817694	14.0124382094135	46	23.9227633646113	5.65170785117561	22.758307	79.9262733914209	11.3198895892091	79	86.9115284745308	15.3248496638917	86.400002	154.453992680965	38.0848187970109	148.4928	0.0425996160654155	0.0376952222234915	0.031252924	category_2nd_if_1st_135_85
MWI	2017	Consistent non-HTN	2709	36.7235142118863	13.1632168465445	34	22.6830832314507	3.81963421022611	22.038559	76.8176632827612	8.7191481126522	76	84.8513622679956	17.4025581463293	82.799995	139.555033865264	35.3302149428928	132.2514	0.0150982687066814	0.0197548773070417	0.0072197989	category_2nd_if_1st_135_85
NIU	2012	Missed	12	44.1666666666667	14.7884065976348	45	37.5690478333333	8.2062748673494	37.6622465	109.516666916667	13.9845256180039	107.8	123.600000583333	45.3120099106789	109.8	187.903975833333	43.4424876130157	168.794545	NA	NA	NA	category_2nd_if_1st_135_85
NIU	2012	Overidentified	22	44.1363636363636	14.4989177085262	50.5	33.3762440909091	6.38750535066551	33.998999	100.559090727273	12.1667250210426	103	125.345454636364	40.5568000109388	115.2	193.473042272727	34.1174543674958	188.322895	NA	NA	NA	category_2nd_if_1st_135_85
NIU	2012	Consistent HTN	75	46.9066666666667	13.4326883801091	49	35.1817487733333	7.25683811305735	34.373672	106.428000106667	15.8154090475047	106	131.28000032	47.9856049308035	117	187.2401408	31.1321238470387	184.84261	NA	NA	NA	category_2nd_if_1st_135_85
NIU	2012	Consistent non-HTN	383	39.0365535248042	14.1696423756588	38	31.6497224438642	6.42566650984692	30.97481	95.4140991906005	14.2867368107179	95	118.170235067885	31.847797093038	111.6	176.080766684073	26.8077079933803	168.9879	NA	NA	NA	category_2nd_if_1st_135_85
NPL	2019	Missed	58	41.7241379310345	14.7717049384172	36	23.904505	5.39189692304105	22.9022495	82.1551724137931	12.4093933353814	81	95.2410465172414	27.2799059826304	91.5	145.638570689655	33.8892856250178	140.5	0.0364039394344828	0.0377803112075034	0.0193386365	category_2nd_if_1st_135_85
NPL	2019	Overidentified	158	39.6772151898734	12.2678540045505	38	24.0685678924051	3.77690499938774	23.9274465	82.3955696202532	12.2468056146343	81.5	91.7140506329114	20.4424675376841	89.5	149.673544303797	42.2547097450468	142.5	0.0277428088911392	0.0316565996872339	0.0152568275	category_2nd_if_1st_135_85
NPL	2019	Consistent HTN	1008	46.8541666666667	12.8944828775428	48	23.9933637232143	4.56021516303379	23.4758975	83.4479166666667	11.8518040320158	83	96.9385373938492	32.198722408128	93	153.73927859127	41.8606126185114	147	0.0539708980345238	0.0486721351927275	0.0390368125	category_2nd_if_1st_135_85
NPL	2019	Consistent non-HTN	3204	38.4775280898876	13.0548374138043	36	22.6712520752185	4.01164454302395	22.189348	79.3963171045568	10.9424583681014	79	92.3841344151061	23.6380917649382	90	140.942408274032	35.6041033220695	135	0.0220270356948814	0.0259223537443603	0.0109234235	category_2nd_if_1st_135_85
NRU	2016	Missed	23	39.3478260869565	12.3273852408964	38	36.2146884782609	5.57377752706895	35.008457	110.395652304348	15.5971870783331	110	95.7130446086957	36.3122238355816	91.800003	161.926423478261	53.040888561769	160.8672	NA	NA	NA	category_2nd_if_1st_135_85
NRU	2016	Overidentified	17	40.2352941176471	13.1886760696663	39	33.9817518823529	5.62781829201092	34.720383	101.070588117647	8.20699150115316	102	105.247057352941	64.3928346045265	84.599998	132.387881176471	52.1306755602353	115.6233	NA	NA	NA	category_2nd_if_1st_135_85
NRU	2016	Consistent HTN	113	44.4247787610619	12.1190562086375	44	38.1721016460177	8.88822568627944	36.203705	113.569911300885	21.4043591169306	110.2	105.849557575221	51.9003545827829	91.800003	158.543578053097	47.3460390590805	155.0667	NA	NA	NA	category_2nd_if_1st_135_85
NRU	2016	Consistent non-HTN	553	33.1030741410488	11.4104202292422	31	33.323506119349	7.6976313555564	32.174061	99.815370681736	20.8237653106941	97.5	94.1110308264014	54.7248326101552	81	148.436857830018	49.9668371883179	136.5051	NA	NA	NA	category_2nd_if_1st_135_85
QAT	2012	Missed	17	42.1176470588235	9.91137195940335	40	30.6004653529412	6.43682956652036	28.21381	95.5376465882353	13.3640187660859	94	82.0588235294118	16.2806272461908	78	170.882352941176	33.456842261601	174	0.0620344562705882	0.0631010023647386	0.035412468	category_2nd_if_1st_135_85
QAT	2012	Overidentified	34	42.9411764705882	10.6000033632659	42.5	30.7064240882353	5.03539498664631	29.7306375	101.390588176471	13.2518094791407	102	97.7941176470588	27.6457892149794	91	172.705882352941	42.1904264681159	168.5	0.0658227614264706	0.0556931768534416	0.0562197085	category_2nd_if_1st_135_85
QAT	2012	Consistent HTN	121	43.198347107438	11.2254323114307	43	31.4914568595041	6.61541110403362	30.882566	101.939008239669	18.1568501107951	102	94.6859504132231	38.7322073253968	87	163.043801652893	33.8823033764481	161	0.0759964798099174	0.071477744359921	0.050931893	category_2nd_if_1st_135_85
QAT	2012	Consistent non-HTN	885	35.490395480226	10.9219344437119	36	28.9754862056497	6.83950227239003	28.18416	92.5628270903955	16.4347168398738	92	90.9804519740113	33.2492328328109	82	162.282033909605	36.4135569837928	159	0.0304094622475706	0.0333977539410547	0.019495275	category_2nd_if_1st_135_85
RWA	2013	Missed	83	38.710843373494	13.0454460052222	38	22.2501789156627	2.84881842731156	22.230133	77.078313253012	9.46607612055745	76	71.2106025421687	22.6680426627569	66.599998	126.418287951807	24.635079838634	122.5839	0.0222583633963855	0.0239117284155258	0.012628343	category_2nd_if_1st_135_85
RWA	2013	Overidentified	234	36.974358974359	10.8540544735302	35	23.0924666965812	3.35684476872722	22.931984	77.5491453119658	9.33139626000434	77	74.4753848119658	33.6195159555968	68.400002	124.314134230769	24.7422161951898	119.29695	0.0160253303559829	0.0163719375938538	0.0086038611	category_2nd_if_1st_135_85
RWA	2013	Consistent HTN	953	42.8772298006296	12.5480854898583	43	23.2297341626443	3.96713507623934	22.636772	79.0511017817419	11.2841582969731	77	72.1724449328436	25.0233446586844	68.400002	131.487332896118	32.4246967221506	123.744	0.0347365321986359	0.0377983543235373	0.020869538	category_2nd_if_1st_135_85
RWA	2013	Consistent non-HTN	4376	35.3251828153565	11.4758505677046	33	22.3586438446069	3.25600998619429	21.91459	76.0291819003657	9.07266920464049	75	70.262029356947	20.0642378611579	66.599998	123.576453617459	30.253117983534	115.2366	0.0128026754070155	0.0158118869821574	0.0065148941	category_2nd_if_1st_135_85
SDN	2016	Missed	156	36.8717948717949	12.8729363262962	35	23.499018301282	5.42360301736799	22.2809865	84.2974359551282	12.7316975658559	83	86.1946153653846	39.2575397986903	75.599998	149.003442179487	42.8361218849164	141.1455	0.0419516068423077	0.0467501831472648	0.022637848	category_2nd_if_1st_135_85
SDN	2016	Overidentified	248	37.9959677419355	12.8644436646353	37	23.4957027580645	5.31650353076175	22.925575	84.740725891129	12.9645075358825	84.6500015	89.8722580927419	45.8526040586748	79.199997	153.593185645161	45.1338203938769	147.71941	0.0433755019358871	0.0446174447449808	0.025175892	category_2nd_if_1st_135_85
SDN	2016	Consistent HTN	1607	42.6459240821406	13.2967737077582	42	25.160031096453	6.07216581608213	24.441803	89.0021779763535	13.80862669915	89	92.8738395382701	48.5703516295596	79.199997	161.332106116988	44.9148113355791	158.547	0.0733100419110765	0.0720520045943563	0.047081236	category_2nd_if_1st_135_85
SDN	2016	Consistent non-HTN	3681	35.2730236348818	12.7078652815001	33	22.4435575903287	5.20411214842363	21.257051	81.2012768380875	12.8497225908519	80	80.4161858560174	31.0201722564498	75.599998	146.490595297474	38.8095756494644	140.3721	0.0289164278554469	0.033375367059349	0.015794259	category_2nd_if_1st_135_85
SLB	2015	Missed	25	46.72	13.3026313186527	48	28.04558808	5.89462607497508	27.251024	88.38400032	14.8942569159168	85	76.31999988	15.5016122590524	73.800003	178.8564832	32.7070486476892	184.0692	0.053582468092	0.0408184284595225	0.047971066	category_2nd_if_1st_135_85
SLB	2015	Overidentified	36	41.4444444444444	14.8236190769893	44	26.5078666388889	5.55719513662958	24.830703	85.8083334444444	12.7712260650186	85.950001	78.0499998888889	32.0932684660552	72	175.894791944444	47.2694252025117	173.43495	0.0403283008083333	0.0358905935031502	0.026313748	category_2nd_if_1st_135_85
SLB	2015	Consistent HTN	234	45.9273504273504	12.7833994010112	46	29.2375693760684	6.24310296508325	28.19771	91.3568376837607	14.1654136637806	90.549999	88.3461536837607	38.9705557447408	77.400002	182.862827948718	44.686047895764	182.715745	0.065970077582906	0.0513141971936738	0.0494351275	category_2nd_if_1st_135_85
SLB	2015	Consistent non-HTN	1127	37.927240461402	12.3941354993422	37	26.3102385039929	5.12409287582238	25.637297	84.6357586424135	13.6935247443339	83	79.5577639707187	24.6581644362149	75.599998	169.863207674357	40.6901519018151	166.28101	0.0274813315850044	0.0275930151950166	0.017918376	category_2nd_if_1st_135_85
STP	2019	Missed	35	38.5714285714286	13.0818367892858	38	25.7656220857143	6.97990138443213	24.391058	85.3428571428571	12.7231675142882	84	100.203428457143	38.0561683211257	90	209.337282	39.5357232214433	201.084	0.0283897292	0.029990657045701	0.01608051	category_2nd_if_1st_135_85
STP	2019	Overidentified	51	36.921568627451	12.73238883675	37	24.6094942352941	5.60395903322744	23.767998	83.156862745098	11.6659719681124	81	102.423529647059	34.0066735408629	99	209.500412352941	31.1884125887384	201.084	0.0217503849862745	0.025292052546403	0.014920974	category_2nd_if_1st_135_85
STP	2019	Consistent HTN	230	45.3391304347826	12.4212010308349	45.5	25.0999646086957	5.49424702165576	23.875301	87.2630434782609	12.4375006738171	87	103.437391108696	33.8127006598344	99	211.940182130435	34.051369916341	201.084	0.0534191871091304	0.0536828587195451	0.034976162	category_2nd_if_1st_135_85
STP	2019	Consistent non-HTN	1035	33.2444444444444	11.1919750347941	32	24.0925206618357	4.55952628594643	23.486017	82.8898550724638	11.7586111282595	81	98.8660865690821	26.661863814052	93.599998	204.714869922705	31.1660192036189	201.084	0.013430871962657	0.0178448590507001	0.0075154672	category_2nd_if_1st_135_85
SWZ	2014	Missed	37	40	15.3640995686554	41	27.2044883783784	6.13679845920094	26.849705	88.1054053783784	14.600303458157	85.5	90.1945951351351	13.2393754069017	91.799995	156.205899189189	43.9309831170547	153.5199	0.0252338895594595	0.0296978048908366	0.01675706	category_2nd_if_1st_135_85
SWZ	2014	Overidentified	58	37.0344827586207	13.4581424088241	36	25.6209158103448	6.27949047243851	24.363179	84.7603448103448	12.9827948502328	80.75	90.8068961724138	18.5019660543183	90	146.852659137931	38.324655410201	137.278495	0.0207289947689655	0.0249665231408031	0.0102238735	category_2nd_if_1st_135_85
SWZ	2014	Consistent HTN	374	43.7379679144385	14.3200042737812	43	28.0176926203209	6.94590668068586	26.75319	89.9756684893048	14.1482564080993	90	94.0475937941176	24.279727826954	90	157.133579973262	41.9010206525011	150.232955	0.0434007573045455	0.0474814940276838	0.025862962	category_2nd_if_1st_135_85
SWZ	2014	Consistent non-HTN	1290	34.0038759689922	12.7248430108592	31	25.3424121403101	5.42633652720096	24.3553125	82.5850387790698	12.3745848436967	80	90.3767444953488	20.9640773486167	88.200005	141.644013248062	36.6830961730392	135.345	0.0130948260003101	0.0177072184652714	0.00588443155	category_2nd_if_1st_135_85
SYC	2004	Missed	17	44.3529411764706	10.7641835295959	42	27.1888752941176	5.00956462566188	27.232126	90.5294117647059	8.95207829961026	92	99.9529411176471	11.0064818585661	99	205.110230588235	42.6412500973418	194.1234	0.0374099398705882	0.0269817263474022	0.029130535	category_2nd_if_1st_135_85
SYC	2004	Overidentified	34	42.3529411764706	10.3041102506253	39	27.101065	5.46994359331295	27.2430065	90.7941176470588	11.9412181799891	89.5	109.694117205882	36.7341701413593	102.6	205.576545294118	41.3849505343113	193.93005	0.0341972343029412	0.0346117884268391	0.0213274305	category_2nd_if_1st_135_85
SYC	2004	Consistent HTN	168	47.5892857142857	10.4465163990664	49	28.3038289107143	6.1259040208475	27.5436935	93.9107142857143	13.1853803803366	94	112.092856833333	41.4488036420482	99	218.20698375	51.1689017401012	206.4978	0.0649531785732143	0.0574207438922764	0.0506615895	category_2nd_if_1st_135_85
SYC	2004	Consistent non-HTN	630	40.6936507936508	10.5085228944496	39	25.8092871015873	5.37013496000838	25.0890455	86.468253968254	12.1888208234986	86	100.06571414127	28.0668549666755	95.400002	205.336472552381	45.7735223761693	201.85741	0.0233082762934921	0.024733514070312	0.014629397	category_2nd_if_1st_135_85
TGO	2011	Missed	27	36.3333333333333	10.1640391728728	36	23.9424731111111	4.23037620326089	22.773186	82.5925925925926	10.4302048776222	79	75.1111111111111	13.9981683783529	76	169.148148148148	16.9630904833535	168	0.0158715898185185	0.0140642812992598	0.013754924	category_2nd_if_1st_135_85
TGO	2011	Overidentified	34	36.6764705882353	12.9655033868673	34.5	23.7870937058824	3.47682107787332	23.1903555	83	10.2632028788938	82	79.2941176470588	24.8639076523244	71.5	167.617647058824	19.2543024800399	163.5	0.0208957161382353	0.0232481318641098	0.011982399	category_2nd_if_1st_135_85
TGO	2011	Consistent HTN	232	42.2456896551724	12.1118516766623	42.5	24.0391789051724	4.7842477274335	23.3865205	83.3965517241379	11.679989407533	81	79.7672413793103	16.9748261579611	81	171.301724137931	21.5184285573378	165	0.0345704916086207	0.0323475423342588	0.0255768125	category_2nd_if_1st_135_85
TGO	2011	Consistent non-HTN	893	34.8208286674132	11.4373577859661	32	22.8842764848824	4.06914377606237	22.308149	79.9040313583427	10.8343968024208	78	77.0750279955207	20.414592213695	76	168.289473684211	20.0538630369499	162	0.0127597014963606	0.0154696230416463	0.0064531998	category_2nd_if_1st_135_85
TJK	2017	Missed	52	39.4807692307692	12.5440250359509	38.5	26.0514491538462	4.19410726606279	25.3939985	83.2288461923077	15.6075690641192	84.75	88.5115385384615	15.213998247506	86.400002	152.872921923077	44.98413832182	145.97925	0.0255667592326923	0.037587920296236	0.010574716	category_2nd_if_1st_135_85
TJK	2017	Overidentified	113	40.6814159292035	11.7688037129687	41	26.4879302831858	4.00189832145445	26.302458	85.8389380442478	13.056001881881	86	95.4796454867257	30.0691878947238	90	156.57585619469	42.4006194941176	149.65289	0.0308161743938053	0.0433371140677208	0.014142452	category_2nd_if_1st_135_85
TJK	2017	Consistent HTN	614	44.5032573289902	12.4563507708909	45	27.4679717996743	5.50833491213854	26.7065125	87.3645114039088	19.0069552937326	89	97.4547555977199	33.868269331816	91.800003	161.58454728013	39.0506758224402	159.3204	0.0561089673013029	0.0715292079713264	0.0280426545	category_2nd_if_1st_135_85
TJK	2017	Consistent non-HTN	1145	34.3877729257642	11.2038419367731	33	24.396571749345	4.22373679170075	23.665245	78.7147160786026	15.4810656939773	79.099998	92.2404890637555	22.4445830074771	88.199997	146.291818480349	34.0031127945771	143.07899	0.0132329766192751	0.0215770847978045	0.0054881633	category_2nd_if_1st_135_85
TKL	2014	Missed	8	47.625	14.171777789476	51.5	35.172212	7.5082790148125	35.9178005	105.5	16.0267633306648	109	136.575000625	50.7700067118516	118.8	199.63388125	63.058955297893	188.516255	NA	NA	NA	category_2nd_if_1st_135_85
TKL	2014	Overidentified	12	39.3333333333333	14.6183778066162	39	35.5072655	6.92204165549803	35.6121085	113.708333333333	21.8803132075527	106.5	149.1	82.9415763179668	109.8	209.849199166667	51.4627623090722	200.31059	NA	NA	NA	category_2nd_if_1st_135_85
TKL	2014	Consistent HTN	66	45.1060606060606	11.687111623005	47	36.3038088787879	6.12824358704527	35.625767	107.380303030303	13.4876949013875	105.8	133.009090484848	58.1367442961803	118.8	214.419290454545	51.2517170034651	209.398045	NA	NA	NA	category_2nd_if_1st_135_85
TKL	2014	Consistent non-HTN	327	34.9938837920489	12.8258734580501	32	32.6272233975535	6.89061250849964	32.383785	98.206116207951	14.7337503053389	98	120.633027223242	46.8712879877255	106.2	193.891615993884	44.221374500672	189.483	NA	NA	NA	category_2nd_if_1st_135_85
TKM	2018	Missed	41	39.0243902439024	10.6782203687648	39	26.0220422439024	4.83757871182344	24.772097	89.609756097561	12.6350268080058	90	100.782437926829	54.611651114876	88.199997	169.270851219512	47.9304486856167	160.4805	0.0265214720268293	0.0332943558763295	0.011828051	category_2nd_if_1st_135_85
TKM	2018	Overidentified	140	41.8785714285714	12.1284894746752	43	26.2548797	4.36818203444215	25.351542	92.0100000071429	12.5666012261977	93	90.6274283571429	26.7675152332522	87.2999995	159.618712071429	37.9624983443897	159.70711	0.03336595703	0.0470311755656013	0.014698989	category_2nd_if_1st_135_85
TKM	2018	Consistent HTN	537	44.7188081936685	11.5952045573246	45	27.7021106666667	5.20477018700949	27.33564	95.7798882439479	13.7846011687153	96	99.284581027933	40.8996557833648	90	167.903411713222	48.1839336879877	162.414	0.0532962404085661	0.0721182305037964	0.026745087	category_2nd_if_1st_135_85
TKM	2018	Consistent non-HTN	2390	36.6887029288703	11.6007316887041	35	24.7985915887029	4.05665705591723	24.395541	87.519999965272	11.8785785849237	88	89.3219498129707	19.40442587413	88.0199965	162.773194150628	43.4445833986043	159.70711	0.0167598133597322	0.0267657120221948	0.0074058357	category_2nd_if_1st_135_85
TLS	2014	Missed	31	36.4193548387097	12.8861015401566	32	21.0203743870968	2.69633435381078	20.295372	75.9032258064516	8.05131392469444	75	76.5870969354839	19.8427104187229	72	143.453226129032	31.3472733004704	139.21201	0.0236360281129032	0.0322301652827089	0.0075375587	category_2nd_if_1st_135_85
TLS	2014	Overidentified	63	42.5396825396825	13.6887349457034	42	21.3189342222222	3.10673978391246	21.096191	78.6666666666667	10.8151625940382	78	75.1142854920635	13.9996182439065	73.800003	146.080528730159	30.9849003108224	145.0125	0.0302665921857143	0.0288253295131942	0.020903563	category_2nd_if_1st_135_85
TLS	2014	Consistent HTN	457	45.527352297593	13.9818105596854	44	21.641200940919	3.70164168225873	21.218317	77.9781181619256	10.5114579486057	77	77.6638952472648	27.4353302176948	73.800003	153.098506586433	38.2743956596312	145.0125	0.0517459078170678	0.0524439374109874	0.03121979	category_2nd_if_1st_135_85
TLS	2014	Consistent non-HTN	1513	39.0125578321216	14.035309813525	38	20.7639645261071	4.10651572447623	20.195093	75.3296100469266	9.56623780330787	75	76.5636485009914	22.6198880606669	73.800003	143.385702075347	36.0144291792608	137.2785	0.021953913568341	0.0261276930387244	0.011410438	category_2nd_if_1st_135_85
TUV	2015	Missed	27	42.2962962962963	16.5339157603506	43	31.6798654074074	7.2884030778328	30.120481	98.1851851851852	14.7544961518568	96	95.1333342962963	69.1478041638864	75.599998	161.153642592593	36.0539178234829	159.3204	NA	NA	NA	category_2nd_if_1st_135_85
TUV	2015	Overidentified	33	40.6363636363636	15.2188579191619	35	33.9883975757576	7.67402470972787	33.911701	102.212121575758	13.7583334565187	101	80.8363639393939	28.0641442280611	72	158.418101515152	47.6300446204936	157.3869	NA	NA	NA	category_2nd_if_1st_135_85
TUV	2015	Consistent HTN	308	47.4577922077922	12.6205524044121	50	35.8149146785714	7.97403132136333	34.7897375	107.159415590909	15.4566308596291	107	91.2331166883117	40.9405608914287	79.199997	165.871700714286	45.8949117367784	161.833955	NA	NA	NA	category_2nd_if_1st_135_85
TUV	2015	Consistent non-HTN	455	36.156043956044	13.474884524537	33	30.3727389274725	6.54414142767565	30.035004	94.9171428483516	15.0132956048796	95	85.1854945758242	40.2316539926662	73.800003	153.423862285714	39.4118255670034	148.8795	NA	NA	NA	category_2nd_if_1st_135_85
TZA	2012	Missed	31	44.5483870967742	10.7760187752788	42	22.836245483871	4.77216015696382	22.098463	85.1516128064516	12.9001001056381	83	94.8193547741936	35.5027275800863	88.199997	174.538916774194	32.1075205601916	158.547	0.0322860114870968	0.0283319689867269	0.019637074	category_2nd_if_1st_135_85
TZA	2012	Overidentified	67	40.6716417910448	10.6192907080685	38	23.2528942835821	4.14753451982985	22.918015	83.5358208955224	9.4562581729827	80	83.6597016716418	12.5974993652524	84.599998	175.648375074627	29.6097711179311	170.14799	0.021700260038806	0.0163965512549754	0.016314521	category_2nd_if_1st_135_85
TZA	2012	Consistent HTN	476	47.8340336134454	11.2879897660685	49	23.7470652457983	5.41448944817509	22.6300145	86.1888655441177	12.1535917080441	84	87.3756304642857	26.7743613481354	82.800003	183.676812794118	33.2361388923197	174.98175	0.0549192895678571	0.0485406355336112	0.0405947415	category_2nd_if_1st_135_85
TZA	2012	Consistent non-HTN	981	39.7298674821611	10.2472203738665	39	22.3743407461774	4.12107351894004	21.572979	81.5125382303772	11.236737110084	79	86.1394497166157	25.4927957611555	82.800003	171.073950958206	25.8465803276992	159.3204	0.0192393522325178	0.0188464838888666	0.012066355	category_2nd_if_1st_135_85
UGA	2014	Missed	47	32.0851063829787	9.7620155332311	30	23.2800447234043	4.20206294160556	22.339876	77.2404255957447	12.6900964703624	76	68.2085098085106	13.9237018581615	66.599998	136.250042765957	44.3810293493179	121.0371	0.0122834659829787	0.0129704910915361	0.0089328764	category_2nd_if_1st_135_85
UGA	2014	Overidentified	134	33.3805970149254	12.8078892370508	31	22.7794387686567	3.86842450865075	22.176573	78.7708956268657	9.47514224653765	78	72.8328357985075	25.2354110616017	68.400002	134.92944141791	32.0397261699098	131.091305	0.0143167591052239	0.0189373118532338	0.00712294525	category_2nd_if_1st_135_85
UGA	2014	Consistent HTN	631	40.2187004754358	13.8062453854004	39	23.3656570475436	4.67567919138972	22.340143	81.1965134453249	10.0396952431079	79	74.3933439667195	21.191061881217	72	144.391695942948	40.9637703466185	137.2785	0.0309127242329636	0.0332122099190747	0.017653741	category_2nd_if_1st_135_85
UGA	2014	Consistent non-HTN	2164	33.695471349353	12.0875278281543	31	22.4674589195933	4.11731981566944	21.747875	77.7497689145102	8.66329562379429	76.5	71.4335490854898	17.6321934606777	70.199997	131.524997449168	33.9094196933261	122.5839	0.0115761278610536	0.0152279922622151	0.0056922983	category_2nd_if_1st_135_85
URY	2014	Missed	24	44.9583333333333	13.2582350673628	47	26.0564734166667	4.32898919596968	25.9993805	92.6208334166667	13.4292988363859	95	89.7916666666667	19.2014020472389	85	171.416666666667	49.8475211251155	184	0.0418153320791667	0.046060751455151	0.0201521025	category_2nd_if_1st_135_85
URY	2014	Overidentified	25	42.96	15.4797717468099	50	26.852891	5.9164310989291	24.759756	92.62	13.6879509058149	91	94.48	31.9049630412992	91	176	54.7258318042464	187	0.036280724264	0.0482806007828675	0.01557673	category_2nd_if_1st_135_85
URY	2014	Consistent HTN	163	48.9938650306748	11.6351409677621	52	28.3427146687117	5.37959892804194	27.458654	96.0975460306748	14.3270311221631	96	97.4969325153374	30.6820360506187	90	182.368098159509	50.4066129621034	190	0.0627437076907975	0.052360057325961	0.047064725	category_2nd_if_1st_135_85
URY	2014	Consistent non-HTN	663	39.2609351432881	12.6235201172801	38	26.1531564901961	4.73833283948931	25.355999	88.2346907541478	13.0412083465185	87.099998	89.2986425339366	21.1574042226714	87	175.436500757164	47.2077563571319	179	0.0209764989995626	0.0259461747555796	0.011456949	category_2nd_if_1st_135_85
VNM	2015	Missed	28	44.9642857142857	12.0169082819203	48	23.5098245714286	3.32905416803987	22.8763515	81.0678575	8.83989544950636	81.5	76.0500000357143	14.6037665404056	72.9000015	192.36944	62.1162910245287	182.5224	0.04442941835	0.0387697750101908	0.032021801	category_2nd_if_1st_135_85
VNM	2015	Overidentified	63	45.8253968253968	11.8206212414381	46	22.7342158730159	3.00548374082358	22.514362	79.374603047619	9.12640594725453	77.5	74.2714288888889	28.6762810020057	68.400002	176.071261777778	43.4502207029984	172.4682	0.0353366691888889	0.0293646412284034	0.025317965	category_2nd_if_1st_135_85
VNM	2015	Consistent HTN	331	50.5105740181269	11.1953335775192	51	23.302408776435	3.6618325883658	23.041233	81.337159978852	9.33266223257302	81.199997	78.4451964108761	28.7010956626838	72	190.791471268882	51.5621869101294	187.9362	0.0686327391323263	0.0555467306061615	0.051154632	category_2nd_if_1st_135_85
VNM	2015	Consistent non-HTN	2095	40.7121718377088	12.4153185030839	40	21.7714126281623	3.00630245489223	21.420137	75.7001430959427	8.58623620374864	75	70.9242101799523	20.1051913957628	68.400002	172.290077895943	46.3035061770014	167.4411	0.0212648224370406	0.0234166860565888	0.011926758	category_2nd_if_1st_135_85
VUT	2011	Missed	123	42.0487804878049	12.2272563431429	40	26.1422102439024	6.73778737470142	25.023897	72.1121950081301	22.2142457213315	78	107.004877788618	32.4791114097696	99	191.60827902439	33.7081019492661	182.9091	0.0493897714552846	0.0389107102091967	0.036574416	category_2nd_if_1st_135_85
VUT	2011	Overidentified	137	43.4525547445255	11.4056041455633	42	25.5031031313869	4.36078856528102	24.801989	76.8554744890511	20.4842080090346	79.800003	104.920291817518	23.7530678336341	99	191.427790948905	30.7688525439732	179.81551	0.0426396248919708	0.0315017031973946	0.033666089	category_2nd_if_1st_135_85
VUT	2011	Consistent HTN	931	46.2448979591837	10.9113812173447	47	27.4903480955961	6.07705440775429	26.707542	81.2861438818475	23.811568759442	86	108.06554227927	36.9308949033146	99	197.669742567132	36.8301594479913	187.9362	0.0706975204646617	0.0550383993358583	0.056096632	category_2nd_if_1st_135_85
VUT	2011	Consistent non-HTN	2452	38.9123164763458	10.2198626623141	37	25.6668153193312	5.37788946627423	24.6222905	75.6311174441273	21.4395918256798	80	100.65663125938	24.6989780156998	95.400002	187.954494458401	30.3947361968554	179.0421	0.0293113567544046	0.0262616258362328	0.020696308	category_2nd_if_1st_135_85
WSM	2013	Missed	32	42.125	10.8173993654787	43	35.06187275	7.76886688075106	34.303057	106.84375	14.7037615880668	103	119.98125109375	29.4871602564698	109.8	176.818574375	21.8686593312186	176.335205	0.050295428871875	0.0368694510373169	0.034339832	category_2nd_if_1st_135_85
WSM	2013	Overidentified	35	38.9714285714286	14.2962062312014	38	32.6622230857143	6.35839270912769	32.007317	101.914285714286	13.0932659579411	101	128.108571314286	60.6046088192679	106.2	173.086920285714	26.6556184601223	162.414	0.0449576332114286	0.0398339854060707	0.025437994	category_2nd_if_1st_135_85
WSM	2013	Consistent HTN	219	48.2694063926941	11.1858989342437	51	36.24986256621	7.18502349446967	34.865677	109.142465753425	14.9090507374605	108	128.876712356164	38.5657635345348	117	175.839022876712	29.2037186456747	166.28101	0.0824776185406393	0.055779986427838	0.073866062	category_2nd_if_1st_135_85
WSM	2013	Consistent non-HTN	1028	35.9387159533074	12.5926030089282	35	31.5224027490272	6.76752870941096	30.661291	97.5964980515564	15.8087112962466	97	118.09610869358	40.6451749964911	108	168.242335544747	25.4611876770094	158.547	0.0265017585898833	0.0282583498077788	0.0154166095	category_2nd_if_1st_135_85
ZMB	2017	Missed	61	35.0819672131148	13.4316728692138	33	22.8777925081967	3.85408512219807	22.07613	79.1393442622951	9.59960556166286	77	90.4780328688525	18.55737694185	90	131.554071967213	32.6567951591969	120.2637	0.0174587283	0.0224165919660363	0.0083969012	category_2nd_if_1st_135_85
ZMB	2017	Overidentified	101	33.960396039604	11.6609783398128	33	24.1869434356436	5.58922174324325	22.756817	82.2930693861386	14.1116849655262	79	90.5257426831683	24.3337324360118	90	137.324445049505	33.6758327153463	135.345	0.0174007276227723	0.0188945708632508	0.010810518	category_2nd_if_1st_135_85
ZMB	2017	Consistent HTN	379	44.2401055408971	14.9058021439629	43	24.001471651715	4.62419509439909	22.874882	82.8583113852243	13.5262825451527	80.5	99.6440106754617	42.865899620847	93.599998	144.662531398417	42.1730565290629	136.5051	0.0485544854203166	0.0513443335829133	0.030180132	category_2nd_if_1st_135_85
ZMB	2017	Consistent non-HTN	2250	34.5671111111111	12.5718277125087	32	22.7351881857778	4.3528510756816	21.880035	78.3083999631111	9.65849491227664	77	88.9552799702222	23.5621463730534	88.199997	130.759081568889	34.3678197096156	121.4238	0.0137949514093244	0.0184238779936174	0.00695133275	category_2nd_if_1st_135_85
AFG	2018	Missed	72	34.3472222222222	11.0340825667913	35	26.81563175	7.27732238281298	25.75873	91.8666666944444	16.3951126022762	92	89.4861111111111	29.921490254159	83.5	155.972222222222	40.1872280959315	157	0.0328405918736111	0.0325719837624446	0.0234132575	category_2nd_if_1st_140_90
AFG	2018	Overidentified	45	40.5777777777778	13.9079586255968	45	25.0268634888889	4.26686536538172	25.209202	91.0022221777778	15.2331948041311	90	92.1555555555556	26.1133504305187	88	155.822222222222	43.4224956826888	159	0.0515943307111111	0.0454298846593762	0.042838637	category_2nd_if_1st_140_90
AFG	2018	Consistent HTN	435	44.5011494252874	14.9477391772093	45	26.803852354023	5.28693039002761	26.502117	92.425977016092	15.9862077975289	92	99.8804597701149	41.4590404695343	89	159.259770114943	45.040014108732	154	0.0905603284142529	0.0863120762598236	0.06057182	category_2nd_if_1st_140_90
AFG	2018	Consistent non-HTN	1998	34.4374374374374	13.3744215788456	32	24.1299729219219	5.18497352629108	23.4247845	84.7177527502503	15.1951726289452	84	90.0945945945946	32.866470271585	84	144.195695695696	36.7509753990375	139	0.0307945766815315	0.0394544906568488	0.015623397	category_2nd_if_1st_140_90
ARM	2016	Missed	45	44.4444444444444	12.6501087949967	46	26.2753747777778	5.2038422326552	25.510204	91.8888888888889	13.1843954290018	91	82.8800012	21.2735183708849	84.599998	177.168754444444	31.2184687418275	171.69481	0.0482038156422222	0.0642072555626829	0.021207934	category_2nd_if_1st_140_90
ARM	2016	Overidentified	24	44.7083333333333	13.9485987037086	42.5	25.6873189583333	4.95785702718073	25.3081655	93.5833333333333	16.1888761235895	93	78.9749994166667	12.5979033550623	80.1000025	169.18125125	39.056949476173	167.44111	0.0393714455666667	0.0419115459614126	0.0226829945	category_2nd_if_1st_140_90
ARM	2016	Consistent HTN	384	50.8333333333333	11.6111197865666	52	29.1377861666667	6.46199009705604	28.054662	97.84765625	14.0000315078557	98	89.1360935807292	32.2071804229111	83.6999965	183.041020807292	43.4474983122769	185.61601	0.09516484545625	0.110642416762086	0.0560487995	category_2nd_if_1st_140_90
ARM	2016	Consistent non-HTN	752	37.906914893617	13.5358420510152	36	25.1283968643617	5.35127492398046	24.167162	87.1897606343085	14.2170267541014	86	79.1351327539894	24.1869582054923	77.400002	162.219106994681	43.1667395052537	158.74035	0.0251002629580585	0.0473917336757736	0.00756761035	category_2nd_if_1st_140_90
ASM	2004	Missed	71	42.0985915492958	10.1434777490302	41	36.0732758591549	6.14996650021836	35.806583	108.442253549296	13.1142960157813	110.2	118.802816901408	29.5918037485816	112	181.422535211268	27.0400031550246	175	0.0468435468732394	0.0363252926041167	0.036690749	category_2nd_if_1st_140_90
ASM	2004	Overidentified	28	43.1071428571429	10.594685200484	44.5	35.1851643928571	5.58395670347105	35.639492	105.796429035714	14.8715365837265	105	141.5	63.4568970071637	120	194.928571428571	27.7914569493051	199.5	0.0592286582857143	0.0432651416542377	0.041849656	category_2nd_if_1st_140_90
ASM	2004	Consistent HTN	322	45.0900621118012	9.79579479341821	45	37.3123288819876	8.30935632839759	36.294794	110.035093031056	15.8028143694307	109	143.487888198758	70.3573115309922	115.5	191.953416149068	30.2571688290913	186	0.0776379337139752	0.0613987655068841	0.0610976315	category_2nd_if_1st_140_90
ASM	2004	Consistent non-HTN	716	41.3798882681564	9.83078299288682	40	34.3760841857542	6.59065186430704	33.845438	102.911871460894	14.2868979279583	103	124.653631284916	55.0324011433857	107	182.906424581006	26.2541300233395	178	0.041220818821229	0.0348467284926673	0.0289763835	category_2nd_if_1st_140_90
AZE	2017	Missed	55	43.9636363636364	13.3457770215812	45	26.4057128363636	4.62347581730676	26.638918	87.6090909090909	17.2260813532236	89	91.4432726727273	33.4283561186898	88.199997	160.775797818182	42.1153974919922	156.61349	0.0398143131490909	0.0443671808578425	0.02078161	category_2nd_if_1st_140_90
AZE	2017	Overidentified	38	45.4736842105263	12.4286870479315	46	26.8270332631579	5.05990268852964	26.1471625	92.3157894736842	16.2032783855912	90	99.5210524473684	39.1729225649658	90	171.358981052632	43.464484895581	172.081495	0.0465865673552632	0.0462210460293911	0.0231082175	category_2nd_if_1st_140_90
AZE	2017	Consistent HTN	335	49.5910447761194	11.7881719281731	51	29.5018342029851	5.63696441444045	28.726788	96.5283582089552	13.913169632137	97	99.7393432537313	42.298520623334	88.199997	183.556677820896	44.8735536086471	181.3623	0.100241465221791	0.121425006510958	0.055497702	category_2nd_if_1st_140_90
AZE	2017	Consistent non-HTN	1344	40.0587797619048	13.1986471361266	39	25.8819848467262	4.74320233083308	25.344353	88.3005952380953	14.0422339115599	88	88.765580328869	27.5870417670858	84.599998	167.529143236607	40.9361436951942	165.5076	0.0289109975855878	0.0453424990776212	0.0119425	category_2nd_if_1st_140_90
BEN	2015	Missed	122	36.7540983606557	12.2301020554927	36	23.9638390491803	4.65363158811748	22.65625	83.4754098360656	12.517236456516	80	86.6147540983606	22.5126031630885	84	153.795081967213	40.4834296322164	149.5	0.0191917126909836	0.0240197022003905	0.0118256055	category_2nd_if_1st_140_90
BEN	2015	Overidentified	104	36.5961538461538	13.2910066906118	34	24.3669557211538	4.58632908308685	23.629221	83.7211538461538	10.3861901690913	81.5	89.5096153846154	24.5929957635774	87	157.567307692308	42.9587213074415	146.5	0.0190292965576923	0.0232442345626502	0.0108479665	category_2nd_if_1st_140_90
BEN	2015	Consistent HTN	1142	42.4597197898424	13.2547230717041	42	24.6103472408056	5.36946462395221	23.3806315	85.6628721541156	12.6621717043071	83.5	91.4562171628722	34.9230443678848	85.5	163.821366024518	50.1191530182992	154	0.0404210617720666	0.0454517604827978	0.023468365	category_2nd_if_1st_140_90
BEN	2015	Consistent non-HTN	3029	35.2723671178607	11.8438806545393	33	22.9732159607131	4.19236067374109	22.321428	80.3473093430175	9.38013849615856	79	86.893034004622	23.4402987048873	84	149.127104655002	43.2272498969706	140	0.0130122646734302	0.0170763630819865	0.0065967483	category_2nd_if_1st_140_90
BGD	2018	Missed	136	41.3161764705882	11.732640261022	40	24.4993661838235	5.3864846813191	23.455265	83.1875001397059	12.1380725992944	83.25	103.573529411765	37.2404862030045	94	179.117647058824	34.2230285958813	178	0.0343007508183824	0.0338738596907661	0.0215750645	category_2nd_if_1st_140_90
BGD	2018	Overidentified	86	39.6046511627907	10.9869217117631	38	24.6688205581395	4.32106976291378	24.412379	82.5825580813953	10.8938643910149	83.900002	100.779069767442	28.2523923662865	95	173.093023255814	37.9707713927984	167.5	0.0285862274046512	0.0259631810859744	0.021684218	category_2nd_if_1st_140_90
BGD	2018	Consistent HTN	745	43.5087248322148	11.8287621767961	44	24.5924640107383	4.54844186427304	24.243919	84.0538254738255	11.1328181203557	84	104.826845637584	37.359173980344	95	182.775838926174	37.972074577457	179	0.0481064306707383	0.0478905843965583	0.030057624	category_2nd_if_1st_140_90
BGD	2018	Consistent non-HTN	4721	37.4837958059733	11.7873370936059	36	22.2672540652404	4.15263214964745	21.695354	77.693941956577	10.4322266805779	76.5	95.8381698792629	30.0756896936422	91	167.278966320695	37.2114480327493	164	0.0221212081607922	0.0254884501001817	0.012668797	category_2nd_if_1st_140_90
BLR	2017	Missed	84	44.9642857142857	11.3715417659283	45	26.4973882261905	4.11658687992644	26.443525	90.1202381666667	13.1642705491611	89.1500015	86.939999547619	22.1311912020826	84.599998	183.203727380952	41.0941770038723	186.00269	0.0729646177892857	0.0624150397565061	0.057033474	category_2nd_if_1st_140_90
BLR	2017	Overidentified	79	43.9746835443038	11.4443745934179	44	26.8696789113924	4.61651479381061	27.472527	90.5240506582278	11.945144000968	91	82.7316456708861	15.5014599783747	81	180.363734177215	39.8177576415003	175.9485	0.0662746671620253	0.0555848967163878	0.053192176	category_2nd_if_1st_140_90
BLR	2017	Consistent HTN	643	48.6158631415241	11.5420211679617	50	27.5174687122862	5.10824017909872	27.107445	91.8475894276827	12.1323762992024	91.400002	87.0925662161742	28.1236318176818	82.800003	193.061328258165	38.1486072487257	192.5766	0.109478875581804	0.0834973205092173	0.08735048	category_2nd_if_1st_140_90
BLR	2017	Consistent non-HTN	1938	38.8648090815273	12.1974924845801	38	25.1076574339525	4.30101816798696	24.5683945	83.5480908245614	12.1489201541099	82	82.0745201692466	19.1691252230373	79.199997	175.967455603715	36.85687526948	170.9214	0.0399466472609133	0.0446402015306976	0.0234677485	category_2nd_if_1st_140_90
BRN	2016	Missed	36	44.5833333333333	14.5196910632227	46.5	27.9753420833333	4.57155985537795	27.9823135	89.6527773611111	10.9483589559683	88	110.099999944444	57.3414731810358	91.799995	197.002164777778	44.1972839661611	187.54949	0.049393546	0.0415442542572446	0.037182031	category_2nd_if_1st_140_90
BRN	2016	Overidentified	23	41.5217391304348	16.1100464567283	41	28.9639065217391	6.95211120045558	27.77693	91.7826082173913	18.8817771925686	90.099998	100.643479217391	42.0316314461915	88.200005	203.202444782609	35.6763482473517	197.217	0.0439109229608696	0.038866167577052	0.026055153	category_2nd_if_1st_140_90
BRN	2016	Consistent HTN	161	47.9565217391304	13.5772547971262	49	29.1985882546584	5.83154696211529	28.082306	93.4310558571429	12.367195716373	93	102.163975031056	33.9759097102327	91.799995	215.379891118012	45.6198345891355	213.84511	0.0671361316322981	0.0498077109047986	0.05423082	category_2nd_if_1st_140_90
BRN	2016	Consistent non-HTN	1022	36.018590998043	13.1198292093646	34	25.9579064412916	5.14794392120427	25.672519	83.4638942857143	13.2521414449175	83	89.0313110772994	26.2595639283027	82.799995	193.497566779843	38.8036921893063	187.74285	0.0205060552861057	0.0251602629824494	0.01011974	category_2nd_if_1st_140_90
BTN	2019	Missed	152	42.7565789473684	11.5299763131502	41.5	25.6460591842105	4.00894506679119	25.465645	83.930263118421	9.91070752756496	84	84.9802631578947	22.4125882304692	82	148.440789473684	40.6313964586568	143	0.0295213383348684	0.0261595779924256	0.020871814	category_2nd_if_1st_140_90
BTN	2019	Overidentified	82	42.4756097560976	13.996671217799	40	25.6409964146341	3.48681972986628	25.564004	84.4987805	9.79880931822604	84.5	86.1829268292683	26.1930761036645	82	150.390243902439	41.213013675732	146	0.0314628253280488	0.0301447583272594	0.0181734525	category_2nd_if_1st_140_90
BTN	2019	Consistent HTN	780	45.3692307692308	12.0211442695249	45	26.246042174359	4.57923930903128	25.8140745	86.4137179448718	10.1824122302498	86	85.5051282051282	22.7315352562359	82	157.405128205128	41.7453613987798	152	0.0412000673742308	0.0371952842694967	0.028515722	category_2nd_if_1st_140_90
BTN	2019	Consistent non-HTN	3135	37.1422647527911	12.1708030158185	35	24.8522168216906	4.25154726684435	24.389015	81.6398740044657	10.7955753959418	81	81.1617224880383	17.2916626598664	79	139.898883572568	36.1438792650379	135	0.0164110142340989	0.0179792500505547	0.0094894199	category_2nd_if_1st_140_90
BVI	2009	Missed	13	43.7692307692308	8.0638477804111	43	29.8069069230769	7.6668651553912	27.531429	94.1753853076923	18.3444023587125	92.709999	98.3076923076923	19.0016868347024	95	184	26.3596914498887	187	NA	NA	NA	category_2nd_if_1st_140_90
BVI	2009	Overidentified	4	35.5	4.04145188432738	36.5	33.821327	1.9997835005735	33.3536755	103.505	13.3400387305785	109.22	103.25	5.90903263374528	104	217	57.0204641627314	199	NA	NA	NA	category_2nd_if_1st_140_90
BVI	2009	Consistent HTN	43	43.2093023255814	11.4154409620831	43	29.2842098837209	4.89502434799877	29.684866	94.6073211395349	11.8348832930648	93.980003	112.023255813953	49.0905326786245	100	191.558139534884	29.7515924548437	187	NA	NA	NA	category_2nd_if_1st_140_90
BVI	2009	Consistent non-HTN	155	40.7354838709677	9.38780461961352	39	28.1280578387097	5.72461105180557	27.124342	89.479447683871	11.7573031792176	90.169998	104.290322580645	28.3983646277674	100	184.329032258065	28.2654646046573	179	NA	NA	NA	category_2nd_if_1st_140_90
BWA	2014	Missed	86	35.8255813953488	12.1917926689036	33	24.3246921511628	5.79816475079217	22.32353	83.5511628023256	14.8415850180255	82	77.399999755814	19.0173666404901	74.7000005	141.851452209302	41.0451082074289	130.7046	0.020589513705814	0.0214426500809078	0.0133551745	category_2nd_if_1st_140_90
BWA	2014	Overidentified	39	40.2051282051282	14.600251416688	36	24.1838477435897	4.36008371863758	23.976631	84.4897435384615	11.9103624508405	84	78.0461538205128	16.4117067344026	77.400002	142.335346666667	41.3708496189348	125.6775	0.0246197260666667	0.0242706741246911	0.012961393	category_2nd_if_1st_140_90
BWA	2014	Consistent HTN	390	41.4435897435897	13.3970663034187	41	25.9308582282051	6.80825269761815	24.769533	85.7782051205128	16.7615566303104	86	84.5169231	40.2412731800018	79.199997	154.928876435897	42.8122914360319	151.5864	0.0382594451982051	0.0416431020498188	0.0243483985	category_2nd_if_1st_140_90
BWA	2014	Consistent non-HTN	1716	33.3467365967366	11.9305739911365	30	23.273113768648	5.55152025270892	22.039499	79.2494755355478	15.893864261936	78	79.289160805944	18.1286776000458	77.400002	140.416493642191	39.4248887778303	131.8647	0.0131028072095571	0.0178700152001679	0.00632930385	category_2nd_if_1st_140_90
COK	2015	Missed	26	43.0384615384615	12.2457527959069	44.5	34.7571121538462	6.60940262623872	35.1128675	110.873077192308	16.7583671811107	114.45	117.692306038462	34.9332702333333	113.4	189.572237692308	26.4295354261189	182.909105	NA	NA	NA	category_2nd_if_1st_140_90
COK	2015	Overidentified	25	40.36	14.053113534018	44	35.20102024	7.15345117126556	35.414696	107.36799948	23.3921941577813	103	104.32800016	24.682984231531	99	188.7405348	28.9168520111976	192.9633	NA	NA	NA	category_2nd_if_1st_140_90
COK	2015	Consistent HTN	96	45.15625	11.7637517511701	48	37.1888143854167	7.88013481584941	36.157551	113.344791697917	17.3442717034107	113	125.249999489583	39.3612896359249	113.4	204.435399895833	32.9026778123548	202.437455	NA	NA	NA	category_2nd_if_1st_140_90
COK	2015	Consistent non-HTN	420	38.052380952381	12.3743178128834	37.5	32.4520054809524	7.53587391286575	31.997926	99.9640476309524	17.9590190885242	100	111.985714138095	35.3143587056089	106.2	192.106115428571	31.3733633032411	187.9362	NA	NA	NA	category_2nd_if_1st_140_90
COM	2011	Missed	28	41.3928571428571	12.5914117871528	38	27.3465358928571	6.83540208762813	25.936005	86.1428571428571	11.5332507566546	87	79.6428571428571	77.1891444515615	62.5	186.107142857143	33.5076987126223	179.5	0.0343280638428571	0.0350417100428524	0.0161047925	category_2nd_if_1st_140_90
COM	2011	Overidentified	28	42.0714285714286	13.3081110645283	41	27.7676159642857	3.91802119781105	27.517107	89.6785714285714	12.0155873191592	90.5	74.8214285714286	25.0052639960715	68.5	182.928571428571	32.6971836723871	177.5	0.0261229255607143	0.0230323737750462	0.015431772	category_2nd_if_1st_140_90
COM	2011	Consistent HTN	284	46.3415492957746	10.9127392923723	46	27.5641260915493	6.08080664675326	26.840175	92.2904929577465	13.5435802703933	92	78.556338028169	37.097431577565	70.5	183.394366197183	28.2134613753273	176.5	0.0435536588714789	0.0372292827026257	0.03396862	category_2nd_if_1st_140_90
COM	2011	Consistent non-HTN	799	39.7571964956195	10.9881969097987	38	25.8294406733417	5.73391486429326	24.776794	87.3760951188986	13.6450131083771	87	72.8673341677096	30.3181942740216	67	175.498122653317	26.4981615474255	167	0.0178437414172716	0.0179062277100372	0.010450972	category_2nd_if_1st_140_90
CPV	2007	Missed	34	43.5294117647059	9.63653179821658	42	25.4144179411765	5.40852506893805	24.4613725	87.0147058823529	9.18701759740972	84	95.5058831764706	11.998754518093	91.080002	165.655455588235	32.9260467471766	152.746495	0.0233798905411765	0.0144071509093765	0.0214052125	category_2nd_if_1st_140_90
CPV	2007	Overidentified	22	43.1363636363636	9.59809234292818	44	23.8645786818182	4.7317314596258	23.217989	85.3636363636364	10.5719550588448	84	100.014546	11.7861933507075	102.5999985	164.593581363636	25.4958326377793	152.16645	0.0297792956681818	0.0202666229726327	0.020672149	category_2nd_if_1st_140_90
CPV	2007	Consistent HTN	228	45.0877192982456	9.53090165752647	46	25.2411173114035	5.01282141585265	24.4614585	86.8561403377193	13.7350513803358	86	103.028684925439	32.5782095914124	91.620003	167.876984692982	30.8497599098357	154.67999	0.0449248985688597	0.0396273913796673	0.0318780295	category_2nd_if_1st_140_90
CPV	2007	Consistent non-HTN	409	40.4474327628362	9.66232827820939	40	24.2570184963325	4.30723899554844	23.661438	84.3117359413203	10.0588956420646	84	99.4370178459658	30.6235463027733	91.260002	161.932751295844	26.0773115796221	150.0396	0.0186574247195599	0.0182597189358311	0.012631865	category_2nd_if_1st_140_90
DZA	2017	Missed	180	42.0944444444444	12.8205043618365	40	27.8519985944444	6.41352522447505	26.735287	95.7716666722222	13.0150247363371	96	97.5777777777778	31.2913780681333	92	170.261111111111	39.7127062520886	172	0.0618345395055556	0.0577799003413639	0.0391351675	category_2nd_if_1st_140_90
DZA	2017	Overidentified	99	44.1212121212121	11.6104041372407	44	28.1575989090909	6.2221977814317	26.98962	95.540404040404	15.6572726987051	95	107.787878787879	46.3740939132062	95	167.828282828283	34.8571546850215	164	0.0672009538787879	0.055057711502721	0.050437041	category_2nd_if_1st_140_90
DZA	2017	Consistent HTN	700	48.3328571428571	11.9440424142216	49	27.8358214128571	5.39187126624727	27.434843	97.77042857	12.9120153407996	98	105.920285714286	40.6827073586536	96	175.728285714286	44.7751329658226	171	0.109244928428	0.0825427258558234	0.083540633	category_2nd_if_1st_140_90
DZA	2017	Consistent non-HTN	3674	37.5751224823081	11.9637778730244	37	25.9604624267828	5.22954279537504	25.344353	90.962411535656	14.3961197983146	90	95.5435764863908	31.2111630496738	90.049999	161.177109417529	38.6676925941887	157	0.0375578237458356	0.0401057477482908	0.023457191	category_2nd_if_1st_140_90
ECU	2018	Missed	95	44.3894736842105	14.0207253407856	46	28.0552690736842	4.79864957664948	27.31934	94.121052631579	12.3004747766598	93	102.789473684211	55.1944135966063	91	172.98947368421	51.5528018383057	170	0.0323770351084211	0.0274820537681433	0.022085918	category_2nd_if_1st_140_90
ECU	2018	Overidentified	40	40.225	13.3771475630299	41.5	28.301325275	5.07282265661529	26.963218	93.170000075	11.0289641606045	92	88.025	20.6813275128147	87	171.425	50.4151419561776	170	0.02267651654	0.0202795944987993	0.0169668105	category_2nd_if_1st_140_90
ECU	2018	Consistent HTN	244	48.3934426229508	12.1052023486617	48	29.0144367254098	5.0064188447957	28.7610995	95.9049180532787	12.0005922318385	95.75	102.010409795082	38.4528327408526	93.5	182.754098360656	48.7221587018311	182	0.0456991735377049	0.0359117593065924	0.0364542885	category_2nd_if_1st_140_90
ECU	2018	Consistent non-HTN	2793	38.24955245256	13.5896822422661	37	26.7575108413892	4.64236477823327	26.261101	88.2267812255639	11.0835274601574	88	92.0937056938776	30.7165875766043	88	169.697601149302	47.1494311492222	167	0.0170865319383101	0.0194249034355308	0.0089827944	category_2nd_if_1st_140_90
ERI	2010	Missed	87	49.0459770114943	11.4748542534971	49	20.7165970229885	4.03654827034744	19.690844	79.367816091954	14.6732749808439	77	74.7816091954023	26.779211517022	69	190.16091954023	35.5111753007083	186	0.0426957976344828	0.0322629285147993	0.032559812	category_2nd_if_1st_140_90
ERI	2010	Overidentified	45	49.1111111111111	12.3476575294526	50	19.9523426666667	4.03488941564953	19.20439	75.6	12.0007575518457	75	67.2888888888889	14.2997492384597	66	186.844444444444	28.5784053530853	181	0.0360340870755556	0.0281292845163434	0.029365765	category_2nd_if_1st_140_90
ERI	2010	Consistent HTN	399	51.1904761904762	11.9298118837523	52	21.4250725087719	4.27076122065401	20.661158	80.1528822055138	13.2978702138644	79	81.8395989974937	39.4446286519094	74	196.145363408521	34.40899324868	189	0.058465623085213	0.0426500879370469	0.051227212	category_2nd_if_1st_140_90
ERI	2010	Consistent non-HTN	3621	42.0405965202983	12.2607156009501	40	20.0277865332781	3.70424118811675	19.377163	74.9309582988125	10.4697768076426	74	72.8017122341895	23.1256574007446	69	184.214305440486	30.5431119043329	176	0.0203717176943938	0.0224841600235399	0.011460874	category_2nd_if_1st_140_90
ETH	2015	Missed	247	37.7611336032389	13.0138929645143	35	21.5337266923077	3.70670792281103	21.224489	77.2716599109312	10.5460048271132	75	84.497975708502	23.7758630243416	81	144.595141700405	37.8612955388245	137	0.020594538557085	0.0252370717652786	0.011714543	category_2nd_if_1st_140_90
ETH	2015	Overidentified	181	35.0552486187845	12.7965810350986	32	21.2763538232044	3.77810245299013	20.937643	76.4955801160221	9.94156157683972	75	83.1767955801105	27.7647200739672	79	141.298342541436	36.8211812157956	134	0.0161404674911602	0.0203292363033684	0.007994826	category_2nd_if_1st_140_90
ETH	2015	Consistent HTN	1031	40.7381183317168	13.7522916695591	40	21.9176291260912	3.8764532998056	21.26087	79.7111542240543	12.046303128643	78	85.1231813773036	25.5638047361393	80	150.162948593599	37.706256397202	144	0.0327665633674103	0.0369492722096466	0.01729193	category_2nd_if_1st_140_90
ETH	2015	Consistent non-HTN	5972	34.5418620227729	12.1328169762835	32	20.5085778218352	3.14691165751603	20.069204	74.6720864035499	9.18283439885369	74	81.1129939717013	19.60081579575	78	135.430207635633	33.9184599354341	128	0.0118624262000569	0.0158658674586216	0.005932661	category_2nd_if_1st_140_90
GEO	2016	Missed	48	50.7708333333333	10.9315852801681	52	30.2277368333333	7.62825988012482	30.6271	96.7916666666667	16.5875604933507	98	84.7499998333333	29.4458186697521	77.400002	178.163967916667	48.8779150049579	173.048255	0.0616637252791667	0.0605828421557646	0.046894977	category_2nd_if_1st_140_90
GEO	2016	Overidentified	32	45.28125	14.5629542709154	45.5	31.1101405	9.7185451759718	28.940548	92.65625	15.1223171440904	93	82.18125075	30.8148003860002	74.7000005	175.7188978125	45.3107398554666	175.175105	0.052785716446875	0.055341433326974	0.0360481235	category_2nd_if_1st_140_90
GEO	2016	Consistent HTN	430	50.8813953488372	12.2781431785619	53	31.2500507976744	6.38980604156821	30.3761815	99.4209302325581	15.5884431841096	98.5	87.7705116906977	39.6170356047445	77.400002	180.867683790698	50.6870504237146	177.1086	0.101090033249954	0.122462698693681	0.0581916275	category_2nd_if_1st_140_90
GEO	2016	Consistent non-HTN	1345	42.5754646840149	13.5050307627824	42	26.616529595539	5.55514364570236	25.880571	87.7940520446096	15.124765159933	87	78.0446542788104	24.951053794926	73.800003	167.800486587361	48.9847674690559	160.8672	0.0332190815460818	0.0487258171999188	0.01396275	category_2nd_if_1st_140_90
GUY	2016	Missed	23	42	15.4066101516082	43	29.1330822173913	11.3442674439393	25.772808	96.7608695652174	19.9885589805413	98	107	57.5973484238167	90	193.130434782609	39.2501353186157	194	0.0419765546347826	0.0396308831296095	0.02787222	category_2nd_if_1st_140_90
GUY	2016	Overidentified	6	49.3333333333333	15.0421629650349	51	23.0716911666667	2.82140082361939	22.733408	92.95	8.7163639208101	91	133.333333333333	80.7085290825367	91.5	250	34.0587727318528	250	0.069186822	0.0528161585594783	0.061041182	category_2nd_if_1st_140_90
GUY	2016	Consistent HTN	78	47.0641025641026	14.3683813615307	52.5	27.7854830128205	5.9149923070742	27.3828335	96.7282050769231	14.6403897490628	97.0999985	97.6025641025641	39.0970619494643	89.5	202.807692307692	48.038420146689	193.5	0.0590409708666667	0.0485315367574323	0.0496336985	category_2nd_if_1st_140_90
GUY	2016	Consistent non-HTN	465	36.9311827956989	13.2381858398626	36	26.1173629010753	6.11283609284775	25.042517	90.6933333655914	15.1080740509559	90	87.8709677419355	35.0221684124706	82	193.972043010753	44.4374472345373	190	0.0210005842036559	0.0265491244763045	0.0096284682	category_2nd_if_1st_140_90
IRQ	2015	Missed	39	40.6153846153846	13.0073165334288	42	29.3752601025641	5.64353303400319	29.549692	98.587179051282	16.300728540312	98	105.171794794872	44.5098271305248	96.699997	189.307692307692	45.7834742916986	191	0.0705735021076923	0.0806929142664036	0.040730879	category_2nd_if_1st_140_90
IRQ	2015	Overidentified	75	40.7066666666667	12.8807139861419	42	29.7941096666667	6.04645479594786	29.171518	99.3933331466667	16.4300428775411	99.300003	112.938666666667	58.332821616538	93	194.4853332	48.6212019371782	196	0.0659330861746667	0.06512174777582	0.042616125	category_2nd_if_1st_140_90
IRQ	2015	Consistent HTN	1092	46.7637362637363	12.6657315315818	46	31.4276782307692	6.9257191780909	30.494752	104.090476145604	15.5237881277963	103	114.989194128205	60.3468288575969	96	194.385622738095	53.3103482031645	189	0.11095727722674	0.0920032143966341	0.082221594	category_2nd_if_1st_140_90
IRQ	2015	Consistent non-HTN	1960	35.2229591836735	12.2054801296328	34	28.0375666811224	6.35352439275339	27.318245	94.1352549964286	16.2295063041106	94	99.7800510255102	41.7328565534621	90	178.357908154082	47.5966636291112	172	0.0391088388968367	0.0471357607686617	0.020395468	category_2nd_if_1st_140_90
JOR	2019	Missed	62	44.9677419354839	11.839040365873	45.5	31.8683775322581	6.14881046562727	30.9073555	97.9677419354839	16.9666671688212	99.5	80.5935478548387	27.0077085457823	75.599998	162.538742096774	33.9301697885311	163.9608	0.0647844388935484	0.0497522804552987	0.0495662615	category_2nd_if_1st_140_90
JOR	2019	Overidentified	28	43.8214285714286	13.6898274518482	44	31.4002551785714	6.77118683205645	32.874054	97	19.3256689788861	95	85.3071436428571	31.9124046553331	78.2999995	145.385388571429	33.2737604042067	141.1455	0.0703663412142857	0.0665063862118926	0.040200112	category_2nd_if_1st_140_90
JOR	2019	Consistent HTN	249	48.4417670682731	12.0485251443984	49	31.851797811245	6.52193521845057	31.175858	101.598393574297	16.3336975246986	100	94.1493975903614	42.8195135438555	81	166.76088060241	43.6300789583752	163.18739	0.107838903550201	0.0895740247686422	0.074532598	category_2nd_if_1st_140_90
JOR	2019	Consistent non-HTN	1981	36.5113579000505	12.4057455418086	35	27.6289631968703	6.11882798503273	27.005131	89.0348308934882	15.2628584086401	88	80.6099243271075	27.9495384494071	75.599998	146.5344681474	38.0159228591697	141.14549	0.0357395040484099	0.0418928655000948	0.019658362	category_2nd_if_1st_140_90
KEN	2015	Missed	88	35.7159090909091	13.2733843648629	34	23.5562720568182	5.41055136346014	22.4407075	79.9159090568182	14.8961530520923	80	85.3159089204545	19.5502234048883	84.599998	146.023193068182	43.9757611311494	141.725545	0.0190840577704545	0.0256100140254893	0.00798389545	category_2nd_if_1st_140_90
KEN	2015	Overidentified	118	37.7627118644068	12.2799802096932	36	23.2590425847458	4.07893054633546	22.598655	78.7559322457627	13.8225292688739	78	81.7779659745763	17.028358104048	79.200005	141.873020279661	35.9431804360149	136.505095	0.0195681209677966	0.0236521693927051	0.0105493675	category_2nd_if_1st_140_90
KEN	2015	Consistent HTN	696	44.5948275862069	13.8700931503364	44	24.2215774022989	4.97128329828022	23.34537	83.1285919942529	13.858256767485	82	87.1370691020115	25.822432724583	84.599998	151.465833659483	42.5123172167917	144.62579	0.0416865306722701	0.0413638708623741	0.0275417565	category_2nd_if_1st_140_90
KEN	2015	Consistent non-HTN	2561	35.0054666146037	12.1672254994494	32	22.8277793771964	4.87583364483906	21.872423	77.5071456466224	12.6504730604676	77	83.3172979367435	19.0983948765943	82.799995	138.485710616947	35.7254726541132	132.63811	0.0129271793581804	0.0162416943797037	0.0065438426	category_2nd_if_1st_140_90
KGZ	2013	Missed	98	39.4489795918367	10.2223955158296	38	27.0258022959184	5.16258514230658	26.140197	88.8673469387755	12.800320352871	88	85.9040814081633	19.451577474611	81.9000015	172.195931122449	40.725749428629	164.3475	0.0299971724908163	0.045544434895651	0.0123592285	category_2nd_if_1st_140_90
KGZ	2013	Overidentified	73	42.1369863013699	10.793921988906	42	27.3384795068493	4.50885007140144	28.720083	88.8904109589041	11.3474931688746	89	86.8438356438356	25.050954034686	81	171.286910273973	34.6046615382565	170.14799	0.0343996797109589	0.0369468294957032	0.019771827	category_2nd_if_1st_140_90
KGZ	2013	Consistent HTN	575	46.7217391304348	10.0470563807461	48	28.6480381478261	5.60255644198467	28.055706	94.3547826086957	13.0431890691569	95	90.7606956278261	36.6529527711144	84.599998	176.262567878261	40.252281801081	171.69479	0.0653702676516522	0.0850254132794022	0.039101757	category_2nd_if_1st_140_90
KGZ	2013	Consistent non-HTN	1069	39.3264733395697	10.479740612252	38	25.3252875594013	4.45366726753811	24.675501	84.3367633302151	11.2150524686115	83	84.5949486099158	22.3634049115061	81	164.159033292797	33.7713159272671	161.25391	0.0224863067221703	0.0329945908084534	0.0099103842	category_2nd_if_1st_140_90
KHM	2010	Missed	65	44.5846153846154	10.5429068389787	44	22.6003218461538	3.6289151529999	22.313278	78.4	10.4151181804385	76	71.2769230769231	14.0762518230037	72	176.323076923077	26.1050208845849	169	0.0371771050753846	0.0297568778749558	0.029677274	category_2nd_if_1st_140_90
KHM	2010	Overidentified	39	49.6153846153846	10.3583563637628	53	21.8713924358974	3.14680542132733	21.516945	78.5769230769231	9.66718435953797	78	78.2564102564102	38.0655376317698	73	177.128205128205	27.4716882848501	169	0.0407350716230769	0.0261482518489542	0.037976731	category_2nd_if_1st_140_90
KHM	2010	Consistent HTN	294	49.187074829932	9.63262213323127	50	22.8338182244898	3.84789355183727	22.4644005	80.1741496496599	10.0415728786889	79.75	77.1190476190476	23.9449620153345	74	180.84693877551	30.7764211109572	171.5	0.0601570449091837	0.0482310897006367	0.0486472155	category_2nd_if_1st_140_90
KHM	2010	Consistent non-HTN	4005	41.9166042446941	10.8251952223888	42	21.6018534377029	3.28949837810227	21.110903	74.9772284686642	8.70809536545958	74	71.0679151061174	21.6952459786634	68	172.648938826467	25.0704522181606	165	0.0198736185923346	0.0189587079238575	0.013509386	category_2nd_if_1st_140_90
KIR	2016	Missed	46	39.4347826086956	14.9453109315457	37	31.7117737173913	5.06304213499321	31.47359	96.6152174782609	11.5800395594262	98	116.647826478261	45.2379630911147	108	167.197311956522	70.9159670230583	155.26005	0.0502472772782609	0.0501068646409735	0.0298890115	category_2nd_if_1st_140_90
KIR	2016	Overidentified	29	42.3103448275862	14.0917996627113	43	30.875870862069	5.54686637822259	29.194113	92.6689654482759	14.6708190661908	92	126.37241337931	70.1330091906935	113.4	149.612896551724	67.7644060228124	127.611	0.0600216921172414	0.0459065278634575	0.048189733	category_2nd_if_1st_140_90
KIR	2016	Consistent HTN	228	42.140350877193	13.0612769261823	43	31.5459767236842	6.56350459906285	30.785907	96.6552632368421	15.0241749879591	96	112.547368671053	44.2315462167996	103.5	155.987657368421	44.3937667945813	151.19971	0.0617683395710526	0.0524494283370483	0.0427221	category_2nd_if_1st_140_90
KIR	2016	Consistent non-HTN	663	36.4539969834088	13.0344852217865	34	28.2947054509804	5.54746972467374	27.772499	88.2346908702866	12.6903026816619	88	105.453393883861	37.1339863309578	99	151.773042684766	56.1172410625797	139.9854	0.0308179202524887	0.0317649412459834	0.01863458	category_2nd_if_1st_140_90
KWT	2014	Missed	8	30.375	8.99106699531739	27.5	32.170324375	5.32341622380392	32.707569	97.375	12.0467838031568	100	91.124999875	4.80468481871084	91.800003	203.98425125	40.544271461374	193.35	0.026574421625	0.0115509709810125	0.027138855	category_2nd_if_1st_140_90
KWT	2014	Overidentified	17	42.2941176470588	16.4915308032728	46	31.6206022352941	6.71497601408671	30.116213	96.4117647058823	15.9493684182533	93	110.647059235294	42.8995060288304	97.199997	204.268586470588	25.3294162823995	208.81799	0.0845901463705882	0.0727614967546386	0.071497038	category_2nd_if_1st_140_90
KWT	2014	Consistent HTN	157	39.5222929936306	12.1900474259511	40	31.5391551974522	5.71465147297135	31.020409	97.7222930063694	14.7158670473956	96	107.472611420382	42.9479481289163	95.400002	207.73425477707	40.2629049734507	204.951	0.0760034003624204	0.0696306897781833	0.053246863	category_2nd_if_1st_140_90
KWT	2014	Consistent non-HTN	1279	34.7928068803753	10.8629999654719	33	28.8032464745895	5.76833527892568	28.133657	88.1390148514464	14.1132764472705	88	97.3617042822518	35.7886104964915	88.199997	192.538806098514	38.0518909007225	189.483	0.0347459870098515	0.0390062351434764	0.019647855	category_2nd_if_1st_140_90
LAO	2013	Missed	44	44.2272727272727	10.8109841566584	45	24.5902406136364	5.13043874760273	23.501923	83.4295455	11.3475656305361	83.75	83.3318184545455	35.0703721255919	77.400002	182.144487954545	48.1786014959394	182.715755	0.0338173518136364	0.0273670638936648	0.0211291305	category_2nd_if_1st_140_90
LAO	2013	Overidentified	42	43.1428571428571	9.97453202905311	43	25.4406206666667	5.55108436010432	24.5959495	84.2690476904762	11.1839931881004	83	84.2571430238095	32.590264949096	75.599998	174.696326904762	38.5289089878638	174.015	0.02971579325	0.0284929643440471	0.0212470825	category_2nd_if_1st_140_90
LAO	2013	Consistent HTN	210	44.0142857142857	11.5084651895227	45	25.1210262619048	4.42340460888293	24.3688875	84.1776190619048	10.5713670520233	83	87.4371430904762	39.0622365624113	77.400002	183.260813619048	48.2842604791976	172.4682	0.041809686712381	0.0390288522637826	0.0308624815	category_2nd_if_1st_140_90
LAO	2013	Consistent non-HTN	1860	37.8634408602151	11.9657776756802	37	22.2939790763441	3.57637764625933	21.785466	76.1457526946237	9.16026503624395	75	79.6909354946237	28.3414059869533	75.599998	157.754472985484	40.0477620020371	151.9731	0.0178546881384624	0.0197964100722866	0.010044564	category_2nd_if_1st_140_90
LBN	2017	Missed	14	46.5714285714286	9.92831448793946	46	28.4697864285714	5.73630483259527	26.3705415	94.7142857142857	13.3037216969167	98.5	107.571428571429	34.5892697583742	93.5	212.285714285714	46.1059458395362	216	0.104823014071429	0.0800989765201238	0.088331338	category_2nd_if_1st_140_90
LBN	2017	Overidentified	10	50.3	11.2551222906629	48.5	32.0181196	9.55454026325064	29.0082645	106	17.3205080756888	106	97	13.8644228953903	91	205.4	30.9127805284481	204.5	0.1205510303	0.061516538683551	0.125496115	category_2nd_if_1st_140_90
LBN	2017	Consistent HTN	153	49.3398692810458	11.6817240293798	51	29.5047898627451	5.51966544748853	29.296875	99.6666666666667	17.0737564084397	100	112.104575163399	60.43909106638	94	218.673202614379	48.5848186795335	216	0.147652742607843	0.11110768805128	0.11143392	category_2nd_if_1st_140_90
LBN	2017	Consistent non-HTN	616	43.6834415584416	12.0382365820886	45	27.0323859967532	4.86862710246609	26.669715	92.5089285714286	15.7361734841525	92	92.1672077922078	29.2081895631474	86	210.845779220779	43.0110280625979	207.5	0.0699546454222403	0.0601742578572958	0.0496915895	category_2nd_if_1st_140_90
LBY	2009	Missed	56	39.0714285714286	8.96225852796481	39	28.0332233392857	6.41883101659885	27.1381195	94.2464285178571	19.8483062511608	95	96.2678561964286	28.4066127293854	91.800003	177.488395178571	29.3816576680338	167.4411	0.069215075375	0.0599688369331982	0.051475372	category_2nd_if_1st_140_90
LBY	2009	Overidentified	40	42.425	11.714307491269	40.5	28.592341275	5.25882495766096	29.5728175	96.405000125	19.0427447055774	96.9000015	103.860001125	38.9595775954437	94.5	176.9249195	21.8296088201746	170.72805	0.0739966575	0.0666630079829889	0.045916507	category_2nd_if_1st_140_90
LBY	2009	Consistent HTN	449	45.6547884187082	10.2534284558982	45	28.7330646213808	5.49675721908219	28.581314	98.206458766147	17.9624118607459	100	105.07750567706	44.057290958606	95.400002	182.150341648107	27.4504489172463	174.78841	0.111224454507795	0.0923741182272617	0.082933135	category_2nd_if_1st_140_90
LBY	2009	Consistent non-HTN	863	38.1761297798378	8.61224700418514	38	26.9715940486674	5.48889372042136	26.383654	92.2790265932793	18.6890115841736	93.5	91.4057938597914	30.1495470578446	86.400002	173.994388528389	24.4201413030018	166.28101	0.0413706266665122	0.0369712817823972	0.029066758	category_2nd_if_1st_140_90
LKA	2015	Missed	77	42.9350649350649	13.620164677822	44	24.3044148961039	5.98629052662447	24.262186	84.4558441688312	11.613507314771	86	82.8831168831169	26.626546916255	79	149.558441558442	42.4451638515086	142	0.0331758458233766	0.0288256643379016	0.024040595	category_2nd_if_1st_140_90
LKA	2015	Overidentified	85	45.5529411764706	13.0333874213525	45	23.4893009411765	3.7120890676852	22.89282	84.4929412	9.87994348386944	85	88.4941176470588	36.8706308240983	79	174.082352941176	44.9436715616935	176	0.0376295716176471	0.0353664999619743	0.02319766	category_2nd_if_1st_140_90
LKA	2015	Consistent HTN	647	49.5564142194745	12.0960865969653	51	24.2608291591963	4.91674357823709	23.842358	86.7851622936631	12.3254197278852	86	92.3551777434312	44.8209167943115	83	167.590880989181	48.2902761237509	165	0.0596206863574961	0.0476608549056434	0.048070662	category_2nd_if_1st_140_90
LKA	2015	Consistent non-HTN	2372	40.9093591905565	12.694202295597	40	22.6543085362563	4.42549108070387	22.376909	81.0573355548061	12.656604699795	81	83.158094435076	34.5335594611085	78	156.06155143339	44.2580190890477	152	0.0225865984109191	0.0251104385228003	0.0124597085	category_2nd_if_1st_140_90
LSO	2012	Missed	41	43.5853658536585	10.4593871946594	42	26.3857422926829	6.32951527118951	25.422222	85.219512195122	13.414567073003	82	77.6195122926829	9.68656852565451	77.400002	138.249967317073	27.1989407328627	136.8918	0.0244577827585366	0.0204584321584412	0.015349243	category_2nd_if_1st_140_90
LSO	2012	Overidentified	30	40.6333333333333	11.7956255285252	35.5	25.8496439666667	7.31189933116122	22.9542745	81.7833333333333	11.8813700398139	81.5	78.5279999666667	11.3648429041074	78.2999995	134.7649511	34.6114565535059	127.03095	0.0225425424033333	0.0214285065948256	0.013240477	category_2nd_if_1st_140_90
LSO	2012	Consistent HTN	427	46.807962529274	11.6934889117051	48	26.8006575269321	6.39308819658045	25.806185	86.8147541194379	13.7590803798216	86	83.8112879227166	23.3534596047653	79.199997	145.079515995316	36.9958173820328	139.21201	0.0426643005391101	0.0363313628532943	0.034400068	category_2nd_if_1st_140_90
LSO	2012	Consistent non-HTN	995	39.7005025125628	11.3171203504648	37	24.891645398995	6.42371507758497	23.515625	81.480904521608	11.9744453226949	80	80.0435579105528	19.9981230845759	77.400002	130.514553457286	29.3611213712179	124.5174	0.0171982361914573	0.0170290231607238	0.010713313	category_2nd_if_1st_140_90
MAR	2017	Missed	149	46.0872483221477	12.8183424772314	46	27.2169238791946	4.72140519915148	26.638918	95.744966442953	12.4396675687833	97	107.006711409396	42.7627800786858	94	148.120805369128	48.1258082068573	143	0.0791308179402685	0.0642104583580982	0.060028829	category_2nd_if_1st_140_90
MAR	2017	Overidentified	85	41.9529411764706	14.0321958726496	40	27.1187652	5.01839376251531	27.064051	96.0235294117647	12.2843071306717	95	103.258823529412	37.1397466915665	93	144.105882352941	34.854125782088	144	0.0575994174941176	0.0589928615658629	0.036298286	category_2nd_if_1st_140_90
MAR	2017	Consistent HTN	614	50.2785016286645	12.5560002503303	52	27.813322504886	5.05303155167008	27.4546295	97.8925081433225	12.6300675412682	97	110.364820846906	44.9033815061364	97	147.812703583062	39.5516359981968	145	0.112977393133225	0.0831121048809029	0.0963911525	category_2nd_if_1st_140_90
MAR	2017	Consistent non-HTN	2692	39.3729569093611	12.7255211821847	39	26.0207381515602	5.44556155330951	25.529644	91.7262258543834	12.6494812195011	91	98.9349925705795	30.0998562554661	93	139.110326894502	37.164454358283	133	0.0394436521225854	0.0423000780628444	0.0238572535	category_2nd_if_1st_140_90
MDA	2013	Missed	74	42.8918918918919	12.8591607638211	43	27.4386848513514	6.15475625105999	25.8491195	87.2202703108108	12.5771480758377	84.5	92.7729728648649	29.7657774781882	88.199997	175.838761621622	37.6133558953253	173.82165	0.0580919927256757	0.0513047672827656	0.0389388405	category_2nd_if_1st_140_90
MDA	2013	Overidentified	54	45.0925925925926	13.0373462378364	46	27.1867528333333	5.45034979392535	27.1396555	88.5092592592593	12.4999965059394	87.5	93.2333332962963	17.89228714307	89.0999985	179.521894814815	36.3717538162541	182.135695	0.0601071198333333	0.0544746372485305	0.0408167505	category_2nd_if_1st_140_90
MDA	2013	Consistent HTN	616	49.1103896103896	12.1883920190712	52	28.3941250048701	5.92122649589046	27.749239	92.3745130081169	14.1059008469735	92	96.1071427159091	29.8760797148585	90	184.018979399351	42.1265686547414	179.81551	0.109354790852922	0.0933418357623938	0.0808225125	category_2nd_if_1st_140_90
MDA	2013	Consistent non-HTN	1351	39.3242042931162	13.4105541222718	38	25.459291434493	4.62067371379077	24.799999	82.8683197387121	13.4582015115601	82	90.1732051132494	19.8859641439513	86.400002	171.341875455218	36.1923958863814	168.21449	0.0388212092000592	0.0455884586987594	0.020260159	category_2nd_if_1st_140_90
MMR	2014	Missed	98	46.765306122449	10.0676075643755	46.5	22.6562330612245	4.61498528729977	21.96128	78.3673470510204	9.77838742599256	77	100.244897959184	43.9080720156762	88	189.765306122449	43.7282614081741	180.5	0.0409356624653061	0.0319527510210621	0.0312305855	category_2nd_if_1st_140_90
MMR	2014	Overidentified	93	45.5913978494624	10.3453797281893	47	22.7377889892473	5.0260414756622	21.805729	78.3107527096774	10.0113356920982	77	94.8172043010753	33.956156589932	86	182.10752688172	40.2042238656996	175	0.0369097130290323	0.0295378258575907	0.03198342	category_2nd_if_1st_140_90
MMR	2014	Consistent HTN	1066	47.5440900562852	9.85350097537391	48	23.5901077879925	4.70683840116632	23.0852185	80.6282364118199	11.4588580289358	80	98.6144465290807	34.0682901249945	90	187.406191369606	40.312617802857	185	0.0529239878930582	0.0436811949062151	0.040986255	category_2nd_if_1st_140_90
MMR	2014	Consistent non-HTN	4284	42.6048085901027	10.7280820431605	42	21.6672584992997	4.18653973947939	20.990429	75.5853641521942	10.7284366792296	74	90.155929038282	22.8624685403132	86	175.432306255835	38.823725535349	172	0.0232935418674136	0.0226713326139733	0.0149480215	category_2nd_if_1st_140_90
MNG	2019	Missed	89	44.1460674157303	12.2014814318495	44	27.3866357191011	5.76069727474681	26.927437	94.602247258427	13.2299159169556	94	109.314606752809	27.7036891468954	102.6	181.575201011236	39.8341524742827	181.74899	0.0555764778550562	0.066649995848038	0.027433313	category_2nd_if_1st_140_90
MNG	2019	Overidentified	53	41.8301886792453	13.9114449963615	39	28.6123818113208	6.9528111882936	28.685144	92.0283018867924	11.9096821852334	95	104.23018890566	14.3534721681047	100.8	178.903472075472	30.1083118519207	174.015	0.0656386638716981	0.100546786780398	0.01903671	category_2nd_if_1st_140_90
MNG	2019	Consistent HTN	467	45.6038543897216	11.9944294171557	46	29.0129793640257	5.4480062683118	28.408184	95.0554603897216	14.3013380298257	95	110.883083417559	36.1879990006722	102.6	183.628675952891	38.7771728278521	181.74899	0.0794698601137045	0.0870226066609746	0.045553286	category_2nd_if_1st_140_90
MNG	2019	Consistent non-HTN	3410	38.0651026392962	12.3196350516971	36	25.1144528348974	4.33312460730312	24.671053	85.3127566046921	12.3194084621965	85	103.048152641935	21.5844975112122	99	169.448083833431	38.6903293385093	166.28101	0.0250351410332434	0.0408784014758266	0.00951948765	category_2nd_if_1st_140_90
MWI	2017	Missed	77	40.8311688311688	13.8158972101388	43	23.3012596233766	3.81964694388446	22.219868	79.1831166493507	10.0591068867838	77	86.0727280779221	13.2553428166747	86.400002	147.955438311688	38.001704488336	136.5051	0.0255549649883117	0.0250581132526818	0.018429043	category_2nd_if_1st_140_90
MWI	2017	Overidentified	39	37.4615384615385	12.7255361873306	35	23.4243542564103	3.81454089079383	23.666031	76.874358948718	11.0513803904679	76	88.8461538461538	18.0496074235464	88.200005	154.174316923077	36.9319192464566	145.7859	0.0188086860794872	0.0189357167759485	0.010836942	category_2nd_if_1st_140_90
MWI	2017	Consistent HTN	349	46.3696275071633	14.1060554018046	47	23.9848550057307	5.77894887313193	22.752218	80.1097420802292	11.4415917087143	80	86.7713469140401	15.3857573146565	86.400002	154.411857994269	38.4809897538706	148.8795	0.0439297978369628	0.0383837420453645	0.032515146	category_2nd_if_1st_140_90
MWI	2017	Consistent non-HTN	2734	36.7878566203365	13.193470937915	35	22.697300462692	3.82713484488021	22.0388195	76.8509326360644	8.73232571553178	76	84.8793490811997	17.3552910467044	82.799995	139.770989407827	35.5032330609623	132.2514	0.0152488704412948	0.0199282716043942	0.007288771	category_2nd_if_1st_140_90
NIU	2012	Missed	17	43.1176470588235	14.499492891741	42	37.6495622352941	7.71155041603573	38.054066	110.576470764706	12.4399820125887	108	119.647059058824	39.179046744214	108	186.070941764706	37.5707065942444	171.69479	NA	NA	NA	category_2nd_if_1st_140_90
NIU	2012	Overidentified	15	46.1333333333333	14.9134008130112	51	32.2512727333333	7.05930253647911	32.242611	98.5066666	13.7564251838568	97.699997	132.720000133333	47.538243247426	118.8	201.419141333333	36.0425707820973	199.9239	NA	NA	NA	category_2nd_if_1st_140_90
NIU	2012	Consistent HTN	70	47.3571428571429	13.3112524201815	49	34.9916739142857	7.27172370748447	34.345972	105.950000114286	16.1472005447349	105.2	132.788571814286	49.1473241166051	117	187.637889428571	31.8208913077896	183.2958	NA	NA	NA	category_2nd_if_1st_140_90
NIU	2012	Consistent non-HTN	390	39.051282051282	14.1434965442099	38	31.7239794230769	6.41126973198253	31.014294	95.5853845820513	14.2378859373814	95.199997	118.015384694872	31.5946043219985	111.6	176.087316538462	26.723707523977	168.9879	NA	NA	NA	category_2nd_if_1st_140_90
NPL	2019	Missed	115	42.8521739130435	14.2313241596806	39	23.9003596086957	5.02912680565211	23.030045	82.3826086956522	11.9256340511092	83	93.2237278173913	23.1175820634334	91	150.792148695652	40.9213291795353	143	0.0368652923095652	0.0366107140776418	0.019834822	category_2nd_if_1st_140_90
NPL	2019	Overidentified	102	39.2450980392157	12.8621297487415	37.5	24.3166385882353	3.68582763898943	24.17025	82.6813725490196	13.115592189966	82	93.8333333333333	20.2997748284509	90	149.098039215686	43.2028395207064	141.5	0.0300483878166667	0.0355016132487979	0.0152568275	category_2nd_if_1st_140_90
NPL	2019	Consistent HTN	951	47.0252365930599	12.8324175972937	48	23.9991909232387	4.55543590038805	23.441954	83.4978969505783	11.87553858253	83	97.2842247024185	32.8309284847991	93	153.601611798107	41.5734040066135	147	0.0549680179709779	0.0491766240544129	0.039437354	category_2nd_if_1st_140_90
NPL	2019	Consistent non-HTN	3260	38.5116564417178	13.0258853984199	36	22.6874933251534	4.01155864767129	22.206269	79.4388957064417	10.9394151282019	79	92.3063149282208	23.5895956888097	90	141.110397579755	35.7158869278	135	0.0220530830103988	0.0258690665133219	0.0110087045	category_2nd_if_1st_140_90
NRU	2016	Missed	31	39.2258064516129	11.3892044715434	37	36.347565	5.56671299003221	35.486938	113.180645322581	21.7938738568818	110	93.309678516129	35.7443841139259	90	156.151956129032	49.0365928799834	150.0396	NA	NA	NA	category_2nd_if_1st_140_90
[truncated: 803 more rows]
