# Supplementary material for: Simplified hypertension screening methods across 60 countries: An observational study
Source: PLoS Med. 2022 Apr 1;19(4):e1003975. doi: 10.1371/journal.pmed.1003975 (PMC9012386; doi:10.1371/journal.pmed.1003975)
Supplement: S5 Table — (CSV) [file pmed.1003975.s020.csv]

Country	Year	Level	N, cosistent HTN	N, levels	p-value	p-value, bonferroni	risk factor
Afghanistan	2018	Missed	448	59	1.85e-09	3.33e-07	Age
Afghanistan	2018	Overdiagnosed	448	265	1.09e-12	1.962e-10	Age
Afghanistan	2018	Consistent non-HTN	448	1778	1.42e-34	2.556e-32	Age
Algeria	2017	Missed	759	121	1.89e-05	0.003402	Age
Algeria	2017	Overdiagnosed	759	510	8.04e-13	1.4472e-10	Age
Algeria	2017	Consistent non-HTN	759	3263	3.48e-91	6.264e-89	Age
American Samoa	2004	Missed	341	52	0.061	1	Age
American Samoa	2004	Overdiagnosed	341	155	0.066	1	Age
American Samoa	2004	Consistent non-HTN	341	589	9.97e-09	1.7946e-06	Age
Armenia	2016	Missed	394	35	0.016	1	Age
Armenia	2016	Overdiagnosed	394	116	9.7e-05	0.01746	Age
Armenia	2016	Consistent non-HTN	394	660	1.36e-59	2.448e-57	Age
Azerbaijan	2017	Missed	344	46	0.033	1	Age
Azerbaijan	2017	Overdiagnosed	344	150	6.96e-05	0.012528	Age
Azerbaijan	2017	Consistent non-HTN	344	1232	3.73e-34	6.714e-32	Age
Bangladesh	2018	Missed	781	100	0.071	1	Age
Bangladesh	2018	Overdiagnosed	781	391	9.99e-13	1.7982e-10	Age
Bangladesh	2018	Consistent non-HTN	781	4416	1.42e-36	2.556e-34	Age
Belarus	2017	Missed	661	66	0.003	0.54	Age
Belarus	2017	Overdiagnosed	661	262	3.13e-10	5.634e-08	Age
Belarus	2017	Consistent non-HTN	661	1755	9.59e-71	1.7262e-68	Age
Benin	2015	Missed	1183	81	0.000258	0.04644	Age
Benin	2015	Overdiagnosed	1183	498	1.46e-12	2.628e-10	Age
Benin	2015	Consistent non-HTN	1183	2635	6.35e-57	1.143e-54	Age
Bhutan	2019	Missed	819	113	0.003	0.54	Age
Bhutan	2019	Overdiagnosed	819	408	2.7e-13	4.86e-11	Age
Bhutan	2019	Consistent non-HTN	819	2809	7.24e-63	1.3032e-60	Age
Botswana	2014	Missed	417	59	0.001	0.18	Age
Botswana	2014	Overdiagnosed	417	250	0.000277	0.04986	Age
Botswana	2014	Consistent non-HTN	417	1505	2.07e-27	3.726e-25	Age
British Virgin Islands	2009	Missed	49	7	0.97	1	Age
British Virgin Islands	2009	Overdiagnosed	49	24	0.379	1	Age
British Virgin Islands	2009	Consistent non-HTN	49	135	0.124	1	Age
Brunei Darussalam	2016	Missed	176	21	0.352	1	Age
Brunei Darussalam	2016	Overdiagnosed	176	116	0.00019	0.0342	Age
Brunei Darussalam	2016	Consistent non-HTN	176	929	9.22e-23	1.6596e-20	Age
Cabo Verde	2007	Missed	243	19	0.837	1	Age
Cabo Verde	2007	Overdiagnosed	243	107	0.014	1	Age
Cabo Verde	2007	Consistent non-HTN	243	324	7.3e-09	1.314e-06	Age
Cambodia	2010	Missed	312	47	0.007	1	Age
Cambodia	2010	Overdiagnosed	312	352	2.02e-07	3.636e-05	Age
Cambodia	2010	Consistent non-HTN	312	3692	2.79e-31	5.022e-29	Age
Comoros	2011	Missed	293	19	0.09	1	Age
Comoros	2011	Overdiagnosed	293	150	0.000169	0.03042	Age
Comoros	2011	Consistent non-HTN	293	677	6.56e-18	1.1808e-15	Age
Cook Islands	2015	Missed	103	19	0.472	1	Age
Cook Islands	2015	Overdiagnosed	103	88	0.263	1	Age
Cook Islands	2015	Consistent non-HTN	103	357	3.23e-09	5.814e-07	Age
Ecuador	2018	Missed	275	64	0.003	0.54	Age
Ecuador	2018	Overdiagnosed	275	245	1.63e-07	2.934e-05	Age
Ecuador	2018	Consistent non-HTN	275	2588	2.07e-34	3.726e-32	Age
Eritrea	2010	Missed	417	69	0.297	1	Age
Eritrea	2010	Overdiagnosed	417	321	2.51e-09	4.518e-07	Age
Eritrea	2010	Consistent non-HTN	417	3345	1.68e-42	3.024e-40	Age
Eswatini	2014	Missed	365	46	0.073	1	Age
Eswatini	2014	Overdiagnosed	365	214	3.32e-15	5.976e-13	Age
Eswatini	2014	Consistent non-HTN	365	1134	3.98e-28	7.164e-26	Age
Ethiopia	2015	Missed	1093	185	0.03	1	Age
Ethiopia	2015	Overdiagnosed	1093	758	9.63e-21	1.7334e-18	Age
Ethiopia	2015	Consistent non-HTN	1093	5395	4.38e-38	7.884e-36	Age
Georgia	2016	Missed	449	29	0.57	1	Age
Georgia	2016	Overdiagnosed	449	196	2.59e-10	4.662e-08	Age
Georgia	2016	Consistent non-HTN	449	1181	3.33e-30	5.994e-28	Age
Guyana	2016	Missed	86	15	0.125	1	Age
Guyana	2016	Overdiagnosed	86	44	0.175	1	Age
Guyana	2016	Consistent non-HTN	86	427	9.08e-09	1.6344e-06	Age
Iraq	2015	Missed	1106	25	0.002	0.36	Age
Iraq	2015	Overdiagnosed	1106	262	8.08e-11	1.4544e-08	Age
Iraq	2015	Consistent non-HTN	1106	1773	2.35e-126	4.23e-124	Age
Jordan	2019	Missed	273	38	0.052	1	Age
Jordan	2019	Overdiagnosed	273	178	4.54e-07	8.172e-05	Age
Jordan	2019	Consistent non-HTN	273	1831	1.3e-42	2.34e-40	Age
Kenya	2015	Missed	726	58	5.16e-07	9.288e-05	Age
Kenya	2015	Overdiagnosed	726	460	1.15e-21	2.07e-19	Age
Kenya	2015	Consistent non-HTN	726	2219	3.11e-54	5.598e-52	Age
Kiribati	2016	Missed	245	29	0.1	1	Age
Kiribati	2016	Overdiagnosed	245	129	0.004	0.72	Age
Kiribati	2016	Consistent non-HTN	245	563	1.42e-08	2.556e-06	Age
Kuwait	2014	Missed	160	5	0.318	1	Age
Kuwait	2014	Overdiagnosed	160	88	0.578	1	Age
Kuwait	2014	Consistent non-HTN	160	1208	7.43e-06	0.0013374	Age
Kyrgyzstan	2013	Missed	605	68	2.61e-07	4.698e-05	Age
Kyrgyzstan	2013	Overdiagnosed	605	229	2.03e-07	3.654e-05	Age
Kyrgyzstan	2013	Consistent non-HTN	605	913	3.15e-41	5.67e-39	Age
Lao People's Democratic Republic	2013	Missed	224	30	0.939	1	Age
Lao People's Democratic Republic	2013	Overdiagnosed	224	194	0.001	0.18	Age
Lao People's Democratic Republic	2013	Consistent non-HTN	224	1708	9.9e-14	1.782e-11	Age
Lebanon	2017	Missed	154	13	0.633	1	Age
Lebanon	2017	Overdiagnosed	154	49	0.119	1	Age
Lebanon	2017	Consistent non-HTN	154	577	3.19e-07	5.742e-05	Age
Lesotho	2012	Missed	442	26	0.368	1	Age
Lesotho	2012	Overdiagnosed	442	151	5.34e-07	9.612e-05	Age
Lesotho	2012	Consistent non-HTN	442	874	1.08e-24	1.944e-22	Age
Libya	2009	Missed	471	34	2e-04	0.036	Age
Libya	2009	Overdiagnosed	471	209	8.5e-09	1.53e-06	Age
Libya	2009	Consistent non-HTN	471	694	9.45e-37	1.701e-34	Age
Malawi	2017	Missed	373	53	0.003	0.54	Age
Malawi	2017	Overdiagnosed	373	298	1.28e-13	2.304e-11	Age
Malawi	2017	Consistent non-HTN	373	2475	8.15e-31	1.467e-28	Age
Mongolia	2019	Missed	489	67	0.239	1	Age
Mongolia	2019	Overdiagnosed	489	287	0.000118	0.02124	Age
Mongolia	2019	Consistent non-HTN	489	3176	2.45e-36	4.41e-34	Age
Morocco	2017	Missed	674	89	0.217	1	Age
Morocco	2017	Overdiagnosed	674	422	2.64e-19	4.752e-17	Age
Morocco	2017	Consistent non-HTN	674	2355	1.3e-71	2.34e-69	Age
Myanmar	2014	Missed	1105	59	0.355	1	Age
Myanmar	2014	Overdiagnosed	1105	436	4.2e-09	7.56e-07	Age
Myanmar	2014	Consistent non-HTN	1105	3941	1.83e-46	3.294e-44	Age
Nauru	2016	Missed	112	24	0.013	1	Age
Nauru	2016	Overdiagnosed	112	60	1.69e-06	0.0003042	Age
Nauru	2016	Consistent non-HTN	112	510	3.15e-16	5.67e-14	Age
Nepal	2019	Missed	980	86	0.000894	0.16092	Age
Nepal	2019	Overdiagnosed	980	428	1.39e-20	2.502e-18	Age
Nepal	2019	Consistent non-HTN	980	2934	1.66e-67	2.988e-65	Age
Niue	2012	Missed	76	11	0.174	1	Age
Niue	2012	Overdiagnosed	76	71	0.22	1	Age
Niue	2012	Consistent non-HTN	76	334	3.83e-07	6.894e-05	Age
Qatar	2012	Missed	117	21	0.248	1	Age
Qatar	2012	Overdiagnosed	117	70	0.242	1	Age
Qatar	2012	Consistent non-HTN	117	849	9.81e-13	1.7658e-10	Age
Republic of Moldova	2013	Missed	638	52	0.000677	0.12186	Age
Republic of Moldova	2013	Overdiagnosed	638	248	4.54e-09	8.172e-07	Age
Republic of Moldova	2013	Consistent non-HTN	638	1157	1.02e-54	1.836e-52	Age
Rwanda	2013	Missed	948	88	0.034	1	Age
Rwanda	2013	Overdiagnosed	948	685	4.5e-21	8.1e-19	Age
Rwanda	2013	Consistent non-HTN	948	3925	1.8e-59	3.24e-57	Age
Samoa	2013	Missed	234	17	0.009	1	Age
Samoa	2013	Overdiagnosed	234	135	1.58e-06	0.0002844	Age
Samoa	2013	Consistent non-HTN	234	928	8.28e-42	1.4904e-39	Age
Sao Tome and Principe	2019	Missed	228	37	0.018	1	Age
Sao Tome and Principe	2019	Overdiagnosed	228	171	8.89e-14	1.6002e-11	Age
Sao Tome and Principe	2019	Consistent non-HTN	228	915	2.38e-33	4.284e-31	Age
Seychelles	2004	Missed	163	22	0.115	1	Age
Seychelles	2004	Overdiagnosed	163	125	0.01	1	Age
Seychelles	2004	Consistent non-HTN	163	539	4.02e-15	7.236e-13	Age
Solomon Islands	2015	Missed	239	20	0.705	1	Age
Solomon Islands	2015	Overdiagnosed	239	171	0.000186	0.03348	Age
Solomon Islands	2015	Consistent non-HTN	239	992	5.47e-19	9.846e-17	Age
Sri Lanka	2015	Missed	665	59	0.000394	0.07092	Age
Sri Lanka	2015	Overdiagnosed	665	312	8.87e-09	1.5966e-06	Age
Sri Lanka	2015	Consistent non-HTN	665	2145	6.03e-53	1.0854e-50	Age
Sudan	2016	Missed	1613	150	1.4e-07	2.52e-05	Age
Sudan	2016	Overdiagnosed	1613	813	5.59e-22	1.0062e-19	Age
Sudan	2016	Consistent non-HTN	1613	3116	2.07e-75	3.726e-73	Age
Tajikistan	2017	Missed	599	67	1.92e-05	0.003456	Age
Tajikistan	2017	Overdiagnosed	599	331	2.04e-16	3.672e-14	Age
Tajikistan	2017	Consistent non-HTN	599	927	2.2e-61	3.96e-59	Age
Timor-Leste	2014	Missed	446	42	2.18e-05	0.003924	Age
Timor-Leste	2014	Overdiagnosed	446	206	0.000178	0.03204	Age
Timor-Leste	2014	Consistent non-HTN	446	1370	2.65e-19	4.77e-17	Age
Togo	2011	Missed	235	24	0.551	1	Age
Togo	2011	Overdiagnosed	235	125	0.000275	0.0495	Age
Togo	2011	Consistent non-HTN	235	802	3.82e-15	6.876e-13	Age
Tokelau	2014	Missed	68	6	0.119	1	Age
Tokelau	2014	Overdiagnosed	68	50	0.003	0.54	Age
Tokelau	2014	Consistent non-HTN	68	289	9.12e-11	1.6416e-08	Age
Turkmenistan	2018	Missed	522	56	3.01e-05	0.005418	Age
Turkmenistan	2018	Overdiagnosed	522	396	4.88e-06	0.0008784	Age
Turkmenistan	2018	Consistent non-HTN	522	2134	6.77e-48	1.2186e-45	Age
Tuvalu	2015	Missed	316	19	0.517	1	Age
Tuvalu	2015	Overdiagnosed	316	118	8.3e-07	0.0001494	Age
Tuvalu	2015	Consistent non-HTN	316	370	6.5e-29	1.17e-26	Age
Uganda	2014	Missed	619	59	0.000266	0.04788	Age
Uganda	2014	Overdiagnosed	619	410	2.97e-13	5.346e-11	Age
Uganda	2014	Consistent non-HTN	619	1888	1.53e-25	2.754e-23	Age
United Republic of Tanzania	2012	Missed	472	35	0.015	1	Age
United Republic of Tanzania	2012	Overdiagnosed	472	208	1.72e-12	3.096e-10	Age
United Republic of Tanzania	2012	Consistent non-HTN	472	840	1.32e-39	2.376e-37	Age
Uruguay	2014	Missed	162	25	0.402	1	Age
Uruguay	2014	Overdiagnosed	162	82	0.013	1	Age
Uruguay	2014	Consistent non-HTN	162	606	2.69e-19	4.842e-17	Age
Vanuatu	2011	Missed	952	102	0.000165	0.0297	Age
Vanuatu	2011	Overdiagnosed	952	480	6.57e-14	1.1826e-11	Age
Vanuatu	2011	Consistent non-HTN	952	2109	3.29e-67	5.922e-65	Age
Vietnam	2015	Missed	335	24	0.142	1	Age
Vietnam	2015	Overdiagnosed	335	229	9.77e-07	0.00017586	Age
Vietnam	2015	Consistent non-HTN	335	1929	3.09e-41	5.562e-39	Age
Zambia	2017	Missed	378	62	6.04e-06	0.0010872	Age
Zambia	2017	Overdiagnosed	378	369	4.9e-19	8.82e-17	Age
Zambia	2017	Consistent non-HTN	378	1982	7.48e-28	1.3464e-25	Age
Afghanistan	2018	Missed	448	59	0.819	1	BMI
Afghanistan	2018	Overdiagnosed	448	265	7.82e-07	0.00014076	BMI
Afghanistan	2018	Consistent non-HTN	448	1778	3.42e-21	6.156e-19	BMI
Algeria	2017	Missed	759	121	0.413	1	BMI
Algeria	2017	Overdiagnosed	759	510	0.592	1	BMI
Algeria	2017	Consistent non-HTN	759	3263	1.02e-21	1.836e-19	BMI
American Samoa	2004	Missed	341	52	0.395	1	BMI
American Samoa	2004	Overdiagnosed	341	155	0.039	1	BMI
American Samoa	2004	Consistent non-HTN	341	589	1.88e-09	3.384e-07	BMI
Armenia	2016	Missed	394	35	0.000152	0.02736	BMI
Armenia	2016	Overdiagnosed	394	116	0.003	0.54	BMI
Armenia	2016	Consistent non-HTN	394	660	2.74e-27	4.932e-25	BMI
Azerbaijan	2017	Missed	344	46	0.000106	0.01908	BMI
Azerbaijan	2017	Overdiagnosed	344	150	0.002	0.36	BMI
Azerbaijan	2017	Consistent non-HTN	344	1232	1.76e-26	3.168e-24	BMI
Bangladesh	2018	Missed	781	100	0.957	1	BMI
Bangladesh	2018	Overdiagnosed	781	391	0.552	1	BMI
Bangladesh	2018	Consistent non-HTN	781	4416	2.39e-41	4.302e-39	BMI
Belarus	2017	Missed	661	66	0.116	1	BMI
Belarus	2017	Overdiagnosed	661	262	0.165	1	BMI
Belarus	2017	Consistent non-HTN	661	1755	2.43e-29	4.374e-27	BMI
Benin	2015	Missed	1183	81	0.096	1	BMI
Benin	2015	Overdiagnosed	1183	498	6.17e-05	0.011106	BMI
Benin	2015	Consistent non-HTN	1183	2635	1.1e-21	1.98e-19	BMI
Bhutan	2019	Missed	819	113	0.064	1	BMI
Bhutan	2019	Overdiagnosed	819	408	0.226	1	BMI
Bhutan	2019	Consistent non-HTN	819	2809	4.22e-17	7.596e-15	BMI
Botswana	2014	Missed	417	59	0.006	1	BMI
Botswana	2014	Overdiagnosed	417	250	0.000409	0.07362	BMI
Botswana	2014	Consistent non-HTN	417	1505	6.77e-14	1.2186e-11	BMI
British Virgin Islands	2009	Missed	49	7	0.047	1	BMI
British Virgin Islands	2009	Overdiagnosed	49	24	0.928	1	BMI
British Virgin Islands	2009	Consistent non-HTN	49	135	0.06	1	BMI
Brunei Darussalam	2016	Missed	176	21	0.153	1	BMI
Brunei Darussalam	2016	Overdiagnosed	176	116	0.067	1	BMI
Brunei Darussalam	2016	Consistent non-HTN	176	929	8.39e-12	1.5102e-09	BMI
Cabo Verde	2007	Missed	243	19	0.489	1	BMI
Cabo Verde	2007	Overdiagnosed	243	107	0.068	1	BMI
Cabo Verde	2007	Consistent non-HTN	243	324	0.018	1	BMI
Cambodia	2010	Missed	312	47	0.199	1	BMI
Cambodia	2010	Overdiagnosed	312	352	0.007	1	BMI
Cambodia	2010	Consistent non-HTN	312	3692	4.93e-09	8.874e-07	BMI
Comoros	2011	Missed	293	19	0.022	1	BMI
Comoros	2011	Overdiagnosed	293	150	0.129	1	BMI
Comoros	2011	Consistent non-HTN	293	677	2.4e-06	0.000432	BMI
Cook Islands	2015	Missed	103	19	0.164	1	BMI
Cook Islands	2015	Overdiagnosed	103	88	0.062	1	BMI
Cook Islands	2015	Consistent non-HTN	103	357	3.26e-08	5.868e-06	BMI
Ecuador	2018	Missed	275	64	0.448	1	BMI
Ecuador	2018	Overdiagnosed	275	245	0.008	1	BMI
Ecuador	2018	Consistent non-HTN	275	2588	1.64e-11	2.952e-09	BMI
Eritrea	2010	Missed	417	69	0.048	1	BMI
Eritrea	2010	Overdiagnosed	417	321	0.029	1	BMI
Eritrea	2010	Consistent non-HTN	417	3345	3.5e-11	6.3e-09	BMI
Eswatini	2014	Missed	365	46	0.296	1	BMI
Eswatini	2014	Overdiagnosed	365	214	4.16e-05	0.007488	BMI
Eswatini	2014	Consistent non-HTN	365	1134	7.01e-12	1.2618e-09	BMI
Ethiopia	2015	Missed	1093	185	0.022	1	BMI
Ethiopia	2015	Overdiagnosed	1093	758	0.000162	0.02916	BMI
Ethiopia	2015	Consistent non-HTN	1093	5395	4.71e-32	8.478e-30	BMI
Georgia	2016	Missed	449	29	0.276	1	BMI
Georgia	2016	Overdiagnosed	449	196	6.25e-05	0.01125	BMI
Georgia	2016	Consistent non-HTN	449	1181	2.22e-40	3.996e-38	BMI
Guyana	2016	Missed	86	15	0.691	1	BMI
Guyana	2016	Overdiagnosed	86	44	0.99	1	BMI
Guyana	2016	Consistent non-HTN	86	427	0.01	1	BMI
Iraq	2015	Missed	1106	25	0.261	1	BMI
Iraq	2015	Overdiagnosed	1106	262	0.000146	0.02628	BMI
Iraq	2015	Consistent non-HTN	1106	1773	3.1e-41	5.58e-39	BMI
Jordan	2019	Missed	273	38	0.058	1	BMI
Jordan	2019	Overdiagnosed	273	178	0.005	0.9	BMI
Jordan	2019	Consistent non-HTN	273	1831	5.74e-25	1.0332e-22	BMI
Kenya	2015	Missed	726	58	0.105	1	BMI
Kenya	2015	Overdiagnosed	726	460	0.219	1	BMI
Kenya	2015	Consistent non-HTN	726	2219	5.97e-14	1.0746e-11	BMI
Kiribati	2016	Missed	245	29	0.763	1	BMI
Kiribati	2016	Overdiagnosed	245	129	0.286	1	BMI
Kiribati	2016	Consistent non-HTN	245	563	3.5e-14	6.3e-12	BMI
Kuwait	2014	Missed	160	5	0.619	1	BMI
Kuwait	2014	Overdiagnosed	160	88	0.55	1	BMI
Kuwait	2014	Consistent non-HTN	160	1208	4.45e-09	8.01e-07	BMI
Kyrgyzstan	2013	Missed	605	68	0.004	0.72	BMI
Kyrgyzstan	2013	Overdiagnosed	605	229	1.02e-06	0.0001836	BMI
Kyrgyzstan	2013	Consistent non-HTN	605	913	5.57e-35	1.0026e-32	BMI
Lao People's Democratic Republic	2013	Missed	224	30	0.116	1	BMI
Lao People's Democratic Republic	2013	Overdiagnosed	224	194	0.027	1	BMI
Lao People's Democratic Republic	2013	Consistent non-HTN	224	1708	5.46e-20	9.828e-18	BMI
Lebanon	2017	Missed	154	13	0.759	1	BMI
Lebanon	2017	Overdiagnosed	154	49	0.492	1	BMI
Lebanon	2017	Consistent non-HTN	154	577	8.12e-07	0.00014616	BMI
Lesotho	2012	Missed	442	26	0.437	1	BMI
Lesotho	2012	Overdiagnosed	442	151	0.574	1	BMI
Lesotho	2012	Consistent non-HTN	442	874	6.42e-09	1.1556e-06	BMI
Libya	2009	Missed	471	34	0.221	1	BMI
Libya	2009	Overdiagnosed	471	209	0.633	1	BMI
Libya	2009	Consistent non-HTN	471	694	1.76e-10	3.168e-08	BMI
Malawi	2017	Missed	373	53	0.009	1	BMI
Malawi	2017	Overdiagnosed	373	298	0.531	1	BMI
Malawi	2017	Consistent non-HTN	373	2475	2.97e-06	0.0005346	BMI
Mongolia	2019	Missed	489	67	0.031	1	BMI
Mongolia	2019	Overdiagnosed	489	287	1.81e-05	0.003258	BMI
Mongolia	2019	Consistent non-HTN	489	3176	1.41e-45	2.538e-43	BMI
Morocco	2017	Missed	674	89	0.597	1	BMI
Morocco	2017	Overdiagnosed	674	422	0.517	1	BMI
Morocco	2017	Consistent non-HTN	674	2355	8.51e-18	1.5318e-15	BMI
Myanmar	2014	Missed	1105	59	0.36	1	BMI
Myanmar	2014	Overdiagnosed	1105	436	0.014	1	BMI
Myanmar	2014	Consistent non-HTN	1105	3941	1.05e-35	1.89e-33	BMI
Nauru	2016	Missed	112	24	0.24	1	BMI
Nauru	2016	Overdiagnosed	112	60	0.064	1	BMI
Nauru	2016	Consistent non-HTN	112	510	9.58e-08	1.7244e-05	BMI
Nepal	2019	Missed	980	86	0.144	1	BMI
Nepal	2019	Overdiagnosed	980	428	0.159	1	BMI
Nepal	2019	Consistent non-HTN	980	2934	5.01e-18	9.018e-16	BMI
Niue	2012	Missed	76	11	0.133	1	BMI
Niue	2012	Overdiagnosed	76	71	0.107	1	BMI
Niue	2012	Consistent non-HTN	76	334	0.000145	0.0261	BMI
Qatar	2012	Missed	117	21	0.176	1	BMI
Qatar	2012	Overdiagnosed	117	70	0.068	1	BMI
Qatar	2012	Consistent non-HTN	117	849	3.21e-05	0.005778	BMI
Republic of Moldova	2013	Missed	638	52	0.202	1	BMI
Republic of Moldova	2013	Overdiagnosed	638	248	0.002	0.36	BMI
Republic of Moldova	2013	Consistent non-HTN	638	1157	3.08e-31	5.544e-29	BMI
Rwanda	2013	Missed	948	88	0.049	1	BMI
Rwanda	2013	Overdiagnosed	948	685	0.008	1	BMI
Rwanda	2013	Consistent non-HTN	948	3925	3.21e-10	5.778e-08	BMI
Samoa	2013	Missed	234	17	0.539	1	BMI
Samoa	2013	Overdiagnosed	234	135	0.056	1	BMI
Samoa	2013	Consistent non-HTN	234	928	7.78e-20	1.4004e-17	BMI
Sao Tome and Principe	2019	Missed	228	37	0.604	1	BMI
Sao Tome and Principe	2019	Overdiagnosed	228	171	0.744	1	BMI
Sao Tome and Principe	2019	Consistent non-HTN	228	915	0.001	0.18	BMI
Seychelles	2004	Missed	163	22	0.068	1	BMI
Seychelles	2004	Overdiagnosed	163	125	0.021	1	BMI
Seychelles	2004	Consistent non-HTN	163	539	3.4e-07	6.12e-05	BMI
Solomon Islands	2015	Missed	239	20	0.988	1	BMI
Solomon Islands	2015	Overdiagnosed	239	171	0.015	1	BMI
Solomon Islands	2015	Consistent non-HTN	239	992	1.52e-11	2.736e-09	BMI
Sri Lanka	2015	Missed	665	59	0.789	1	BMI
Sri Lanka	2015	Overdiagnosed	665	312	0.264	1	BMI
Sri Lanka	2015	Consistent non-HTN	665	2145	6.21e-16	1.1178e-13	BMI
Sudan	2016	Missed	1613	150	0.000152	0.02736	BMI
Sudan	2016	Overdiagnosed	1613	813	1.21e-11	2.178e-09	BMI
Sudan	2016	Consistent non-HTN	1613	3116	5.3e-58	9.54e-56	BMI
Tajikistan	2017	Missed	599	67	0.016	1	BMI
Tajikistan	2017	Overdiagnosed	599	331	1.53e-08	2.754e-06	BMI
Tajikistan	2017	Consistent non-HTN	599	927	3.68e-33	6.624e-31	BMI
Timor-Leste	2014	Missed	446	42	0.879	1	BMI
Timor-Leste	2014	Overdiagnosed	446	206	0.242	1	BMI
Timor-Leste	2014	Consistent non-HTN	446	1370	2.17e-05	0.003906	BMI
Togo	2011	Missed	235	24	0.225	1	BMI
Togo	2011	Overdiagnosed	235	125	0.304	1	BMI
Togo	2011	Consistent non-HTN	235	802	0.00018	0.0324	BMI
Tokelau	2014	Missed	68	6	0.867	1	BMI
Tokelau	2014	Overdiagnosed	68	50	0.031	1	BMI
Tokelau	2014	Consistent non-HTN	68	289	5.77e-05	0.010386	BMI
Turkmenistan	2018	Missed	522	56	0.018	1	BMI
Turkmenistan	2018	Overdiagnosed	522	396	9.8e-10	1.764e-07	BMI
Turkmenistan	2018	Consistent non-HTN	522	2134	2.65e-32	4.77e-30	BMI
Tuvalu	2015	Missed	316	19	0.059	1	BMI
Tuvalu	2015	Overdiagnosed	316	118	0.000524	0.09432	BMI
Tuvalu	2015	Consistent non-HTN	316	370	1.02e-23	1.836e-21	BMI
Uganda	2014	Missed	619	59	0.822	1	BMI
Uganda	2014	Overdiagnosed	619	410	0.124	1	BMI
Uganda	2014	Consistent non-HTN	619	1888	5.31e-06	0.0009558	BMI
United Republic of Tanzania	2012	Missed	472	35	0.371	1	BMI
United Republic of Tanzania	2012	Overdiagnosed	472	208	0.148	1	BMI
United Republic of Tanzania	2012	Consistent non-HTN	472	840	2.08e-07	3.744e-05	BMI
Uruguay	2014	Missed	162	25	0.331	1	BMI
Uruguay	2014	Overdiagnosed	162	82	0.377	1	BMI
Uruguay	2014	Consistent non-HTN	162	606	2.59e-06	0.0004662	BMI
Vanuatu	2011	Missed	952	102	0.005	0.9	BMI
Vanuatu	2011	Overdiagnosed	952	480	1.28e-05	0.002304	BMI
Vanuatu	2011	Consistent non-HTN	952	2109	1.44e-16	2.592e-14	BMI
Vietnam	2015	Missed	335	24	0.571	1	BMI
Vietnam	2015	Overdiagnosed	335	229	0.044	1	BMI
Vietnam	2015	Consistent non-HTN	335	1929	1.4e-14	2.52e-12	BMI
Zambia	2017	Missed	378	62	0.178	1	BMI
Zambia	2017	Overdiagnosed	378	369	0.165	1	BMI
Zambia	2017	Consistent non-HTN	378	1982	4.79e-07	8.622e-05	BMI
Afghanistan	2018	Missed	448	59	0.961	1	Waist circumference
Afghanistan	2018	Overdiagnosed	448	265	0.000288	0.05184	Waist circumference
Afghanistan	2018	Consistent non-HTN	448	1778	1.78e-20	3.204e-18	Waist circumference
Algeria	2017	Missed	759	121	0.213	1	Waist circumference
Algeria	2017	Overdiagnosed	759	510	0.02	1	Waist circumference
Algeria	2017	Consistent non-HTN	759	3263	7.31e-40	1.3158e-37	Waist circumference
American Samoa	2004	Missed	341	52	0.357	1	Waist circumference
American Samoa	2004	Overdiagnosed	341	155	0.004	0.72	Waist circumference
American Samoa	2004	Consistent non-HTN	341	589	1.29e-13	2.322e-11	Waist circumference
Armenia	2016	Missed	394	35	0.003	0.54	Waist circumference
Armenia	2016	Overdiagnosed	394	116	0.023	1	Waist circumference
Armenia	2016	Consistent non-HTN	394	660	2.25e-36	4.05e-34	Waist circumference
Azerbaijan	2017	Missed	344	46	0.000688	0.12384	Waist circumference
Azerbaijan	2017	Overdiagnosed	344	150	0.002	0.36	Waist circumference
Azerbaijan	2017	Consistent non-HTN	344	1232	5.02e-21	9.036e-19	Waist circumference
Bangladesh	2018	Missed	781	100	0.355	1	Waist circumference
Bangladesh	2018	Overdiagnosed	781	391	0.039	1	Waist circumference
Bangladesh	2018	Consistent non-HTN	781	4416	1.04e-49	1.872e-47	Waist circumference
Belarus	2017	Missed	661	66	0.512	1	Waist circumference
Belarus	2017	Overdiagnosed	661	262	0.034	1	Waist circumference
Belarus	2017	Consistent non-HTN	661	1755	2.79e-52	5.022e-50	Waist circumference
Benin	2015	Missed	1183	81	0.035	1	Waist circumference
Benin	2015	Overdiagnosed	1183	498	2.12e-08	3.816e-06	Waist circumference
Benin	2015	Consistent non-HTN	1183	2635	2.22e-40	3.996e-38	Waist circumference
Bhutan	2019	Missed	819	113	0.01	1	Waist circumference
Bhutan	2019	Overdiagnosed	819	408	0.009	1	Waist circumference
Bhutan	2019	Consistent non-HTN	819	2809	7.32e-33	1.3176e-30	Waist circumference
Botswana	2014	Missed	417	59	0.02	1	Waist circumference
Botswana	2014	Overdiagnosed	417	250	0.013	1	Waist circumference
Botswana	2014	Consistent non-HTN	417	1505	6.13e-14	1.1034e-11	Waist circumference
British Virgin Islands	2009	Missed	49	7	0.141	1	Waist circumference
British Virgin Islands	2009	Overdiagnosed	49	24	0.918	1	Waist circumference
British Virgin Islands	2009	Consistent non-HTN	49	135	0.003	0.54	Waist circumference
Brunei Darussalam	2016	Missed	176	21	0.041	1	Waist circumference
Brunei Darussalam	2016	Overdiagnosed	176	116	0.000274	0.04932	Waist circumference
Brunei Darussalam	2016	Consistent non-HTN	176	929	6.52e-20	1.1736e-17	Waist circumference
Cabo Verde	2007	Missed	243	19	0.905	1	Waist circumference
Cabo Verde	2007	Overdiagnosed	243	107	0.171	1	Waist circumference
Cabo Verde	2007	Consistent non-HTN	243	324	0.008	1	Waist circumference
Cambodia	2010	Missed	312	47	0.034	1	Waist circumference
Cambodia	2010	Overdiagnosed	312	352	7.05e-06	0.001269	Waist circumference
Cambodia	2010	Consistent non-HTN	312	3692	2.4e-18	4.32e-16	Waist circumference
Comoros	2011	Missed	293	19	0.008	1	Waist circumference
Comoros	2011	Overdiagnosed	293	150	0.079	1	Waist circumference
Comoros	2011	Consistent non-HTN	293	677	2.31e-08	4.158e-06	Waist circumference
Cook Islands	2015	Missed	103	19	0.413	1	Waist circumference
Cook Islands	2015	Overdiagnosed	103	88	0.006	1	Waist circumference
Cook Islands	2015	Consistent non-HTN	103	357	5.81e-12	1.0458e-09	Waist circumference
Ecuador	2018	Missed	275	64	0.524	1	Waist circumference
Ecuador	2018	Overdiagnosed	275	245	0.000334	0.06012	Waist circumference
Ecuador	2018	Consistent non-HTN	275	2588	3.46e-21	6.228e-19	Waist circumference
Eritrea	2010	Missed	417	69	0.4	1	Waist circumference
Eritrea	2010	Overdiagnosed	417	321	0.021	1	Waist circumference
Eritrea	2010	Consistent non-HTN	417	3345	1.72e-15	3.096e-13	Waist circumference
Eswatini	2014	Missed	365	46	0.559	1	Waist circumference
Eswatini	2014	Overdiagnosed	365	214	1.14e-06	0.0002052	Waist circumference
Eswatini	2014	Consistent non-HTN	365	1134	1.61e-18	2.898e-16	Waist circumference
Ethiopia	2015	Missed	1093	185	0.000271	0.04878	Waist circumference
Ethiopia	2015	Overdiagnosed	1093	758	5.18e-11	9.324e-09	Waist circumference
Ethiopia	2015	Consistent non-HTN	1093	5395	3.83e-39	6.894e-37	Waist circumference
Georgia	2016	Missed	449	29	0.262	1	Waist circumference
Georgia	2016	Overdiagnosed	449	196	1.06e-07	1.908e-05	Waist circumference
Georgia	2016	Consistent non-HTN	449	1181	2.31e-40	4.158e-38	Waist circumference
Guyana	2016	Missed	86	15	0.89	1	Waist circumference
Guyana	2016	Overdiagnosed	86	44	0.494	1	Waist circumference
Guyana	2016	Consistent non-HTN	86	427	8.17e-05	0.014706	Waist circumference
Iraq	2015	Missed	1106	25	0.281	1	Waist circumference
Iraq	2015	Overdiagnosed	1106	262	6.71e-10	1.2078e-07	Waist circumference
Iraq	2015	Consistent non-HTN	1106	1773	6.07e-59	1.0926e-56	Waist circumference
Jordan	2019	Missed	273	38	0.002	0.36	Waist circumference
Jordan	2019	Overdiagnosed	273	178	1.13e-05	0.002034	Waist circumference
Jordan	2019	Consistent non-HTN	273	1831	7.37e-32	1.3266e-29	Waist circumference
Kenya	2015	Missed	726	58	0.007	1	Waist circumference
Kenya	2015	Overdiagnosed	726	460	1.57e-05	0.002826	Waist circumference
Kenya	2015	Consistent non-HTN	726	2219	1.29e-23	2.322e-21	Waist circumference
Kiribati	2016	Missed	245	29	0.62	1	Waist circumference
Kiribati	2016	Overdiagnosed	245	129	0.004	0.72	Waist circumference
Kiribati	2016	Consistent non-HTN	245	563	4.22e-16	7.596e-14	Waist circumference
Kuwait	2014	Missed	160	5	0.988	1	Waist circumference
Kuwait	2014	Overdiagnosed	160	88	0.148	1	Waist circumference
Kuwait	2014	Consistent non-HTN	160	1208	4.32e-14	7.776e-12	Waist circumference
Kyrgyzstan	2013	Missed	605	68	0.000105	0.0189	Waist circumference
Kyrgyzstan	2013	Overdiagnosed	605	229	5.62e-12	1.0116e-09	Waist circumference
Kyrgyzstan	2013	Consistent non-HTN	605	913	1.62e-51	2.916e-49	Waist circumference
Lao People's Democratic Republic	2013	Missed	224	30	0.397	1	Waist circumference
Lao People's Democratic Republic	2013	Overdiagnosed	224	194	0.001	0.18	Waist circumference
Lao People's Democratic Republic	2013	Consistent non-HTN	224	1708	5.89e-25	1.0602e-22	Waist circumference
Lebanon	2017	Missed	154	13	0.327	1	Waist circumference
Lebanon	2017	Overdiagnosed	154	49	0.985	1	Waist circumference
Lebanon	2017	Consistent non-HTN	154	577	2.09e-06	0.0003762	Waist circumference
Lesotho	2012	Missed	442	26	0.243	1	Waist circumference
Lesotho	2012	Overdiagnosed	442	151	0.002	0.36	Waist circumference
Lesotho	2012	Consistent non-HTN	442	874	4.92e-13	8.856e-11	Waist circumference
Libya	2009	Missed	471	34	0.191	1	Waist circumference
Libya	2009	Overdiagnosed	471	209	0.124	1	Waist circumference
Libya	2009	Consistent non-HTN	471	694	1.58e-09	2.844e-07	Waist circumference
Malawi	2017	Missed	373	53	0.035	1	Waist circumference
Malawi	2017	Overdiagnosed	373	298	0.215	1	Waist circumference
Malawi	2017	Consistent non-HTN	373	2475	4e-09	7.2e-07	Waist circumference
Mongolia	2019	Missed	489	67	0.801	1	Waist circumference
Mongolia	2019	Overdiagnosed	489	287	0.000277	0.04986	Waist circumference
Mongolia	2019	Consistent non-HTN	489	3176	1.68e-43	3.024e-41	Waist circumference
Morocco	2017	Missed	674	89	0.228	1	Waist circumference
Morocco	2017	Overdiagnosed	674	422	0.000478	0.08604	Waist circumference
Morocco	2017	Consistent non-HTN	674	2355	8.58e-29	1.5444e-26	Waist circumference
Myanmar	2014	Missed	1105	59	0.126	1	Waist circumference
Myanmar	2014	Overdiagnosed	1105	436	0.003	0.54	Waist circumference
Myanmar	2014	Consistent non-HTN	1105	3941	1.53e-40	2.754e-38	Waist circumference
Nauru	2016	Missed	112	24	0.495	1	Waist circumference
Nauru	2016	Overdiagnosed	112	60	0.006	1	Waist circumference
Nauru	2016	Consistent non-HTN	112	510	5.97e-09	1.0746e-06	Waist circumference
Nepal	2019	Missed	980	86	0.054	1	Waist circumference
Nepal	2019	Overdiagnosed	980	428	0.036	1	Waist circumference
Nepal	2019	Consistent non-HTN	980	2934	6.79e-24	1.2222e-21	Waist circumference
Niue	2012	Missed	76	11	0.08	1	Waist circumference
Niue	2012	Overdiagnosed	76	71	0.043	1	Waist circumference
Niue	2012	Consistent non-HTN	76	334	1.05e-07	1.89e-05	Waist circumference
Qatar	2012	Missed	117	21	0.085	1	Waist circumference
Qatar	2012	Overdiagnosed	117	70	0.096	1	Waist circumference
Qatar	2012	Consistent non-HTN	117	849	6.93e-08	1.2474e-05	Waist circumference
Republic of Moldova	2013	Missed	638	52	0.000623	0.11214	Waist circumference
Republic of Moldova	2013	Overdiagnosed	638	248	8.96e-05	0.016128	Waist circumference
Republic of Moldova	2013	Consistent non-HTN	638	1157	2.95e-48	5.31e-46	Waist circumference
Rwanda	2013	Missed	948	88	0.364	1	Waist circumference
Rwanda	2013	Overdiagnosed	948	685	0.000108	0.01944	Waist circumference
Rwanda	2013	Consistent non-HTN	948	3925	1.29e-14	2.322e-12	Waist circumference
Samoa	2013	Missed	234	17	0.44	1	Waist circumference
Samoa	2013	Overdiagnosed	234	135	0.009	1	Waist circumference
Samoa	2013	Consistent non-HTN	234	928	2.58e-25	4.644e-23	Waist circumference
Sao Tome and Principe	2019	Missed	228	37	0.497	1	Waist circumference
Sao Tome and Principe	2019	Overdiagnosed	228	171	0.124	1	Waist circumference
Sao Tome and Principe	2019	Consistent non-HTN	228	915	1.25e-07	2.25e-05	Waist circumference
Seychelles	2004	Missed	163	22	0.016	1	Waist circumference
Seychelles	2004	Overdiagnosed	163	125	0.031	1	Waist circumference
Seychelles	2004	Consistent non-HTN	163	539	5.02e-13	9.036e-11	Waist circumference
Solomon Islands	2015	Missed	239	20	0.469	1	Waist circumference
Solomon Islands	2015	Overdiagnosed	239	171	0.01	1	Waist circumference
Solomon Islands	2015	Consistent non-HTN	239	992	7.18e-12	1.2924e-09	Waist circumference
Sri Lanka	2015	Missed	665	59	0.092	1	Waist circumference
Sri Lanka	2015	Overdiagnosed	665	312	0.008	1	Waist circumference
Sri Lanka	2015	Consistent non-HTN	665	2145	4.7e-27	8.46e-25	Waist circumference
Sudan	2016	Missed	1613	150	1.73e-06	0.0003114	Waist circumference
Sudan	2016	Overdiagnosed	1613	813	3.73e-22	6.714e-20	Waist circumference
Sudan	2016	Consistent non-HTN	1613	3116	3.15e-82	5.67e-80	Waist circumference
Tajikistan	2017	Missed	599	67	0.085	1	Waist circumference
Tajikistan	2017	Overdiagnosed	599	331	2.11e-06	0.0003798	Waist circumference
Tajikistan	2017	Consistent non-HTN	599	927	9.85e-22	1.773e-19	Waist circumference
Timor-Leste	2014	Missed	446	42	0.49	1	Waist circumference
Timor-Leste	2014	Overdiagnosed	446	206	0.283	1	Waist circumference
Timor-Leste	2014	Consistent non-HTN	446	1370	1.59e-06	0.0002862	Waist circumference
Togo	2011	Missed	235	24	0.387	1	Waist circumference
Togo	2011	Overdiagnosed	235	125	0.121	1	Waist circumference
Togo	2011	Consistent non-HTN	235	802	2.07e-05	0.003726	Waist circumference
Tokelau	2014	Missed	68	6	0.982	1	Waist circumference
Tokelau	2014	Overdiagnosed	68	50	0.58	1	Waist circumference
Tokelau	2014	Consistent non-HTN	68	289	8.53e-07	0.00015354	Waist circumference
Turkmenistan	2018	Missed	522	56	0.043	1	Waist circumference
Turkmenistan	2018	Overdiagnosed	522	396	2.11e-08	3.798e-06	Waist circumference
Turkmenistan	2018	Consistent non-HTN	522	2134	1.57e-37	2.826e-35	Waist circumference
Tuvalu	2015	Missed	316	19	0.123	1	Waist circumference
Tuvalu	2015	Overdiagnosed	316	118	4.24e-05	0.007632	Waist circumference
Tuvalu	2015	Consistent non-HTN	316	370	1.24e-26	2.232e-24	Waist circumference
Uganda	2014	Missed	619	59	0.301	1	Waist circumference
Uganda	2014	Overdiagnosed	619	410	5.02e-06	0.0009036	Waist circumference
Uganda	2014	Consistent non-HTN	619	1888	1.36e-13	2.448e-11	Waist circumference
United Republic of Tanzania	2012	Missed	472	35	0.267	1	Waist circumference
United Republic of Tanzania	2012	Overdiagnosed	472	208	0.002	0.36	Waist circumference
United Republic of Tanzania	2012	Consistent non-HTN	472	840	6.02e-13	1.0836e-10	Waist circumference
Uruguay	2014	Missed	162	25	0.171	1	Waist circumference
Uruguay	2014	Overdiagnosed	162	82	0.253	1	Waist circumference
Uruguay	2014	Consistent non-HTN	162	606	1.56e-10	2.808e-08	Waist circumference
Vanuatu	2011	Missed	952	102	0.046	1	Waist circumference
Vanuatu	2011	Overdiagnosed	952	480	0.000964	0.17352	Waist circumference
Vanuatu	2011	Consistent non-HTN	952	2109	1e-08	1.8e-06	Waist circumference
Vietnam	2015	Missed	335	24	0.316	1	Waist circumference
Vietnam	2015	Overdiagnosed	335	229	0.001	0.18	Waist circumference
Vietnam	2015	Consistent non-HTN	335	1929	2.62e-25	4.716e-23	Waist circumference
Zambia	2017	Missed	378	62	0.045	1	Waist circumference
Zambia	2017	Overdiagnosed	378	369	0.003	0.54	Waist circumference
Zambia	2017	Consistent non-HTN	378	1982	3.18e-10	5.724e-08	Waist circumference
Afghanistan	2018	Missed	448	59	0.038	1	FPG
Afghanistan	2018	Overdiagnosed	448	265	0.163	1	FPG
Afghanistan	2018	Consistent non-HTN	448	1778	1.36e-06	0.0002448	FPG
Algeria	2017	Missed	759	121	0.017	1	FPG
Algeria	2017	Overdiagnosed	759	510	0.005	0.9	FPG
Algeria	2017	Consistent non-HTN	759	3263	1.69e-10	3.042e-08	FPG
American Samoa	2004	Missed	341	52	4.34e-05	0.007812	FPG
American Samoa	2004	Overdiagnosed	341	155	0.123	1	FPG
American Samoa	2004	Consistent non-HTN	341	589	1.73e-05	0.003114	FPG
Armenia	2016	Missed	394	35	0.094	1	FPG
Armenia	2016	Overdiagnosed	394	116	0.005	0.9	FPG
Armenia	2016	Consistent non-HTN	394	660	3.44e-08	6.192e-06	FPG
Azerbaijan	2017	Missed	344	46	0.216	1	FPG
Azerbaijan	2017	Overdiagnosed	344	150	0.048	1	FPG
Azerbaijan	2017	Consistent non-HTN	344	1232	8e-06	0.00144	FPG
Bangladesh	2018	Missed	781	100	0.491	1	FPG
Bangladesh	2018	Overdiagnosed	781	391	0.036	1	FPG
Bangladesh	2018	Consistent non-HTN	781	4416	5.7e-11	1.026e-08	FPG
Belarus	2017	Missed	661	66	0.258	1	FPG
Belarus	2017	Overdiagnosed	661	262	0.041	1	FPG
Belarus	2017	Consistent non-HTN	661	1755	5.27e-06	0.0009486	FPG
Benin	2015	Missed	1183	81	0.002	0.36	FPG
Benin	2015	Overdiagnosed	1183	498	0.005	0.9	FPG
Benin	2015	Consistent non-HTN	1183	2635	4.12e-05	0.007416	FPG
Bhutan	2019	Missed	819	113	0.233	1	FPG
Bhutan	2019	Overdiagnosed	819	408	0.009	1	FPG
Bhutan	2019	Consistent non-HTN	819	2809	3.29e-07	5.922e-05	FPG
Botswana	2014	Missed	417	59	0.054	1	FPG
Botswana	2014	Overdiagnosed	417	250	0.068	1	FPG
Botswana	2014	Consistent non-HTN	417	1505	0.014	1	FPG
British Virgin Islands	2009	Missed	49	7	0.129	1	FPG
British Virgin Islands	2009	Overdiagnosed	49	24	0.929	1	FPG
British Virgin Islands	2009	Consistent non-HTN	49	135	0.337	1	FPG
Brunei Darussalam	2016	Missed	176	21	0.72	1	FPG
Brunei Darussalam	2016	Overdiagnosed	176	116	0.092	1	FPG
Brunei Darussalam	2016	Consistent non-HTN	176	929	5.68e-07	0.00010224	FPG
Cabo Verde	2007	Missed	243	19	0.065	1	FPG
Cabo Verde	2007	Overdiagnosed	243	107	0.619	1	FPG
Cabo Verde	2007	Consistent non-HTN	243	324	0.059	1	FPG
Cambodia	2010	Missed	312	47	0.019	1	FPG
Cambodia	2010	Overdiagnosed	312	352	0.084	1	FPG
Cambodia	2010	Consistent non-HTN	312	3692	1.5e-05	0.0027	FPG
Comoros	2011	Missed	293	19	0.797	1	FPG
Comoros	2011	Overdiagnosed	293	150	0.018	1	FPG
Comoros	2011	Consistent non-HTN	293	677	0.041	1	FPG
Cook Islands	2015	Missed	103	19	0.501	1	FPG
Cook Islands	2015	Overdiagnosed	103	88	0.106	1	FPG
Cook Islands	2015	Consistent non-HTN	103	357	0.001	0.18	FPG
Ecuador	2018	Missed	275	64	0.927	1	FPG
Ecuador	2018	Overdiagnosed	275	245	0.003	0.54	FPG
Ecuador	2018	Consistent non-HTN	275	2588	2.87e-05	0.005166	FPG
Eritrea	2010	Missed	417	69	0.033	1	FPG
Eritrea	2010	Overdiagnosed	417	321	0.037	1	FPG
Eritrea	2010	Consistent non-HTN	417	3345	2.06e-06	0.0003708	FPG
Eswatini	2014	Missed	365	46	0.411	1	FPG
Eswatini	2014	Overdiagnosed	365	214	0.214	1	FPG
Eswatini	2014	Consistent non-HTN	365	1134	0.008	1	FPG
Ethiopia	2015	Missed	1093	185	0.682	1	FPG
Ethiopia	2015	Overdiagnosed	1093	758	0.000267	0.04806	FPG
Ethiopia	2015	Consistent non-HTN	1093	5395	1.27e-06	0.0002286	FPG
Georgia	2016	Missed	449	29	0.578	1	FPG
Georgia	2016	Overdiagnosed	449	196	9.31e-05	0.016758	FPG
Georgia	2016	Consistent non-HTN	449	1181	2.71e-06	0.0004878	FPG
Guyana	2016	Missed	86	15	0.941	1	FPG
Guyana	2016	Overdiagnosed	86	44	0.051	1	FPG
Guyana	2016	Consistent non-HTN	86	427	0.004	0.72	FPG
Iraq	2015	Missed	1106	25	0.139	1	FPG
Iraq	2015	Overdiagnosed	1106	262	0.003	0.54	FPG
Iraq	2015	Consistent non-HTN	1106	1773	1.11e-13	1.998e-11	FPG
Jordan	2019	Missed	273	38	0.001	0.18	FPG
Jordan	2019	Overdiagnosed	273	178	0.017	1	FPG
Jordan	2019	Consistent non-HTN	273	1831	1.87e-06	0.0003366	FPG
Kenya	2015	Missed	726	58	0.4	1	FPG
Kenya	2015	Overdiagnosed	726	460	0.000418	0.07524	FPG
Kenya	2015	Consistent non-HTN	726	2219	0.00031	0.0558	FPG
Kiribati	2016	Missed	245	29	0.574	1	FPG
Kiribati	2016	Overdiagnosed	245	129	0.362	1	FPG
Kiribati	2016	Consistent non-HTN	245	563	0.016	1	FPG
Kuwait	2014	Missed	160	5	7.66e-06	0.0013788	FPG
Kuwait	2014	Overdiagnosed	160	88	0.567	1	FPG
Kuwait	2014	Consistent non-HTN	160	1208	0.003	0.54	FPG
Kyrgyzstan	2013	Missed	605	68	0.14	1	FPG
Kyrgyzstan	2013	Overdiagnosed	605	229	0.418	1	FPG
Kyrgyzstan	2013	Consistent non-HTN	605	913	3.25e-05	0.00585	FPG
Lao People's Democratic Republic	2013	Missed	224	30	0.963	1	FPG
Lao People's Democratic Republic	2013	Overdiagnosed	224	194	0.043	1	FPG
Lao People's Democratic Republic	2013	Consistent non-HTN	224	1708	0.008	1	FPG
Lebanon	2017	Missed	154	13	0.775	1	FPG
Lebanon	2017	Overdiagnosed	154	49	0.000532	0.09576	FPG
Lebanon	2017	Consistent non-HTN	154	577	0.000117	0.02106	FPG
Lesotho	2012	Missed	442	26	0.009	1	FPG
Lesotho	2012	Overdiagnosed	442	151	0.273	1	FPG
Lesotho	2012	Consistent non-HTN	442	874	0.003	0.54	FPG
Libya	2009	Missed	471	34	0.181	1	FPG
Libya	2009	Overdiagnosed	471	209	0.023	1	FPG
Libya	2009	Consistent non-HTN	471	694	7.61e-10	1.3698e-07	FPG
Malawi	2017	Missed	373	53	0.301	1	FPG
Malawi	2017	Overdiagnosed	373	298	0.883	1	FPG
Malawi	2017	Consistent non-HTN	373	2475	0.011	1	FPG
Mongolia	2019	Missed	489	67	0.017	1	FPG
Mongolia	2019	Overdiagnosed	489	287	0.001	0.18	FPG
Mongolia	2019	Consistent non-HTN	489	3176	9.45e-07	0.0001701	FPG
Morocco	2017	Missed	674	89	0.968	1	FPG
Morocco	2017	Overdiagnosed	674	422	0.002	0.36	FPG
Morocco	2017	Consistent non-HTN	674	2355	6.16e-10	1.1088e-07	FPG
Myanmar	2014	Missed	1105	59	0.485	1	FPG
Myanmar	2014	Overdiagnosed	1105	436	0.000224	0.04032	FPG
Myanmar	2014	Consistent non-HTN	1105	3941	1.32e-15	2.376e-13	FPG
Nauru	2016	Missed	112	24	0.244	1	FPG
Nauru	2016	Overdiagnosed	112	60	0.748	1	FPG
Nauru	2016	Consistent non-HTN	112	510	0.02	1	FPG
Nepal	2019	Missed	980	86	0.000287	0.05166	FPG
Nepal	2019	Overdiagnosed	980	428	0.016	1	FPG
Nepal	2019	Consistent non-HTN	980	2934	4.1e-06	0.000738	FPG
Niue	2012	Missed	76	11	0.451	1	FPG
Niue	2012	Overdiagnosed	76	71	0.39	1	FPG
Niue	2012	Consistent non-HTN	76	334	0.013	1	FPG
Qatar	2012	Missed	117	21	0.317	1	FPG
Qatar	2012	Overdiagnosed	117	70	0.154	1	FPG
Qatar	2012	Consistent non-HTN	117	849	0.313	1	FPG
Republic of Moldova	2013	Missed	638	52	0.32	1	FPG
Republic of Moldova	2013	Overdiagnosed	638	248	0.063	1	FPG
Republic of Moldova	2013	Consistent non-HTN	638	1157	2.53e-06	0.0004554	FPG
Rwanda	2013	Missed	948	88	0.058	1	FPG
Rwanda	2013	Overdiagnosed	948	685	0.294	1	FPG
Rwanda	2013	Consistent non-HTN	948	3925	0.022	1	FPG
Samoa	2013	Missed	234	17	0.614	1	FPG
Samoa	2013	Overdiagnosed	234	135	0.659	1	FPG
Samoa	2013	Consistent non-HTN	234	928	5.77e-05	0.010386	FPG
Sao Tome and Principe	2019	Missed	228	37	0.032	1	FPG
Sao Tome and Principe	2019	Overdiagnosed	228	171	0.431	1	FPG
Sao Tome and Principe	2019	Consistent non-HTN	228	915	0.027	1	FPG
Seychelles	2004	Missed	163	22	0.000686	0.12348	FPG
Seychelles	2004	Overdiagnosed	163	125	0.034	1	FPG
Seychelles	2004	Consistent non-HTN	163	539	0.000252	0.04536	FPG
Solomon Islands	2015	Missed	239	20	0.1	1	FPG
Solomon Islands	2015	Overdiagnosed	239	171	0.256	1	FPG
Solomon Islands	2015	Consistent non-HTN	239	992	0.000571	0.10278	FPG
Sri Lanka	2015	Missed	665	59	0.017	1	FPG
Sri Lanka	2015	Overdiagnosed	665	312	0.008	1	FPG
Sri Lanka	2015	Consistent non-HTN	665	2145	1.47e-06	0.0002646	FPG
Sudan	2016	Missed	1613	150	1.96e-06	0.0003528	FPG
Sudan	2016	Overdiagnosed	1613	813	1.57e-08	2.826e-06	FPG
Sudan	2016	Consistent non-HTN	1613	3116	9.28e-22	1.6704e-19	FPG
Tajikistan	2017	Missed	599	67	0.016	1	FPG
Tajikistan	2017	Overdiagnosed	599	331	0.121	1	FPG
Tajikistan	2017	Consistent non-HTN	599	927	0.000412	0.07416	FPG
Timor-Leste	2014	Missed	446	42	0.762	1	FPG
Timor-Leste	2014	Overdiagnosed	446	206	0.093	1	FPG
Timor-Leste	2014	Consistent non-HTN	446	1370	0.513	1	FPG
Togo	2011	Missed	235	24	0.278	1	FPG
Togo	2011	Overdiagnosed	235	125	0.789	1	FPG
Togo	2011	Consistent non-HTN	235	802	0.043	1	FPG
Tokelau	2014	Missed	68	6	0.576	1	FPG
Tokelau	2014	Overdiagnosed	68	50	0.783	1	FPG
Tokelau	2014	Consistent non-HTN	68	289	0.038	1	FPG
Turkmenistan	2018	Missed	522	56	0.794	1	FPG
Turkmenistan	2018	Overdiagnosed	522	396	3.13e-07	5.634e-05	FPG
Turkmenistan	2018	Consistent non-HTN	522	2134	9.92e-08	1.7856e-05	FPG
Tuvalu	2015	Missed	316	19	0.48	1	FPG
Tuvalu	2015	Overdiagnosed	316	118	0.486	1	FPG
Tuvalu	2015	Consistent non-HTN	316	370	0.011	1	FPG
Uganda	2014	Missed	619	59	0.061	1	FPG
Uganda	2014	Overdiagnosed	619	410	0.378	1	FPG
Uganda	2014	Consistent non-HTN	619	1888	0.001	0.18	FPG
United Republic of Tanzania	2012	Missed	472	35	0.345	1	FPG
United Republic of Tanzania	2012	Overdiagnosed	472	208	0.686	1	FPG
United Republic of Tanzania	2012	Consistent non-HTN	472	840	0.07	1	FPG
Uruguay	2014	Missed	162	25	0.156	1	FPG
Uruguay	2014	Overdiagnosed	162	82	0.06	1	FPG
Uruguay	2014	Consistent non-HTN	162	606	0.003	0.54	FPG
Vanuatu	2011	Missed	952	102	0.261	1	FPG
Vanuatu	2011	Overdiagnosed	952	480	0.005	0.9	FPG
Vanuatu	2011	Consistent non-HTN	952	2109	8.88e-10	1.5984e-07	FPG
Vietnam	2015	Missed	335	24	0.273	1	FPG
Vietnam	2015	Overdiagnosed	335	229	0.015	1	FPG
Vietnam	2015	Consistent non-HTN	335	1929	2.48e-06	0.0004464	FPG
Zambia	2017	Missed	378	62	0.078	1	FPG
Zambia	2017	Overdiagnosed	378	369	0.000182	0.03276	FPG
Zambia	2017	Consistent non-HTN	378	1982	6.17e-06	0.0011106	FPG
Afghanistan	2018	Missed	448	59	0.53	1	Total Cholesterol
Afghanistan	2018	Overdiagnosed	448	265	0.003	0.54	Total Cholesterol
Afghanistan	2018	Consistent non-HTN	448	1778	3.26e-11	5.868e-09	Total Cholesterol
Algeria	2017	Missed	759	121	0.301	1	Total Cholesterol
Algeria	2017	Overdiagnosed	759	510	0.055	1	Total Cholesterol
Algeria	2017	Consistent non-HTN	759	3263	9.12e-18	1.6416e-15	Total Cholesterol
American Samoa	2004	Missed	341	52	0.001	0.18	Total Cholesterol
American Samoa	2004	Overdiagnosed	341	155	0.321	1	Total Cholesterol
American Samoa	2004	Consistent non-HTN	341	589	7.26e-07	0.00013068	Total Cholesterol
Armenia	2016	Missed	394	35	0.157	1	Total Cholesterol
Armenia	2016	Overdiagnosed	394	116	0.018	1	Total Cholesterol
Armenia	2016	Consistent non-HTN	394	660	1.27e-15	2.286e-13	Total Cholesterol
Azerbaijan	2017	Missed	344	46	0.002	0.36	Total Cholesterol
Azerbaijan	2017	Overdiagnosed	344	150	0.106	1	Total Cholesterol
Azerbaijan	2017	Consistent non-HTN	344	1232	1.95e-09	3.51e-07	Total Cholesterol
Bangladesh	2018	Missed	781	100	0.101	1	Total Cholesterol
Bangladesh	2018	Overdiagnosed	781	391	4.59e-05	0.008262	Total Cholesterol
Bangladesh	2018	Consistent non-HTN	781	4416	2.06e-26	3.708e-24	Total Cholesterol
Belarus	2017	Missed	661	66	0.062	1	Total Cholesterol
Belarus	2017	Overdiagnosed	661	262	0.004	0.72	Total Cholesterol
Belarus	2017	Consistent non-HTN	661	1755	2.17e-24	3.906e-22	Total Cholesterol
Benin	2015	Missed	1183	81	0.003	0.54	Total Cholesterol
Benin	2015	Overdiagnosed	1183	498	0.000192	0.03456	Total Cholesterol
Benin	2015	Consistent non-HTN	1183	2635	1.42e-19	2.556e-17	Total Cholesterol
Bhutan	2019	Missed	819	113	0.000465	0.0837	Total Cholesterol
Bhutan	2019	Overdiagnosed	819	408	1.26e-05	0.002268	Total Cholesterol
Bhutan	2019	Consistent non-HTN	819	2809	8.63e-29	1.5534e-26	Total Cholesterol
Botswana	2014	Missed	417	59	0.074	1	Total Cholesterol
Botswana	2014	Overdiagnosed	417	250	0.003	0.54	Total Cholesterol
Botswana	2014	Consistent non-HTN	417	1505	2.2e-09	3.96e-07	Total Cholesterol
British Virgin Islands	2009	Missed	49	7	0.449	1	Total Cholesterol
British Virgin Islands	2009	Overdiagnosed	49	24	0.376	1	Total Cholesterol
British Virgin Islands	2009	Consistent non-HTN	49	135	0.107	1	Total Cholesterol
Brunei Darussalam	2016	Missed	176	21	0.096	1	Total Cholesterol
Brunei Darussalam	2016	Overdiagnosed	176	116	0.004	0.72	Total Cholesterol
Brunei Darussalam	2016	Consistent non-HTN	176	929	5.03e-08	9.054e-06	Total Cholesterol
Cabo Verde	2007	Missed	243	19	0.9	1	Total Cholesterol
Cabo Verde	2007	Overdiagnosed	243	107	0.153	1	Total Cholesterol
Cabo Verde	2007	Consistent non-HTN	243	324	0.019	1	Total Cholesterol
Cambodia	2010	Missed	312	47	0.324	1	Total Cholesterol
Cambodia	2010	Overdiagnosed	312	352	0.024	1	Total Cholesterol
Cambodia	2010	Consistent non-HTN	312	3692	7.18e-06	0.0012924	Total Cholesterol
Comoros	2011	Missed	293	19	0.965	1	Total Cholesterol
Comoros	2011	Overdiagnosed	293	150	0.302	1	Total Cholesterol
Comoros	2011	Consistent non-HTN	293	677	3.59e-06	0.0006462	Total Cholesterol
Cook Islands	2015	Missed	103	19	0.004	0.72	Total Cholesterol
Cook Islands	2015	Overdiagnosed	103	88	0.000472	0.08496	Total Cholesterol
Cook Islands	2015	Consistent non-HTN	103	357	0.003	0.54	Total Cholesterol
Ecuador	2018	Missed	275	64	0.022	1	Total Cholesterol
Ecuador	2018	Overdiagnosed	275	245	0.042	1	Total Cholesterol
Ecuador	2018	Consistent non-HTN	275	2588	9.87e-06	0.0017766	Total Cholesterol
Eritrea	2010	Missed	417	69	0.113	1	Total Cholesterol
Eritrea	2010	Overdiagnosed	417	321	0.022	1	Total Cholesterol
Eritrea	2010	Consistent non-HTN	417	3345	4.13e-12	7.434e-10	Total Cholesterol
Eswatini	2014	Missed	365	46	0.612	1	Total Cholesterol
Eswatini	2014	Overdiagnosed	365	214	0.000622	0.11196	Total Cholesterol
Eswatini	2014	Consistent non-HTN	365	1134	9.9e-11	1.782e-08	Total Cholesterol
Ethiopia	2015	Missed	1093	185	0.367	1	Total Cholesterol
Ethiopia	2015	Overdiagnosed	1093	758	3.51e-11	6.318e-09	Total Cholesterol
Ethiopia	2015	Consistent non-HTN	1093	5395	3.7e-30	6.66e-28	Total Cholesterol
Georgia	2016	Missed	449	29	0.751	1	Total Cholesterol
Georgia	2016	Overdiagnosed	449	196	0.113	1	Total Cholesterol
Georgia	2016	Consistent non-HTN	449	1181	1.66e-06	0.0002988	Total Cholesterol
Guyana	2016	Missed	86	15	0.585	1	Total Cholesterol
Guyana	2016	Overdiagnosed	86	44	0.218	1	Total Cholesterol
Guyana	2016	Consistent non-HTN	86	427	0.128	1	Total Cholesterol
Iraq	2015	Missed	1106	25	0.957	1	Total Cholesterol
Iraq	2015	Overdiagnosed	1106	262	0.068	1	Total Cholesterol
Iraq	2015	Consistent non-HTN	1106	1773	4.51e-17	8.118e-15	Total Cholesterol
Jordan	2019	Missed	273	38	0.335	1	Total Cholesterol
Jordan	2019	Overdiagnosed	273	178	8.2e-05	0.01476	Total Cholesterol
Jordan	2019	Consistent non-HTN	273	1831	5.55e-13	9.99e-11	Total Cholesterol
Kenya	2015	Missed	726	58	0.235	1	Total Cholesterol
Kenya	2015	Overdiagnosed	726	460	7.54e-06	0.0013572	Total Cholesterol
Kenya	2015	Consistent non-HTN	726	2219	7.02e-14	1.2636e-11	Total Cholesterol
Kiribati	2016	Missed	245	29	0.52	1	Total Cholesterol
Kiribati	2016	Overdiagnosed	245	129	0.841	1	Total Cholesterol
Kiribati	2016	Consistent non-HTN	245	563	0.028	1	Total Cholesterol
Kuwait	2014	Missed	160	5	0.029	1	Total Cholesterol
Kuwait	2014	Overdiagnosed	160	88	0.355	1	Total Cholesterol
Kuwait	2014	Consistent non-HTN	160	1208	3.68e-06	0.0006624	Total Cholesterol
Kyrgyzstan	2013	Missed	605	68	0.817	1	Total Cholesterol
Kyrgyzstan	2013	Overdiagnosed	605	229	0.00072	0.1296	Total Cholesterol
Kyrgyzstan	2013	Consistent non-HTN	605	913	4.08e-09	7.344e-07	Total Cholesterol
Lao People's Democratic Republic	2013	Missed	224	30	0.829	1	Total Cholesterol
Lao People's Democratic Republic	2013	Overdiagnosed	224	194	0.004	0.72	Total Cholesterol
Lao People's Democratic Republic	2013	Consistent non-HTN	224	1708	3e-14	5.4e-12	Total Cholesterol
Lebanon	2017	Missed	154	13	0.626	1	Total Cholesterol
Lebanon	2017	Overdiagnosed	154	49	0.935	1	Total Cholesterol
Lebanon	2017	Consistent non-HTN	154	577	0.048	1	Total Cholesterol
Lesotho	2012	Missed	442	26	0.000629	0.11322	Total Cholesterol
Lesotho	2012	Overdiagnosed	442	151	0.048	1	Total Cholesterol
Lesotho	2012	Consistent non-HTN	442	874	2.09e-15	3.762e-13	Total Cholesterol
Libya	2009	Missed	471	34	0.515	1	Total Cholesterol
Libya	2009	Overdiagnosed	471	209	0.077	1	Total Cholesterol
Libya	2009	Consistent non-HTN	471	694	1.19e-08	2.142e-06	Total Cholesterol
Malawi	2017	Missed	373	53	0.105	1	Total Cholesterol
Malawi	2017	Overdiagnosed	373	298	0.003	0.54	Total Cholesterol
Malawi	2017	Consistent non-HTN	373	2475	8.65e-12	1.557e-09	Total Cholesterol
Mongolia	2019	Missed	489	67	0.445	1	Total Cholesterol
Mongolia	2019	Overdiagnosed	489	287	0.03	1	Total Cholesterol
Mongolia	2019	Consistent non-HTN	489	3176	1.17e-14	2.106e-12	Total Cholesterol
Morocco	2017	Missed	674	89	0.596	1	Total Cholesterol
Morocco	2017	Overdiagnosed	674	422	0.079	1	Total Cholesterol
Morocco	2017	Consistent non-HTN	674	2355	2.05e-07	3.69e-05	Total Cholesterol
Myanmar	2014	Missed	1105	59	0.543	1	Total Cholesterol
Myanmar	2014	Overdiagnosed	1105	436	0.000273	0.04914	Total Cholesterol
Myanmar	2014	Consistent non-HTN	1105	3941	6.71e-19	1.2078e-16	Total Cholesterol
Nauru	2016	Missed	112	24	0.104	1	Total Cholesterol
Nauru	2016	Overdiagnosed	112	60	0.005	0.9	Total Cholesterol
Nauru	2016	Consistent non-HTN	112	510	0.013	1	Total Cholesterol
Nepal	2019	Missed	980	86	0.331	1	Total Cholesterol
Nepal	2019	Overdiagnosed	980	428	8.44e-06	0.0015192	Total Cholesterol
Nepal	2019	Consistent non-HTN	980	2934	3.31e-17	5.958e-15	Total Cholesterol
Niue	2012	Missed	76	11	0.134	1	Total Cholesterol
Niue	2012	Overdiagnosed	76	71	0.332	1	Total Cholesterol
Niue	2012	Consistent non-HTN	76	334	0.002	0.36	Total Cholesterol
Qatar	2012	Missed	117	21	0.886	1	Total Cholesterol
Qatar	2012	Overdiagnosed	117	70	0.475	1	Total Cholesterol
Qatar	2012	Consistent non-HTN	117	849	0.541	1	Total Cholesterol
Republic of Moldova	2013	Missed	638	52	0.136	1	Total Cholesterol
Republic of Moldova	2013	Overdiagnosed	638	248	0.002	0.36	Total Cholesterol
Republic of Moldova	2013	Consistent non-HTN	638	1157	9.54e-11	1.7172e-08	Total Cholesterol
Rwanda	2013	Missed	948	88	0.154	1	Total Cholesterol
Rwanda	2013	Overdiagnosed	948	685	0.004	0.72	Total Cholesterol
Rwanda	2013	Consistent non-HTN	948	3925	4.34e-13	7.812e-11	Total Cholesterol
Samoa	2013	Missed	234	17	0.196	1	Total Cholesterol
Samoa	2013	Overdiagnosed	234	135	0.691	1	Total Cholesterol
Samoa	2013	Consistent non-HTN	234	928	5.75e-06	0.001035	Total Cholesterol
Sao Tome and Principe	2019	Missed	228	37	0.938	1	Total Cholesterol
Sao Tome and Principe	2019	Overdiagnosed	228	171	0.28	1	Total Cholesterol
Sao Tome and Principe	2019	Consistent non-HTN	228	915	0.005	0.9	Total Cholesterol
Seychelles	2004	Missed	163	22	0.003	0.54	Total Cholesterol
Seychelles	2004	Overdiagnosed	163	125	0.012	1	Total Cholesterol
Seychelles	2004	Consistent non-HTN	163	539	0.000876	0.15768	Total Cholesterol
Solomon Islands	2015	Missed	239	20	0.388	1	Total Cholesterol
Solomon Islands	2015	Overdiagnosed	239	171	0.883	1	Total Cholesterol
Solomon Islands	2015	Consistent non-HTN	239	992	1.37e-05	0.002466	Total Cholesterol
Sri Lanka	2015	Missed	665	59	6.12e-05	0.011016	Total Cholesterol
Sri Lanka	2015	Overdiagnosed	665	312	0.586	1	Total Cholesterol
Sri Lanka	2015	Consistent non-HTN	665	2145	1.03e-08	1.854e-06	Total Cholesterol
Sudan	2016	Missed	1613	150	0.034	1	Total Cholesterol
Sudan	2016	Overdiagnosed	1613	813	5.92e-13	1.0656e-10	Total Cholesterol
Sudan	2016	Consistent non-HTN	1613	3116	9.75e-27	1.755e-24	Total Cholesterol
Tajikistan	2017	Missed	599	67	0.011	1	Total Cholesterol
Tajikistan	2017	Overdiagnosed	599	331	0.000422	0.07596	Total Cholesterol
Tajikistan	2017	Consistent non-HTN	599	927	1.82e-17	3.276e-15	Total Cholesterol
Timor-Leste	2014	Missed	446	42	0.785	1	Total Cholesterol
Timor-Leste	2014	Overdiagnosed	446	206	0.003	0.54	Total Cholesterol
Timor-Leste	2014	Consistent non-HTN	446	1370	8.73e-06	0.0015714	Total Cholesterol
Togo	2011	Missed	235	24	0.702	1	Total Cholesterol
Togo	2011	Overdiagnosed	235	125	0.377	1	Total Cholesterol
Togo	2011	Consistent non-HTN	235	802	0.048	1	Total Cholesterol
Tokelau	2014	Missed	68	6	0.127	1	Total Cholesterol
Tokelau	2014	Overdiagnosed	68	50	0.236	1	Total Cholesterol
Tokelau	2014	Consistent non-HTN	68	289	0.002	0.36	Total Cholesterol
Turkmenistan	2018	Missed	522	56	0.741	1	Total Cholesterol
Turkmenistan	2018	Overdiagnosed	522	396	0.058	1	Total Cholesterol
Turkmenistan	2018	Consistent non-HTN	522	2134	0.017	1	Total Cholesterol
Tuvalu	2015	Missed	316	19	0.059	1	Total Cholesterol
Tuvalu	2015	Overdiagnosed	316	118	0.657	1	Total Cholesterol
Tuvalu	2015	Consistent non-HTN	316	370	2.02e-06	0.0003636	Total Cholesterol
Uganda	2014	Missed	619	59	0.798	1	Total Cholesterol
Uganda	2014	Overdiagnosed	619	410	2.03e-06	0.0003654	Total Cholesterol
Uganda	2014	Consistent non-HTN	619	1888	8.34e-12	1.5012e-09	Total Cholesterol
United Republic of Tanzania	2012	Missed	472	35	0.279	1	Total Cholesterol
United Republic of Tanzania	2012	Overdiagnosed	472	208	1.14e-05	0.002052	Total Cholesterol
United Republic of Tanzania	2012	Consistent non-HTN	472	840	4.42e-12	7.956e-10	Total Cholesterol
Uruguay	2014	Missed	162	25	0.189	1	Total Cholesterol
Uruguay	2014	Overdiagnosed	162	82	0.671	1	Total Cholesterol
Uruguay	2014	Consistent non-HTN	162	606	0.081	1	Total Cholesterol
Vanuatu	2011	Missed	952	102	0.682	1	Total Cholesterol
Vanuatu	2011	Overdiagnosed	952	480	0.107	1	Total Cholesterol
Vanuatu	2011	Consistent non-HTN	952	2109	1.54e-14	2.772e-12	Total Cholesterol
Vietnam	2015	Missed	335	24	0.728	1	Total Cholesterol
Vietnam	2015	Overdiagnosed	335	229	0.013	1	Total Cholesterol
Vietnam	2015	Consistent non-HTN	335	1929	6.24e-10	1.1232e-07	Total Cholesterol
Zambia	2017	Missed	378	62	0.457	1	Total Cholesterol
Zambia	2017	Overdiagnosed	378	369	2.53e-05	0.004554	Total Cholesterol
Zambia	2017	Consistent non-HTN	378	1982	4.42e-08	7.956e-06	Total Cholesterol
Afghanistan	2018	Missed	448	59	2.26e-16	3.6612e-14	10-year CV risk WHO
Afghanistan	2018	Overdiagnosed	448	265	2.48e-18	4.0176e-16	10-year CV risk WHO
Afghanistan	2018	Consistent non-HTN	448	1778	4.01e-39	6.4962e-37	10-year CV risk WHO
Algeria	2017	Missed	759	121	1.18e-14	1.9116e-12	10-year CV risk WHO
Algeria	2017	Overdiagnosed	759	510	3.73e-35	6.0426e-33	10-year CV risk WHO
Algeria	2017	Consistent non-HTN	759	3263	6.75e-91	1.0935e-88	10-year CV risk WHO
American Samoa	2004	Missed	341	52	6.73e-05	0.0109026	10-year CV risk WHO
American Samoa	2004	Overdiagnosed	341	155	1.15e-07	1.863e-05	10-year CV risk WHO
American Samoa	2004	Consistent non-HTN	341	589	4.06e-22	6.5772e-20	10-year CV risk WHO
Armenia	2016	Missed	394	35	0.001	0.162	10-year CV risk WHO
Armenia	2016	Overdiagnosed	394	116	1.8e-09	2.916e-07	10-year CV risk WHO
Armenia	2016	Consistent non-HTN	394	660	1.29e-30	2.0898e-28	10-year CV risk WHO
Azerbaijan	2017	Missed	344	46	2.12e-08	3.4344e-06	10-year CV risk WHO
Azerbaijan	2017	Overdiagnosed	344	150	9.29e-09	1.50498e-06	10-year CV risk WHO
Azerbaijan	2017	Consistent non-HTN	344	1232	9.81e-24	1.58922e-21	10-year CV risk WHO
Bangladesh	2018	Missed	781	100	0.002	0.324	10-year CV risk WHO
Bangladesh	2018	Overdiagnosed	781	391	1.23e-24	1.9926e-22	10-year CV risk WHO
Bangladesh	2018	Consistent non-HTN	781	4416	8.65e-44	1.4013e-41	10-year CV risk WHO
Belarus	2017	Missed	661	66	2.2e-06	0.0003564	10-year CV risk WHO
Belarus	2017	Overdiagnosed	661	262	1.99e-21	3.2238e-19	10-year CV risk WHO
Belarus	2017	Consistent non-HTN	661	1755	5.72e-78	9.2664e-76	10-year CV risk WHO
Benin	2015	Missed	1183	81	1.17e-09	1.8954e-07	10-year CV risk WHO
Benin	2015	Overdiagnosed	1183	498	1.29e-37	2.0898e-35	10-year CV risk WHO
Benin	2015	Consistent non-HTN	1183	2635	1.03e-80	1.6686e-78	10-year CV risk WHO
Bhutan	2019	Missed	819	113	2.73e-07	4.4226e-05	10-year CV risk WHO
Bhutan	2019	Overdiagnosed	819	408	6.64e-25	1.07568e-22	10-year CV risk WHO
Bhutan	2019	Consistent non-HTN	819	2809	4.63e-67	7.5006e-65	10-year CV risk WHO
Botswana	2014	Missed	417	59	9.44e-06	0.00152928	10-year CV risk WHO
Botswana	2014	Overdiagnosed	417	250	7.25e-10	1.1745e-07	10-year CV risk WHO
Botswana	2014	Consistent non-HTN	417	1505	4.54e-30	7.3548e-28	10-year CV risk WHO
Brunei Darussalam	2016	Missed	176	21	0.024	1	10-year CV risk WHO
Brunei Darussalam	2016	Overdiagnosed	176	116	1.39e-09	2.2518e-07	10-year CV risk WHO
Brunei Darussalam	2016	Consistent non-HTN	176	929	2.72e-26	4.4064e-24	10-year CV risk WHO
Cabo Verde	2007	Missed	243	19	0.000873	0.141426	10-year CV risk WHO
Cabo Verde	2007	Overdiagnosed	243	107	4.92e-08	7.9704e-06	10-year CV risk WHO
Cabo Verde	2007	Consistent non-HTN	243	324	7.25e-20	1.1745e-17	10-year CV risk WHO
Cambodia	2010	Missed	312	47	0.000344	0.055728	10-year CV risk WHO
Cambodia	2010	Overdiagnosed	312	352	1.36e-19	2.2032e-17	10-year CV risk WHO
Cambodia	2010	Consistent non-HTN	312	3692	1.12e-37	1.8144e-35	10-year CV risk WHO
Comoros	2011	Missed	293	19	0.328	1	10-year CV risk WHO
Comoros	2011	Overdiagnosed	293	150	8.34e-11	1.35108e-08	10-year CV risk WHO
Comoros	2011	Consistent non-HTN	293	677	7.1e-27	1.1502e-24	10-year CV risk WHO
Ecuador	2018	Missed	275	64	0.000291	0.047142	10-year CV risk WHO
Ecuador	2018	Overdiagnosed	275	245	1.92e-11	3.1104e-09	10-year CV risk WHO
Ecuador	2018	Consistent non-HTN	275	2588	6.04e-32	9.7848e-30	10-year CV risk WHO
Eritrea	2010	Missed	417	69	0.001	0.162	10-year CV risk WHO
Eritrea	2010	Overdiagnosed	417	321	2.2e-24	3.564e-22	10-year CV risk WHO
Eritrea	2010	Consistent non-HTN	417	3345	4.09e-55	6.6258e-53	10-year CV risk WHO
Eswatini	2014	Missed	365	46	0.000437	0.070794	10-year CV risk WHO
Eswatini	2014	Overdiagnosed	365	214	2.56e-18	4.1472e-16	10-year CV risk WHO
Eswatini	2014	Consistent non-HTN	365	1134	1.63e-29	2.6406e-27	10-year CV risk WHO
Ethiopia	2015	Missed	1093	185	1.01e-06	0.00016362	10-year CV risk WHO
Ethiopia	2015	Overdiagnosed	1093	758	1.39e-41	2.2518e-39	10-year CV risk WHO
Ethiopia	2015	Consistent non-HTN	1093	5395	4.83e-64	7.8246e-62	10-year CV risk WHO
Georgia	2016	Missed	449	29	0.029	1	10-year CV risk WHO
Georgia	2016	Overdiagnosed	449	196	4.75e-19	7.695e-17	10-year CV risk WHO
Georgia	2016	Consistent non-HTN	449	1181	1.49e-26	2.4138e-24	10-year CV risk WHO
Guyana	2016	Missed	86	15	0.1	1	10-year CV risk WHO
Guyana	2016	Overdiagnosed	86	44	0.057	1	10-year CV risk WHO
Guyana	2016	Consistent non-HTN	86	427	1.32e-10	2.1384e-08	10-year CV risk WHO
Iraq	2015	Missed	1106	25	0.000888	0.143856	10-year CV risk WHO
Iraq	2015	Overdiagnosed	1106	262	1.96e-23	3.1752e-21	10-year CV risk WHO
Iraq	2015	Consistent non-HTN	1106	1773	3.18e-114	5.1516e-112	10-year CV risk WHO
Jordan	2019	Missed	273	38	2.87e-05	0.0046494	10-year CV risk WHO
Jordan	2019	Overdiagnosed	273	178	7.5e-12	1.215e-09	10-year CV risk WHO
Jordan	2019	Consistent non-HTN	273	1831	4.25e-31	6.885e-29	10-year CV risk WHO
Kenya	2015	Missed	726	58	3.33e-12	5.3946e-10	10-year CV risk WHO
Kenya	2015	Overdiagnosed	726	460	8.27e-37	1.33974e-34	10-year CV risk WHO
Kenya	2015	Consistent non-HTN	726	2219	3.88e-63	6.2856e-61	10-year CV risk WHO
Kiribati	2016	Missed	245	29	0.081	1	10-year CV risk WHO
Kiribati	2016	Overdiagnosed	245	129	1.35e-05	0.002187	10-year CV risk WHO
Kiribati	2016	Consistent non-HTN	245	563	1.16e-16	1.8792e-14	10-year CV risk WHO
Kuwait	2014	Missed	160	5	8.72e-06	0.00141264	10-year CV risk WHO
Kuwait	2014	Overdiagnosed	160	88	0.172	1	10-year CV risk WHO
Kuwait	2014	Consistent non-HTN	160	1208	3.54e-12	5.7348e-10	10-year CV risk WHO
Kyrgyzstan	2013	Missed	605	68	4.14e-06	0.00067068	10-year CV risk WHO
Kyrgyzstan	2013	Overdiagnosed	605	229	1.92e-11	3.1104e-09	10-year CV risk WHO
Kyrgyzstan	2013	Consistent non-HTN	605	913	6.43e-31	1.04166e-28	10-year CV risk WHO
Lao People's Democratic Republic	2013	Missed	224	30	0.376	1	10-year CV risk WHO
Lao People's Democratic Republic	2013	Overdiagnosed	224	194	4.45e-07	7.209e-05	10-year CV risk WHO
Lao People's Democratic Republic	2013	Consistent non-HTN	224	1708	3.05e-17	4.941e-15	10-year CV risk WHO
Lebanon	2017	Missed	154	13	0.141	1	10-year CV risk WHO
Lebanon	2017	Overdiagnosed	154	49	0.000444	0.071928	10-year CV risk WHO
Lebanon	2017	Consistent non-HTN	154	577	8.7e-15	1.4094e-12	10-year CV risk WHO
Lesotho	2012	Missed	442	26	0.000462	0.074844	10-year CV risk WHO
Lesotho	2012	Overdiagnosed	442	151	9.28e-17	1.50336e-14	10-year CV risk WHO
Lesotho	2012	Consistent non-HTN	442	874	1.52e-38	2.4624e-36	10-year CV risk WHO
Libya	2009	Missed	471	34	0.017	1	10-year CV risk WHO
Libya	2009	Overdiagnosed	471	209	9.1e-21	1.4742e-18	10-year CV risk WHO
Libya	2009	Consistent non-HTN	471	694	6.71e-47	1.08702e-44	10-year CV risk WHO
Malawi	2017	Missed	373	53	4.27e-05	0.0069174	10-year CV risk WHO
Malawi	2017	Overdiagnosed	373	298	3.62e-22	5.8644e-20	10-year CV risk WHO
Malawi	2017	Consistent non-HTN	373	2475	5.13e-37	8.3106e-35	10-year CV risk WHO
Mongolia	2019	Missed	489	67	0.000498	0.080676	10-year CV risk WHO
Mongolia	2019	Overdiagnosed	489	287	3.29e-07	5.3298e-05	10-year CV risk WHO
Mongolia	2019	Consistent non-HTN	489	3176	1.42e-38	2.3004e-36	10-year CV risk WHO
Morocco	2017	Missed	674	89	0.011	1	10-year CV risk WHO
Morocco	2017	Overdiagnosed	674	422	2.5e-36	4.05e-34	10-year CV risk WHO
Morocco	2017	Consistent non-HTN	674	2355	4.51e-82	7.3062e-80	10-year CV risk WHO
Myanmar	2014	Missed	1105	59	0.005	0.81	10-year CV risk WHO
Myanmar	2014	Overdiagnosed	1105	436	1.98e-31	3.2076e-29	10-year CV risk WHO
Myanmar	2014	Consistent non-HTN	1105	3941	7.11e-92	1.15182e-89	10-year CV risk WHO
Nepal	2019	Missed	980	86	3.25e-06	0.0005265	10-year CV risk WHO
Nepal	2019	Overdiagnosed	980	428	7.46e-33	1.20852e-30	10-year CV risk WHO
Nepal	2019	Consistent non-HTN	980	2934	3.87e-79	6.2694e-77	10-year CV risk WHO
Qatar	2012	Missed	117	21	0.647	1	10-year CV risk WHO
Qatar	2012	Overdiagnosed	117	70	0.352	1	10-year CV risk WHO
Qatar	2012	Consistent non-HTN	117	849	9.2e-11	1.4904e-08	10-year CV risk WHO
Republic of Moldova	2013	Missed	638	52	3.49e-10	5.6538e-08	10-year CV risk WHO
Republic of Moldova	2013	Overdiagnosed	638	248	4.57e-27	7.4034e-25	10-year CV risk WHO
Republic of Moldova	2013	Consistent non-HTN	638	1157	1.12e-62	1.8144e-60	10-year CV risk WHO
Rwanda	2013	Missed	948	88	1.72e-07	2.7864e-05	10-year CV risk WHO
Rwanda	2013	Overdiagnosed	948	685	1.77e-34	2.8674e-32	10-year CV risk WHO
Rwanda	2013	Consistent non-HTN	948	3925	9.82e-63	1.59084e-60	10-year CV risk WHO
Samoa	2013	Missed	234	17	0.015	1	10-year CV risk WHO
Samoa	2013	Overdiagnosed	234	135	1.27e-10	2.0574e-08	10-year CV risk WHO
Samoa	2013	Consistent non-HTN	234	928	1.57e-37	2.5434e-35	10-year CV risk WHO
Sao Tome and Principe	2019	Missed	228	37	9.28e-06	0.00150336	10-year CV risk WHO
Sao Tome and Principe	2019	Overdiagnosed	228	171	4.41e-16	7.1442e-14	10-year CV risk WHO
Sao Tome and Principe	2019	Consistent non-HTN	228	915	2.48e-24	4.0176e-22	10-year CV risk WHO
Seychelles	2004	Missed	163	22	2.27e-05	0.0036774	10-year CV risk WHO
Seychelles	2004	Overdiagnosed	163	125	3.8e-09	6.156e-07	10-year CV risk WHO
Seychelles	2004	Consistent non-HTN	163	539	3.49e-18	5.6538e-16	10-year CV risk WHO
Solomon Islands	2015	Missed	239	20	0.119	1	10-year CV risk WHO
Solomon Islands	2015	Overdiagnosed	239	171	5.36e-11	8.6832e-09	10-year CV risk WHO
Solomon Islands	2015	Consistent non-HTN	239	992	1.34e-25	2.1708e-23	10-year CV risk WHO
Sri Lanka	2015	Missed	665	59	1.48e-09	2.3976e-07	10-year CV risk WHO
Sri Lanka	2015	Overdiagnosed	665	312	4.62e-23	7.4844e-21	10-year CV risk WHO
Sri Lanka	2015	Consistent non-HTN	665	2145	1.03e-69	1.6686e-67	10-year CV risk WHO
Sudan	2016	Missed	1613	150	2.1e-14	3.402e-12	10-year CV risk WHO
Sudan	2016	Overdiagnosed	1613	813	3.09e-57	5.0058e-55	10-year CV risk WHO
Sudan	2016	Consistent non-HTN	1613	3116	6.39e-112	1.03518e-109	10-year CV risk WHO
Tajikistan	2017	Missed	599	67	7.61e-08	1.23282e-05	10-year CV risk WHO
Tajikistan	2017	Overdiagnosed	599	331	4.68e-20	7.5816e-18	10-year CV risk WHO
Tajikistan	2017	Consistent non-HTN	599	927	3.91e-44	6.3342e-42	10-year CV risk WHO
Timor-Leste	2014	Missed	446	42	9.07e-07	0.000146934	10-year CV risk WHO
Timor-Leste	2014	Overdiagnosed	446	206	6.46e-14	1.04652e-11	10-year CV risk WHO
Timor-Leste	2014	Consistent non-HTN	446	1370	1.89e-29	3.0618e-27	10-year CV risk WHO
Togo	2011	Missed	235	24	0.028	1	10-year CV risk WHO
Togo	2011	Overdiagnosed	235	125	2.85e-08	4.617e-06	10-year CV risk WHO
Togo	2011	Consistent non-HTN	235	802	8.15e-20	1.3203e-17	10-year CV risk WHO
Turkmenistan	2018	Missed	522	56	1.57e-07	2.5434e-05	10-year CV risk WHO
Turkmenistan	2018	Overdiagnosed	522	396	7.29e-11	1.18098e-08	10-year CV risk WHO
Turkmenistan	2018	Consistent non-HTN	522	2134	1.03e-29	1.6686e-27	10-year CV risk WHO
Uganda	2014	Missed	619	59	1.93e-05	0.0031266	10-year CV risk WHO
Uganda	2014	Overdiagnosed	619	410	3.83e-25	6.2046e-23	10-year CV risk WHO
Uganda	2014	Consistent non-HTN	619	1888	1.16e-40	1.8792e-38	10-year CV risk WHO
United Republic of Tanzania	2012	Missed	472	35	3.94e-06	0.00063828	10-year CV risk WHO
United Republic of Tanzania	2012	Overdiagnosed	472	208	2.41e-29	3.9042e-27	10-year CV risk WHO
United Republic of Tanzania	2012	Consistent non-HTN	472	840	3.74e-47	6.0588e-45	10-year CV risk WHO
Uruguay	2014	Missed	162	25	0.009	1	10-year CV risk WHO
Uruguay	2014	Overdiagnosed	162	82	9.47e-07	0.000153414	10-year CV risk WHO
Uruguay	2014	Consistent non-HTN	162	606	4.45e-19	7.209e-17	10-year CV risk WHO
Vanuatu	2011	Missed	952	102	1.06e-08	1.7172e-06	10-year CV risk WHO
Vanuatu	2011	Overdiagnosed	952	480	7.43e-44	1.20366e-41	10-year CV risk WHO
Vanuatu	2011	Consistent non-HTN	952	2109	1.79e-94	2.8998e-92	10-year CV risk WHO
Vietnam	2015	Missed	335	24	0.079	1	10-year CV risk WHO
Vietnam	2015	Overdiagnosed	335	229	5.9e-22	9.558e-20	10-year CV risk WHO
Vietnam	2015	Consistent non-HTN	335	1929	1.13e-41	1.8306e-39	10-year CV risk WHO
Zambia	2017	Missed	378	62	8.48e-10	1.37376e-07	10-year CV risk WHO
Zambia	2017	Overdiagnosed	378	369	3.57e-26	5.7834e-24	10-year CV risk WHO
Zambia	2017	Consistent non-HTN	378	1982	5.71e-33	9.2502e-31	10-year CV risk WHO
