# Supplementary material for: Simplified hypertension screening methods across 60 countries: An observational study
Source: PLoS Med. 2022 Apr 1;19(4):e1003975. doi: 10.1371/journal.pmed.1003975 (PMC9012386; doi:10.1371/journal.pmed.1003975)
Supplement: S6 Table — (CSV) [file pmed.1003975.s021.csv]

Country	Year	Level	N, cosistent HTN	N, levels	p-value	p-value, bonferroni	risk factor
Afghanistan	2018	Missed	478	29	1.7e-05	0.00306	Age
Afghanistan	2018	Overdiagnosed	478	89	0.003	0.54	Age
Afghanistan	2018	Consistent non-HTN	478	1954	6.18e-32	1.1124e-29	Age
Algeria	2017	Missed	811	69	0.012	1	Age
Algeria	2017	Overdiagnosed	811	198	1.44e-06	0.0002592	Age
Algeria	2017	Consistent non-HTN	811	3575	6.84e-83	1.2312e-80	Age
American Samoa	2004	Missed	368	25	0.004	0.72	Age
American Samoa	2004	Overdiagnosed	368	65	0.173	1	Age
American Samoa	2004	Consistent non-HTN	368	679	1.62e-08	2.916e-06	Age
Armenia	2016	Missed	412	17	0.000981	0.17658	Age
Armenia	2016	Overdiagnosed	412	49	7.03e-06	0.0012654	Age
Armenia	2016	Consistent non-HTN	412	727	8.51e-55	1.5318e-52	Age
Azerbaijan	2017	Missed	372	18	0.006	1	Age
Azerbaijan	2017	Overdiagnosed	372	68	0.000128	0.02304	Age
Azerbaijan	2017	Consistent non-HTN	372	1314	7.74e-33	1.3932e-30	Age
Bangladesh	2018	Missed	832	49	0.245	1	Age
Bangladesh	2018	Overdiagnosed	832	153	3.86e-05	0.006948	Age
Bangladesh	2018	Consistent non-HTN	832	4654	7.5e-36	1.35e-33	Age
Belarus	2017	Missed	705	22	0.03	1	Age
Belarus	2017	Overdiagnosed	705	125	6.81e-07	0.00012258	Age
Belarus	2017	Consistent non-HTN	705	1892	1.19e-66	2.142e-64	Age
Benin	2015	Missed	1218	46	8.5e-05	0.0153	Age
Benin	2015	Overdiagnosed	1218	186	1.12e-10	2.016e-08	Age
Benin	2015	Consistent non-HTN	1218	2947	2.08e-52	3.744e-50	Age
Bhutan	2019	Missed	888	44	0.552	1	Age
Bhutan	2019	Overdiagnosed	888	184	2.09e-05	0.003762	Age
Bhutan	2019	Consistent non-HTN	888	3033	9.15e-61	1.647e-58	Age
Botswana	2014	Missed	442	34	0.063	1	Age
Botswana	2014	Overdiagnosed	442	103	0.002	0.36	Age
Botswana	2014	Consistent non-HTN	442	1652	3.87e-24	6.966e-22	Age
British Virgin Islands	2009	Missed	49	7	0.711	1	Age
British Virgin Islands	2009	Overdiagnosed	49	7	0.013	1	Age
British Virgin Islands	2009	Consistent non-HTN	49	152	0.185	1	Age
Brunei Darussalam	2016	Missed	184	13	0.529	1	Age
Brunei Darussalam	2016	Overdiagnosed	184	50	0.008	1	Age
Brunei Darussalam	2016	Consistent non-HTN	184	995	2.39e-22	4.302e-20	Age
Cabo Verde	2007	Missed	246	16	0.092	1	Age
Cabo Verde	2007	Overdiagnosed	246	37	0.121	1	Age
Cabo Verde	2007	Consistent non-HTN	246	394	2.8e-09	5.04e-07	Age
Cambodia	2010	Missed	331	28	0.033	1	Age
Cambodia	2010	Overdiagnosed	331	83	0.107	1	Age
Cambodia	2010	Consistent non-HTN	331	3961	1.19e-27	2.142e-25	Age
Comoros	2011	Missed	303	9	0.502	1	Age
Comoros	2011	Overdiagnosed	303	53	0.007	1	Age
Comoros	2011	Consistent non-HTN	303	774	8.61e-16	1.5498e-13	Age
Cook Islands	2015	Missed	113	9	0.613	1	Age
Cook Islands	2015	Overdiagnosed	113	39	0.115	1	Age
Cook Islands	2015	Consistent non-HTN	113	406	6.22e-07	0.00011196	Age
Ecuador	2018	Missed	300	39	0.968	1	Age
Ecuador	2018	Overdiagnosed	300	106	0.000208	0.03744	Age
Ecuador	2018	Consistent non-HTN	300	2727	8.52e-28	1.5336e-25	Age
Eritrea	2010	Missed	459	27	0.298	1	Age
Eritrea	2010	Overdiagnosed	459	120	3.99e-05	0.007182	Age
Eritrea	2010	Consistent non-HTN	459	3546	3.64e-43	6.552e-41	Age
Eswatini	2014	Missed	395	16	0.423	1	Age
Eswatini	2014	Overdiagnosed	395	77	2.69e-05	0.004842	Age
Eswatini	2014	Consistent non-HTN	395	1271	5.32e-29	9.576e-27	Age
Ethiopia	2015	Missed	1196	82	0.019	1	Age
Ethiopia	2015	Overdiagnosed	1196	380	2.38e-12	4.284e-10	Age
Ethiopia	2015	Consistent non-HTN	1196	5773	7.57e-41	1.3626e-38	Age
Georgia	2016	Missed	462	16	0.486	1	Age
Georgia	2016	Overdiagnosed	462	71	0.004	0.72	Age
Georgia	2016	Consistent non-HTN	462	1306	5.44e-33	9.792e-31	Age
Guyana	2016	Missed	93	8	0.927	1	Age
Guyana	2016	Overdiagnosed	93	16	0.239	1	Age
Guyana	2016	Consistent non-HTN	93	455	2e-07	3.6e-05	Age
Iraq	2015	Missed	1114	17	0.974	1	Age
Iraq	2015	Overdiagnosed	1114	98	0.000243	0.04374	Age
Iraq	2015	Consistent non-HTN	1114	1937	1.69e-115	3.042e-113	Age
Jordan	2019	Missed	286	25	0.062	1	Age
Jordan	2019	Overdiagnosed	286	68	0.000174	0.03132	Age
Jordan	2019	Consistent non-HTN	286	1941	3.73e-41	6.714e-39	Age
Kenya	2015	Missed	750	34	0.004	0.72	Age
Kenya	2015	Overdiagnosed	750	195	1.11e-11	1.998e-09	Age
Kenya	2015	Consistent non-HTN	750	2484	8.72e-51	1.5696e-48	Age
Kiribati	2016	Missed	249	25	0.435	1	Age
Kiribati	2016	Overdiagnosed	249	54	0.373	1	Age
Kiribati	2016	Consistent non-HTN	249	638	3.88e-08	6.984e-06	Age
Kuwait	2014	Missed	163	2	0.023	1	Age
Kuwait	2014	Overdiagnosed	163	30	0.678	1	Age
Kuwait	2014	Consistent non-HTN	163	1266	1.45e-05	0.00261	Age
Kyrgyzstan	2013	Missed	637	36	0.003	0.54	Age
Kyrgyzstan	2013	Overdiagnosed	637	120	0.000121	0.02178	Age
Kyrgyzstan	2013	Consistent non-HTN	637	1022	4.3e-36	7.74e-34	Age
Lao People's Democratic Republic	2013	Missed	232	22	0.756	1	Age
Lao People's Democratic Republic	2013	Overdiagnosed	232	82	0.827	1	Age
Lao People's Democratic Republic	2013	Consistent non-HTN	232	1820	3.26e-14	5.868e-12	Age
Lebanon	2017	Missed	163	4	0.068	1	Age
Lebanon	2017	Overdiagnosed	163	19	0.57	1	Age
Lebanon	2017	Consistent non-HTN	163	607	5.72e-08	1.0296e-05	Age
Lesotho	2012	Missed	453	15	0.334	1	Age
Lesotho	2012	Overdiagnosed	453	53	1.46e-05	0.002628	Age
Lesotho	2012	Consistent non-HTN	453	972	5.34e-24	9.612e-22	Age
Libya	2009	Missed	481	24	0.000256	0.04608	Age
Libya	2009	Overdiagnosed	481	78	0.012	1	Age
Libya	2009	Consistent non-HTN	481	825	1.87e-35	3.366e-33	Age
Malawi	2017	Missed	399	27	0.758	1	Age
Malawi	2017	Overdiagnosed	399	96	3.19e-05	0.005742	Age
Malawi	2017	Consistent non-HTN	399	2677	2e-27	3.6e-25	Age
Mongolia	2019	Missed	523	33	0.441	1	Age
Mongolia	2019	Overdiagnosed	523	116	0.00031	0.0558	Age
Mongolia	2019	Consistent non-HTN	523	3347	1.74e-35	3.132e-33	Age
Morocco	2017	Missed	700	63	0.000251	0.04518	Age
Morocco	2017	Overdiagnosed	700	186	1.93e-11	3.474e-09	Age
Morocco	2017	Consistent non-HTN	700	2591	9.08e-77	1.6344e-74	Age
Myanmar	2014	Missed	1117	47	0.723	1	Age
Myanmar	2014	Overdiagnosed	1117	163	0.000675	0.1215	Age
Myanmar	2014	Consistent non-HTN	1117	4214	5.76e-45	1.0368e-42	Age
Nauru	2016	Missed	123	13	0.243	1	Age
Nauru	2016	Overdiagnosed	123	28	0.001	0.18	Age
Nauru	2016	Consistent non-HTN	123	542	4.31e-16	7.758e-14	Age
Nepal	2019	Missed	1028	38	0.002	0.36	Age
Nepal	2019	Overdiagnosed	1028	200	1.78e-12	3.204e-10	Age
Nepal	2019	Consistent non-HTN	1028	3162	1.18e-66	2.124e-64	Age
Niue	2012	Missed	79	8	0.868	1	Age
Niue	2012	Overdiagnosed	79	29	0.507	1	Age
Niue	2012	Consistent non-HTN	79	376	2.39e-05	0.004302	Age
Qatar	2012	Missed	129	9	0.491	1	Age
Qatar	2012	Overdiagnosed	129	49	0.16	1	Age
Qatar	2012	Consistent non-HTN	129	870	1.45e-11	2.61e-09	Age
Republic of Moldova	2013	Missed	667	23	0.1	1	Age
Republic of Moldova	2013	Overdiagnosed	667	102	0.000144	0.02592	Age
Republic of Moldova	2013	Consistent non-HTN	667	1303	4.24e-50	7.632e-48	Age
Rwanda	2013	Missed	980	56	0.091	1	Age
Rwanda	2013	Overdiagnosed	980	284	1.76e-16	3.168e-14	Age
Rwanda	2013	Consistent non-HTN	980	4326	1.5e-57	2.7e-55	Age
Samoa	2013	Missed	224	27	0.011	1	Age
Samoa	2013	Overdiagnosed	224	49	4.39e-06	0.0007902	Age
Samoa	2013	Consistent non-HTN	224	1014	1.22e-37	2.196e-35	Age
Sao Tome and Principe	2019	Missed	242	23	0.008	1	Age
Sao Tome and Principe	2019	Overdiagnosed	242	65	5.36e-06	0.0009648	Age
Sao Tome and Principe	2019	Consistent non-HTN	242	1021	1.6e-34	2.88e-32	Age
Seychelles	2004	Missed	178	7	0.596	1	Age
Seychelles	2004	Overdiagnosed	178	39	0.005	0.9	Age
Seychelles	2004	Consistent non-HTN	178	625	6.29e-13	1.1322e-10	Age
Solomon Islands	2015	Missed	247	12	0.979	1	Age
Solomon Islands	2015	Overdiagnosed	247	52	0.006	1	Age
Solomon Islands	2015	Consistent non-HTN	247	1111	1.96e-17	3.528e-15	Age
Sri Lanka	2015	Missed	698	26	0.072	1	Age
Sri Lanka	2015	Overdiagnosed	698	162	3.92e-06	0.0007056	Age
Sri Lanka	2015	Consistent non-HTN	698	2295	5.67e-48	1.0206e-45	Age
Sudan	2016	Missed	1655	108	2.39e-05	0.004302	Age
Sudan	2016	Overdiagnosed	1655	314	2.23e-10	4.014e-08	Age
Sudan	2016	Consistent non-HTN	1655	3615	7.82e-72	1.4076e-69	Age
Tajikistan	2017	Missed	638	28	0.029	1	Age
Tajikistan	2017	Overdiagnosed	638	144	3.64e-06	0.0006552	Age
Tajikistan	2017	Consistent non-HTN	638	1114	2.66e-56	4.788e-54	Age
Timor-Leste	2014	Missed	468	20	0.004	0.72	Age
Timor-Leste	2014	Overdiagnosed	468	81	0.085	1	Age
Timor-Leste	2014	Consistent non-HTN	468	1495	7.53e-17	1.3554e-14	Age
Togo	2011	Missed	239	20	0.068	1	Age
Togo	2011	Overdiagnosed	239	49	0.004	0.72	Age
Togo	2011	Consistent non-HTN	239	878	3.08e-15	5.544e-13	Age
Tokelau	2014	Missed	70	4	0.517	1	Age
Tokelau	2014	Overdiagnosed	70	17	0.045	1	Age
Tokelau	2014	Consistent non-HTN	70	322	5.76e-09	1.0368e-06	Age
Turkmenistan	2018	Missed	553	25	0.101	1	Age
Turkmenistan	2018	Overdiagnosed	553	171	0.000586	0.10548	Age
Turkmenistan	2018	Consistent non-HTN	553	2359	8.61e-41	1.5498e-38	Age
Tuvalu	2015	Missed	312	23	0.158	1	Age
Tuvalu	2015	Overdiagnosed	312	40	0.011	1	Age
Tuvalu	2015	Consistent non-HTN	312	448	1.88e-29	3.384e-27	Age
Uganda	2014	Missed	645	33	0.002	0.36	Age
Uganda	2014	Overdiagnosed	645	158	8.19e-08	1.4742e-05	Age
Uganda	2014	Consistent non-HTN	645	2140	4.28e-24	7.704e-22	Age
United Republic of Tanzania	2012	Missed	492	15	0.519	1	Age
United Republic of Tanzania	2012	Overdiagnosed	492	79	2.81e-07	5.058e-05	Age
United Republic of Tanzania	2012	Consistent non-HTN	492	969	7.54e-36	1.3572e-33	Age
Uruguay	2014	Missed	173	14	0.124	1	Age
Uruguay	2014	Overdiagnosed	173	44	0.001	0.18	Age
Uruguay	2014	Consistent non-HTN	173	644	1.39e-18	2.502e-16	Age
Vanuatu	2011	Missed	976	78	0.144	1	Age
Vanuatu	2011	Overdiagnosed	976	178	0.000412	0.07416	Age
Vanuatu	2011	Consistent non-HTN	976	2411	1.39e-60	2.502e-58	Age
Vietnam	2015	Missed	346	13	0.083	1	Age
Vietnam	2015	Overdiagnosed	346	81	0.000723	0.13014	Age
Vietnam	2015	Consistent non-HTN	346	2077	3.19e-39	5.742e-37	Age
Zambia	2017	Missed	408	32	0.018	1	Age
Zambia	2017	Overdiagnosed	408	156	9.3e-13	1.674e-10	Age
Zambia	2017	Consistent non-HTN	408	2195	1.34e-26	2.412e-24	Age
Afghanistan	2018	Missed	478	29	0.000619	0.11142	BMI
Afghanistan	2018	Overdiagnosed	478	89	0.001	0.18	BMI
Afghanistan	2018	Consistent non-HTN	478	1954	3.53e-22	6.354e-20	BMI
Algeria	2017	Missed	811	69	0.675	1	BMI
Algeria	2017	Overdiagnosed	811	198	0.68	1	BMI
Algeria	2017	Consistent non-HTN	811	3575	2.44e-19	4.392e-17	BMI
American Samoa	2004	Missed	368	25	0.031	1	BMI
American Samoa	2004	Overdiagnosed	368	65	0.004	0.72	BMI
American Samoa	2004	Consistent non-HTN	368	679	6.64e-09	1.1952e-06	BMI
Armenia	2016	Missed	412	17	0.062	1	BMI
Armenia	2016	Overdiagnosed	412	49	9.32e-06	0.0016776	BMI
Armenia	2016	Consistent non-HTN	412	727	3.62e-23	6.516e-21	BMI
Azerbaijan	2017	Missed	372	18	0.000621	0.11178	BMI
Azerbaijan	2017	Overdiagnosed	372	68	8.98e-07	0.00016164	BMI
Azerbaijan	2017	Consistent non-HTN	372	1314	9.36e-24	1.6848e-21	BMI
Bangladesh	2018	Missed	832	49	0.913	1	BMI
Bangladesh	2018	Overdiagnosed	832	153	0.236	1	BMI
Bangladesh	2018	Consistent non-HTN	832	4654	5.02e-39	9.036e-37	BMI
Belarus	2017	Missed	705	22	0.012	1	BMI
Belarus	2017	Overdiagnosed	705	125	0.103	1	BMI
Belarus	2017	Consistent non-HTN	705	1892	1.08e-27	1.944e-25	BMI
Benin	2015	Missed	1218	46	0.531	1	BMI
Benin	2015	Overdiagnosed	1218	186	0.081	1	BMI
Benin	2015	Consistent non-HTN	1218	2947	2.63e-20	4.734e-18	BMI
Bhutan	2019	Missed	888	44	0.882	1	BMI
Bhutan	2019	Overdiagnosed	888	184	0.005	0.9	BMI
Bhutan	2019	Consistent non-HTN	888	3033	3e-14	5.4e-12	BMI
Botswana	2014	Missed	442	34	0.457	1	BMI
Botswana	2014	Overdiagnosed	442	103	0.602	1	BMI
Botswana	2014	Consistent non-HTN	442	1652	1.17e-12	2.106e-10	BMI
British Virgin Islands	2009	Missed	49	7	0.346	1	BMI
British Virgin Islands	2009	Overdiagnosed	49	7	0.167	1	BMI
British Virgin Islands	2009	Consistent non-HTN	49	152	0.326	1	BMI
Brunei Darussalam	2016	Missed	184	13	0.767	1	BMI
Brunei Darussalam	2016	Overdiagnosed	184	50	0.494	1	BMI
Brunei Darussalam	2016	Consistent non-HTN	184	995	1.01e-10	1.818e-08	BMI
Cabo Verde	2007	Missed	246	16	0.245	1	BMI
Cabo Verde	2007	Overdiagnosed	246	37	0.105	1	BMI
Cabo Verde	2007	Consistent non-HTN	246	394	0.005	0.9	BMI
Cambodia	2010	Missed	331	28	0.175	1	BMI
Cambodia	2010	Overdiagnosed	331	83	0.089	1	BMI
Cambodia	2010	Consistent non-HTN	331	3961	3.75e-07	6.75e-05	BMI
Comoros	2011	Missed	303	9	0.683	1	BMI
Comoros	2011	Overdiagnosed	303	53	0.383	1	BMI
Comoros	2011	Consistent non-HTN	303	774	1.4e-05	0.00252	BMI
Cook Islands	2015	Missed	113	9	0.945	1	BMI
Cook Islands	2015	Overdiagnosed	113	39	0.246	1	BMI
Cook Islands	2015	Consistent non-HTN	113	406	6.78e-07	0.00012204	BMI
Ecuador	2018	Missed	300	39	0.009	1	BMI
Ecuador	2018	Overdiagnosed	300	106	0.021	1	BMI
Ecuador	2018	Consistent non-HTN	300	2727	5.28e-13	9.504e-11	BMI
Eritrea	2010	Missed	459	27	0.978	1	BMI
Eritrea	2010	Overdiagnosed	459	120	0.034	1	BMI
Eritrea	2010	Consistent non-HTN	459	3546	1.11e-09	1.998e-07	BMI
Eswatini	2014	Missed	395	16	0.533	1	BMI
Eswatini	2014	Overdiagnosed	395	77	0.003	0.54	BMI
Eswatini	2014	Consistent non-HTN	395	1271	6.32e-12	1.1376e-09	BMI
Ethiopia	2015	Missed	1196	82	0.872	1	BMI
Ethiopia	2015	Overdiagnosed	1196	380	0.012	1	BMI
Ethiopia	2015	Consistent non-HTN	1196	5773	2.58e-29	4.644e-27	BMI
Georgia	2016	Missed	462	16	0.216	1	BMI
Georgia	2016	Overdiagnosed	462	71	0.095	1	BMI
Georgia	2016	Consistent non-HTN	462	1306	2.46e-38	4.428e-36	BMI
Guyana	2016	Missed	93	8	0.495	1	BMI
Guyana	2016	Overdiagnosed	93	16	0.934	1	BMI
Guyana	2016	Consistent non-HTN	93	455	0.011	1	BMI
Iraq	2015	Missed	1114	17	0.009	1	BMI
Iraq	2015	Overdiagnosed	1114	98	0.003	0.54	BMI
Iraq	2015	Consistent non-HTN	1114	1937	3.14e-39	5.652e-37	BMI
Jordan	2019	Missed	286	25	0.403	1	BMI
Jordan	2019	Overdiagnosed	286	68	0.027	1	BMI
Jordan	2019	Consistent non-HTN	286	1941	6.34e-22	1.1412e-19	BMI
Kenya	2015	Missed	750	34	0.68	1	BMI
Kenya	2015	Overdiagnosed	750	195	0.046	1	BMI
Kenya	2015	Consistent non-HTN	750	2484	8.4e-11	1.512e-08	BMI
Kiribati	2016	Missed	249	25	0.774	1	BMI
Kiribati	2016	Overdiagnosed	249	54	0.013	1	BMI
Kiribati	2016	Consistent non-HTN	249	638	6.18e-12	1.1124e-09	BMI
Kuwait	2014	Missed	163	2	0.562	1	BMI
Kuwait	2014	Overdiagnosed	163	30	0.473	1	BMI
Kuwait	2014	Consistent non-HTN	163	1266	9.98e-09	1.7964e-06	BMI
Kyrgyzstan	2013	Missed	637	36	0.07	1	BMI
Kyrgyzstan	2013	Overdiagnosed	637	120	0.005	0.9	BMI
Kyrgyzstan	2013	Consistent non-HTN	637	1022	3.44e-33	6.192e-31	BMI
Lao People's Democratic Republic	2013	Missed	232	22	0.953	1	BMI
Lao People's Democratic Republic	2013	Overdiagnosed	232	82	0.149	1	BMI
Lao People's Democratic Republic	2013	Consistent non-HTN	232	1820	5.19e-17	9.342e-15	BMI
Lebanon	2017	Missed	163	4	0.726	1	BMI
Lebanon	2017	Overdiagnosed	163	19	0.708	1	BMI
Lebanon	2017	Consistent non-HTN	163	607	6.66e-07	0.00011988	BMI
Lesotho	2012	Missed	453	15	0.694	1	BMI
Lesotho	2012	Overdiagnosed	453	53	0.214	1	BMI
Lesotho	2012	Consistent non-HTN	453	972	4.31e-07	7.758e-05	BMI
Libya	2009	Missed	481	24	0.412	1	BMI
Libya	2009	Overdiagnosed	481	78	0.826	1	BMI
Libya	2009	Consistent non-HTN	481	825	9.62e-09	1.7316e-06	BMI
Malawi	2017	Missed	399	27	0.618	1	BMI
Malawi	2017	Overdiagnosed	399	96	0.338	1	BMI
Malawi	2017	Consistent non-HTN	399	2677	7.17e-05	0.012906	BMI
Mongolia	2019	Missed	523	33	0.685	1	BMI
Mongolia	2019	Overdiagnosed	523	116	0.049	1	BMI
Mongolia	2019	Consistent non-HTN	523	3347	9.42e-42	1.6956e-39	BMI
Morocco	2017	Missed	700	63	0.666	1	BMI
Morocco	2017	Overdiagnosed	700	186	0.053	1	BMI
Morocco	2017	Consistent non-HTN	700	2591	3.08e-15	5.544e-13	BMI
Myanmar	2014	Missed	1117	47	0.068	1	BMI
Myanmar	2014	Overdiagnosed	1117	163	0.107	1	BMI
Myanmar	2014	Consistent non-HTN	1117	4214	3.87e-33	6.966e-31	BMI
Nauru	2016	Missed	123	13	0.07	1	BMI
Nauru	2016	Overdiagnosed	123	28	0.024	1	BMI
Nauru	2016	Consistent non-HTN	123	542	5.96e-08	1.0728e-05	BMI
Nepal	2019	Missed	1028	38	0.807	1	BMI
Nepal	2019	Overdiagnosed	1028	200	0.677	1	BMI
Nepal	2019	Consistent non-HTN	1028	3162	2.35e-16	4.23e-14	BMI
Niue	2012	Missed	79	8	0.832	1	BMI
Niue	2012	Overdiagnosed	79	29	0.077	1	BMI
Niue	2012	Consistent non-HTN	79	376	2.83e-05	0.005094	BMI
Qatar	2012	Missed	129	9	0.218	1	BMI
Qatar	2012	Overdiagnosed	129	49	0.142	1	BMI
Qatar	2012	Consistent non-HTN	129	870	0.000128	0.02304	BMI
Republic of Moldova	2013	Missed	667	23	0.241	1	BMI
Republic of Moldova	2013	Overdiagnosed	667	102	0.000473	0.08514	BMI
Republic of Moldova	2013	Consistent non-HTN	667	1303	4.46e-26	8.028e-24	BMI
Rwanda	2013	Missed	980	56	0.029	1	BMI
Rwanda	2013	Overdiagnosed	980	284	0.368	1	BMI
Rwanda	2013	Consistent non-HTN	980	4326	4.81e-10	8.658e-08	BMI
Samoa	2013	Missed	224	27	0.484	1	BMI
Samoa	2013	Overdiagnosed	224	49	0.009	1	BMI
Samoa	2013	Consistent non-HTN	224	1014	9.66e-18	1.7388e-15	BMI
Sao Tome and Principe	2019	Missed	242	23	0.868	1	BMI
Sao Tome and Principe	2019	Overdiagnosed	242	65	0.507	1	BMI
Sao Tome and Principe	2019	Consistent non-HTN	242	1021	0.003	0.54	BMI
Seychelles	2004	Missed	178	7	0.756	1	BMI
Seychelles	2004	Overdiagnosed	178	39	0.09	1	BMI
Seychelles	2004	Consistent non-HTN	178	625	2.58e-06	0.0004644	BMI
Solomon Islands	2015	Missed	247	12	0.455	1	BMI
Solomon Islands	2015	Overdiagnosed	247	52	0.00057	0.1026	BMI
Solomon Islands	2015	Consistent non-HTN	247	1111	5.93e-11	1.0674e-08	BMI
Sri Lanka	2015	Missed	698	26	0.027	1	BMI
Sri Lanka	2015	Overdiagnosed	698	162	0.041	1	BMI
Sri Lanka	2015	Consistent non-HTN	698	2295	2.79e-15	5.022e-13	BMI
Sudan	2016	Missed	1655	108	0.001	0.18	BMI
Sudan	2016	Overdiagnosed	1655	314	3.43e-06	0.0006174	BMI
Sudan	2016	Consistent non-HTN	1655	3615	7.11e-54	1.2798e-51	BMI
Tajikistan	2017	Missed	638	28	0.457	1	BMI
Tajikistan	2017	Overdiagnosed	638	144	0.003	0.54	BMI
Tajikistan	2017	Consistent non-HTN	638	1114	4.45e-31	8.01e-29	BMI
Timor-Leste	2014	Missed	468	20	0.273	1	BMI
Timor-Leste	2014	Overdiagnosed	468	81	0.347	1	BMI
Timor-Leste	2014	Consistent non-HTN	468	1495	1.6e-05	0.00288	BMI
Togo	2011	Missed	239	20	0.509	1	BMI
Togo	2011	Overdiagnosed	239	49	0.791	1	BMI
Togo	2011	Consistent non-HTN	239	878	0.001	0.18	BMI
Tokelau	2014	Missed	70	4	0.697	1	BMI
Tokelau	2014	Overdiagnosed	70	17	0.463	1	BMI
Tokelau	2014	Consistent non-HTN	70	322	5.86e-05	0.010548	BMI
Turkmenistan	2018	Missed	553	25	0.05	1	BMI
Turkmenistan	2018	Overdiagnosed	553	171	0.00026	0.0468	BMI
Turkmenistan	2018	Consistent non-HTN	553	2359	7.69e-31	1.3842e-28	BMI
Tuvalu	2015	Missed	312	23	0.024	1	BMI
Tuvalu	2015	Overdiagnosed	312	40	0.092	1	BMI
Tuvalu	2015	Consistent non-HTN	312	448	2.06e-21	3.708e-19	BMI
Uganda	2014	Missed	645	33	0.555	1	BMI
Uganda	2014	Overdiagnosed	645	158	0.062	1	BMI
Uganda	2014	Consistent non-HTN	645	2140	9.36e-06	0.0016848	BMI
United Republic of Tanzania	2012	Missed	492	15	0.418	1	BMI
United Republic of Tanzania	2012	Overdiagnosed	492	79	0.132	1	BMI
United Republic of Tanzania	2012	Consistent non-HTN	492	969	1.48e-06	0.0002664	BMI
Uruguay	2014	Missed	173	14	0.207	1	BMI
Uruguay	2014	Overdiagnosed	173	44	0.024	1	BMI
Uruguay	2014	Consistent non-HTN	173	644	1.25e-05	0.00225	BMI
Vanuatu	2011	Missed	976	78	0.174	1	BMI
Vanuatu	2011	Overdiagnosed	976	178	2.29e-06	0.0004122	BMI
Vanuatu	2011	Consistent non-HTN	976	2411	8.18e-15	1.4724e-12	BMI
Vietnam	2015	Missed	346	13	0.669	1	BMI
Vietnam	2015	Overdiagnosed	346	81	0.163	1	BMI
Vietnam	2015	Consistent non-HTN	346	2077	5.13e-13	9.234e-11	BMI
Zambia	2017	Missed	408	32	0.13	1	BMI
Zambia	2017	Overdiagnosed	408	156	0.787	1	BMI
Zambia	2017	Consistent non-HTN	408	2195	8.16e-07	0.00014688	BMI
Afghanistan	2018	Missed	478	29	0.024	1	Waist circumference
Afghanistan	2018	Overdiagnosed	478	89	0.09	1	Waist circumference
Afghanistan	2018	Consistent non-HTN	478	1954	4.41e-21	7.938e-19	Waist circumference
Algeria	2017	Missed	811	69	0.023	1	Waist circumference
Algeria	2017	Overdiagnosed	811	198	0.062	1	Waist circumference
Algeria	2017	Consistent non-HTN	811	3575	5.25e-38	9.45e-36	Waist circumference
American Samoa	2004	Missed	368	25	0.218	1	Waist circumference
American Samoa	2004	Overdiagnosed	368	65	0.002	0.36	Waist circumference
American Samoa	2004	Consistent non-HTN	368	679	1.78e-12	3.204e-10	Waist circumference
Armenia	2016	Missed	412	17	0.086	1	Waist circumference
Armenia	2016	Overdiagnosed	412	49	0.002	0.36	Waist circumference
Armenia	2016	Consistent non-HTN	412	727	7.34e-30	1.3212e-27	Waist circumference
Azerbaijan	2017	Missed	372	18	0.000532	0.09576	Waist circumference
Azerbaijan	2017	Overdiagnosed	372	68	0.000203	0.03654	Waist circumference
Azerbaijan	2017	Consistent non-HTN	372	1314	1.52e-18	2.736e-16	Waist circumference
Bangladesh	2018	Missed	832	49	0.785	1	Waist circumference
Bangladesh	2018	Overdiagnosed	832	153	0.053	1	Waist circumference
Bangladesh	2018	Consistent non-HTN	832	4654	2.73e-46	4.914e-44	Waist circumference
Belarus	2017	Missed	705	22	0.025	1	Waist circumference
Belarus	2017	Overdiagnosed	705	125	0.104	1	Waist circumference
Belarus	2017	Consistent non-HTN	705	1892	1.49e-50	2.682e-48	Waist circumference
Benin	2015	Missed	1218	46	0.551	1	Waist circumference
Benin	2015	Overdiagnosed	1218	186	0.001	0.18	Waist circumference
Benin	2015	Consistent non-HTN	1218	2947	3.61e-36	6.498e-34	Waist circumference
Bhutan	2019	Missed	888	44	0.336	1	Waist circumference
Bhutan	2019	Overdiagnosed	888	184	0.000281	0.05058	Waist circumference
Bhutan	2019	Consistent non-HTN	888	3033	1.29e-28	2.322e-26	Waist circumference
Botswana	2014	Missed	442	34	0.684	1	Waist circumference
Botswana	2014	Overdiagnosed	442	103	0.387	1	Waist circumference
Botswana	2014	Consistent non-HTN	442	1652	1.79e-13	3.222e-11	Waist circumference
British Virgin Islands	2009	Missed	49	7	0.47	1	Waist circumference
British Virgin Islands	2009	Overdiagnosed	49	7	0.721	1	Waist circumference
British Virgin Islands	2009	Consistent non-HTN	49	152	0.036	1	Waist circumference
Brunei Darussalam	2016	Missed	184	13	0.616	1	Waist circumference
Brunei Darussalam	2016	Overdiagnosed	184	50	0.269	1	Waist circumference
Brunei Darussalam	2016	Consistent non-HTN	184	995	1.09e-18	1.962e-16	Waist circumference
Cabo Verde	2007	Missed	246	16	0.437	1	Waist circumference
Cabo Verde	2007	Overdiagnosed	246	37	0.212	1	Waist circumference
Cabo Verde	2007	Consistent non-HTN	246	394	0.008	1	Waist circumference
Cambodia	2010	Missed	331	28	0.355	1	Waist circumference
Cambodia	2010	Overdiagnosed	331	83	0.195	1	Waist circumference
Cambodia	2010	Consistent non-HTN	331	3961	1.05e-15	1.89e-13	Waist circumference
Comoros	2011	Missed	303	9	0.206	1	Waist circumference
Comoros	2011	Overdiagnosed	303	53	0.651	1	Waist circumference
Comoros	2011	Consistent non-HTN	303	774	3.97e-07	7.146e-05	Waist circumference
Cook Islands	2015	Missed	113	9	0.108	1	Waist circumference
Cook Islands	2015	Overdiagnosed	113	39	0.123	1	Waist circumference
Cook Islands	2015	Consistent non-HTN	113	406	2.92e-10	5.256e-08	Waist circumference
Ecuador	2018	Missed	300	39	0.011	1	Waist circumference
Ecuador	2018	Overdiagnosed	300	106	0.000449	0.08082	Waist circumference
Ecuador	2018	Consistent non-HTN	300	2727	3.33e-24	5.994e-22	Waist circumference
Eritrea	2010	Missed	459	27	0.947	1	Waist circumference
Eritrea	2010	Overdiagnosed	459	120	0.000637	0.11466	Waist circumference
Eritrea	2010	Consistent non-HTN	459	3546	4.09e-14	7.362e-12	Waist circumference
Eswatini	2014	Missed	395	16	0.538	1	Waist circumference
Eswatini	2014	Overdiagnosed	395	77	0.002	0.36	Waist circumference
Eswatini	2014	Consistent non-HTN	395	1271	4.3e-19	7.74e-17	Waist circumference
Ethiopia	2015	Missed	1196	82	0.482	1	Waist circumference
Ethiopia	2015	Overdiagnosed	1196	380	2.01e-06	0.0003618	Waist circumference
Ethiopia	2015	Consistent non-HTN	1196	5773	2.43e-36	4.374e-34	Waist circumference
Georgia	2016	Missed	462	16	0.432	1	Waist circumference
Georgia	2016	Overdiagnosed	462	71	0.005	0.9	Waist circumference
Georgia	2016	Consistent non-HTN	462	1306	1.97e-39	3.546e-37	Waist circumference
Guyana	2016	Missed	93	8	0.966	1	Waist circumference
Guyana	2016	Overdiagnosed	93	16	0.965	1	Waist circumference
Guyana	2016	Consistent non-HTN	93	455	0.000875	0.1575	Waist circumference
Iraq	2015	Missed	1114	17	0.025	1	Waist circumference
Iraq	2015	Overdiagnosed	1114	98	0.000653	0.11754	Waist circumference
Iraq	2015	Consistent non-HTN	1114	1937	1.24e-58	2.232e-56	Waist circumference
Jordan	2019	Missed	286	25	0.961	1	Waist circumference
Jordan	2019	Overdiagnosed	286	68	0.01	1	Waist circumference
Jordan	2019	Consistent non-HTN	286	1941	2.36e-27	4.248e-25	Waist circumference
Kenya	2015	Missed	750	34	0.446	1	Waist circumference
Kenya	2015	Overdiagnosed	750	195	9.78e-05	0.017604	Waist circumference
Kenya	2015	Consistent non-HTN	750	2484	1.26e-20	2.268e-18	Waist circumference
Kiribati	2016	Missed	249	25	0.772	1	Waist circumference
Kiribati	2016	Overdiagnosed	249	54	0.005	0.9	Waist circumference
Kiribati	2016	Consistent non-HTN	249	638	2.69e-14	4.842e-12	Waist circumference
Kuwait	2014	Missed	163	2	0.713	1	Waist circumference
Kuwait	2014	Overdiagnosed	163	30	0.504	1	Waist circumference
Kuwait	2014	Consistent non-HTN	163	1266	6.67e-14	1.2006e-11	Waist circumference
Kyrgyzstan	2013	Missed	637	36	0.095	1	Waist circumference
Kyrgyzstan	2013	Overdiagnosed	637	120	0.000382	0.06876	Waist circumference
Kyrgyzstan	2013	Consistent non-HTN	637	1022	1.08e-49	1.944e-47	Waist circumference
Lao People's Democratic Republic	2013	Missed	232	22	0.866	1	Waist circumference
Lao People's Democratic Republic	2013	Overdiagnosed	232	82	0.061	1	Waist circumference
Lao People's Democratic Republic	2013	Consistent non-HTN	232	1820	4.17e-23	7.506e-21	Waist circumference
Lebanon	2017	Missed	163	4	0.482	1	Waist circumference
Lebanon	2017	Overdiagnosed	163	19	0.239	1	Waist circumference
Lebanon	2017	Consistent non-HTN	163	607	1.81e-06	0.0003258	Waist circumference
Lesotho	2012	Missed	453	15	0.602	1	Waist circumference
Lesotho	2012	Overdiagnosed	453	53	0.004	0.72	Waist circumference
Lesotho	2012	Consistent non-HTN	453	972	1.8e-11	3.24e-09	Waist circumference
Libya	2009	Missed	481	24	0.108	1	Waist circumference
Libya	2009	Overdiagnosed	481	78	0.878	1	Waist circumference
Libya	2009	Consistent non-HTN	481	825	5.17e-09	9.306e-07	Waist circumference
Malawi	2017	Missed	399	27	0.277	1	Waist circumference
Malawi	2017	Overdiagnosed	399	96	0.075	1	Waist circumference
Malawi	2017	Consistent non-HTN	399	2677	5.6e-07	0.0001008	Waist circumference
Mongolia	2019	Missed	523	33	0.657	1	Waist circumference
Mongolia	2019	Overdiagnosed	523	116	0.002	0.36	Waist circumference
Mongolia	2019	Consistent non-HTN	523	3347	5.33e-43	9.594e-41	Waist circumference
Morocco	2017	Missed	700	63	0.902	1	Waist circumference
Morocco	2017	Overdiagnosed	700	186	0.021	1	Waist circumference
Morocco	2017	Consistent non-HTN	700	2591	1.03e-26	1.854e-24	Waist circumference
Myanmar	2014	Missed	1117	47	0.148	1	Waist circumference
Myanmar	2014	Overdiagnosed	1117	163	0.00012	0.0216	Waist circumference
Myanmar	2014	Consistent non-HTN	1117	4214	5.57e-37	1.0026e-34	Waist circumference
Nauru	2016	Missed	123	13	0.306	1	Waist circumference
Nauru	2016	Overdiagnosed	123	28	8.32e-05	0.014976	Waist circumference
Nauru	2016	Consistent non-HTN	123	542	5.29e-10	9.522e-08	Waist circumference
Nepal	2019	Missed	1028	38	0.852	1	Waist circumference
Nepal	2019	Overdiagnosed	1028	200	0.244	1	Waist circumference
Nepal	2019	Consistent non-HTN	1028	3162	1.49e-21	2.682e-19	Waist circumference
Niue	2012	Missed	79	8	0.501	1	Waist circumference
Niue	2012	Overdiagnosed	79	29	0.014	1	Waist circumference
Niue	2012	Consistent non-HTN	79	376	2.51e-08	4.518e-06	Waist circumference
Qatar	2012	Missed	129	9	0.061	1	Waist circumference
Qatar	2012	Overdiagnosed	129	49	0.377	1	Waist circumference
Qatar	2012	Consistent non-HTN	129	870	2.68e-07	4.824e-05	Waist circumference
Republic of Moldova	2013	Missed	667	23	0.044	1	Waist circumference
Republic of Moldova	2013	Overdiagnosed	667	102	2.22e-05	0.003996	Waist circumference
Republic of Moldova	2013	Consistent non-HTN	667	1303	6.21e-41	1.1178e-38	Waist circumference
Rwanda	2013	Missed	980	56	0.003	0.54	Waist circumference
Rwanda	2013	Overdiagnosed	980	284	0.000951	0.17118	Waist circumference
Rwanda	2013	Consistent non-HTN	980	4326	8.15e-15	1.467e-12	Waist circumference
Samoa	2013	Missed	224	27	0.467	1	Waist circumference
Samoa	2013	Overdiagnosed	224	49	0.000931	0.16758	Waist circumference
Samoa	2013	Consistent non-HTN	224	1014	5.26e-22	9.468e-20	Waist circumference
Sao Tome and Principe	2019	Missed	242	23	0.003	0.54	Waist circumference
Sao Tome and Principe	2019	Overdiagnosed	242	65	0.027	1	Waist circumference
Sao Tome and Principe	2019	Consistent non-HTN	242	1021	2.3e-07	4.14e-05	Waist circumference
Seychelles	2004	Missed	178	7	0.461	1	Waist circumference
Seychelles	2004	Overdiagnosed	178	39	0.082	1	Waist circumference
Seychelles	2004	Consistent non-HTN	178	625	1.23e-10	2.214e-08	Waist circumference
Solomon Islands	2015	Missed	247	12	0.287	1	Waist circumference
Solomon Islands	2015	Overdiagnosed	247	52	0.004	0.72	Waist circumference
Solomon Islands	2015	Consistent non-HTN	247	1111	7.59e-11	1.3662e-08	Waist circumference
Sri Lanka	2015	Missed	698	26	0.091	1	Waist circumference
Sri Lanka	2015	Overdiagnosed	698	162	0.003	0.54	Waist circumference
Sri Lanka	2015	Consistent non-HTN	698	2295	1.79e-25	3.222e-23	Waist circumference
Sudan	2016	Missed	1655	108	6.12e-05	0.011016	Waist circumference
Sudan	2016	Overdiagnosed	1655	314	3.22e-09	5.796e-07	Waist circumference
Sudan	2016	Consistent non-HTN	1655	3615	3.09e-78	5.562e-76	Waist circumference
Tajikistan	2017	Missed	638	28	0.523	1	Waist circumference
Tajikistan	2017	Overdiagnosed	638	144	0.031	1	Waist circumference
Tajikistan	2017	Consistent non-HTN	638	1114	1.21e-20	2.178e-18	Waist circumference
Timor-Leste	2014	Missed	468	20	0.308	1	Waist circumference
Timor-Leste	2014	Overdiagnosed	468	81	0.84	1	Waist circumference
Timor-Leste	2014	Consistent non-HTN	468	1495	1.78e-06	0.0003204	Waist circumference
Togo	2011	Missed	239	20	0.531	1	Waist circumference
Togo	2011	Overdiagnosed	239	49	0.282	1	Waist circumference
Togo	2011	Consistent non-HTN	239	878	0.000124	0.02232	Waist circumference
Tokelau	2014	Missed	70	4	0.865	1	Waist circumference
Tokelau	2014	Overdiagnosed	70	17	0.972	1	Waist circumference
Tokelau	2014	Consistent non-HTN	70	322	4.99e-06	0.0008982	Waist circumference
Turkmenistan	2018	Missed	553	25	0.041	1	Waist circumference
Turkmenistan	2018	Overdiagnosed	553	171	0.000444	0.07992	Waist circumference
Turkmenistan	2018	Consistent non-HTN	553	2359	1.8e-33	3.24e-31	Waist circumference
Tuvalu	2015	Missed	312	23	0.016	1	Waist circumference
Tuvalu	2015	Overdiagnosed	312	40	0.015	1	Waist circumference
Tuvalu	2015	Consistent non-HTN	312	448	4.98e-25	8.964e-23	Waist circumference
Uganda	2014	Missed	645	33	0.074	1	Waist circumference
Uganda	2014	Overdiagnosed	645	158	0.004	0.72	Waist circumference
Uganda	2014	Consistent non-HTN	645	2140	1.35e-13	2.43e-11	Waist circumference
United Republic of Tanzania	2012	Missed	492	15	0.883	1	Waist circumference
United Republic of Tanzania	2012	Overdiagnosed	492	79	0.007	1	Waist circumference
United Republic of Tanzania	2012	Consistent non-HTN	492	969	4.21e-12	7.578e-10	Waist circumference
Uruguay	2014	Missed	173	14	0.799	1	Waist circumference
Uruguay	2014	Overdiagnosed	173	44	0.009	1	Waist circumference
Uruguay	2014	Consistent non-HTN	173	644	2.06e-09	3.708e-07	Waist circumference
Vanuatu	2011	Missed	976	78	4.66e-05	0.008388	Waist circumference
Vanuatu	2011	Overdiagnosed	976	178	0.005	0.9	Waist circumference
Vanuatu	2011	Consistent non-HTN	976	2411	5.47e-10	9.846e-08	Waist circumference
Vietnam	2015	Missed	346	13	0.825	1	Waist circumference
Vietnam	2015	Overdiagnosed	346	81	0.039	1	Waist circumference
Vietnam	2015	Consistent non-HTN	346	2077	1.23e-23	2.214e-21	Waist circumference
Zambia	2017	Missed	408	32	0.105	1	Waist circumference
Zambia	2017	Overdiagnosed	408	156	0.398	1	Waist circumference
Zambia	2017	Consistent non-HTN	408	2195	8.15e-10	1.467e-07	Waist circumference
Afghanistan	2018	Missed	478	29	0.000242	0.04356	FPG
Afghanistan	2018	Overdiagnosed	478	89	0.119	1	FPG
Afghanistan	2018	Consistent non-HTN	478	1954	4.99e-06	0.0008982	FPG
Algeria	2017	Missed	811	69	0.023	1	FPG
Algeria	2017	Overdiagnosed	811	198	0.493	1	FPG
Algeria	2017	Consistent non-HTN	811	3575	5.32e-10	9.576e-08	FPG
American Samoa	2004	Missed	368	25	0.018	1	FPG
American Samoa	2004	Overdiagnosed	368	65	0.038	1	FPG
American Samoa	2004	Consistent non-HTN	368	679	0.000278	0.05004	FPG
Armenia	2016	Missed	412	17	0.03	1	FPG
Armenia	2016	Overdiagnosed	412	49	6.9e-07	0.0001242	FPG
Armenia	2016	Consistent non-HTN	412	727	1.33e-07	2.394e-05	FPG
Azerbaijan	2017	Missed	372	18	0.029	1	FPG
Azerbaijan	2017	Overdiagnosed	372	68	0.181	1	FPG
Azerbaijan	2017	Consistent non-HTN	372	1314	1.28e-05	0.002304	FPG
Bangladesh	2018	Missed	832	49	0.979	1	FPG
Bangladesh	2018	Overdiagnosed	832	153	0.08	1	FPG
Bangladesh	2018	Consistent non-HTN	832	4654	1.44e-10	2.592e-08	FPG
Belarus	2017	Missed	705	22	0.547	1	FPG
Belarus	2017	Overdiagnosed	705	125	0.027	1	FPG
Belarus	2017	Consistent non-HTN	705	1892	7.76e-06	0.0013968	FPG
Benin	2015	Missed	1218	46	0.403	1	FPG
Benin	2015	Overdiagnosed	1218	186	0.08	1	FPG
Benin	2015	Consistent non-HTN	1218	2947	0.000114	0.02052	FPG
Bhutan	2019	Missed	888	44	0.372	1	FPG
Bhutan	2019	Overdiagnosed	888	184	0.563	1	FPG
Bhutan	2019	Consistent non-HTN	888	3033	3.99e-07	7.182e-05	FPG
Botswana	2014	Missed	442	34	0.093	1	FPG
Botswana	2014	Overdiagnosed	442	103	0.058	1	FPG
Botswana	2014	Consistent non-HTN	442	1652	0.021	1	FPG
British Virgin Islands	2009	Missed	49	7	0.377	1	FPG
British Virgin Islands	2009	Overdiagnosed	49	7	0.193	1	FPG
British Virgin Islands	2009	Consistent non-HTN	49	152	0.411	1	FPG
Brunei Darussalam	2016	Missed	184	13	0.232	1	FPG
Brunei Darussalam	2016	Overdiagnosed	184	50	0.711	1	FPG
Brunei Darussalam	2016	Consistent non-HTN	184	995	1.12e-06	0.0002016	FPG
Cabo Verde	2007	Missed	246	16	0.005	0.9	FPG
Cabo Verde	2007	Overdiagnosed	246	37	0.617	1	FPG
Cabo Verde	2007	Consistent non-HTN	246	394	0.186	1	FPG
Cambodia	2010	Missed	331	28	0.423	1	FPG
Cambodia	2010	Overdiagnosed	331	83	0.468	1	FPG
Cambodia	2010	Consistent non-HTN	331	3961	0.000108	0.01944	FPG
Comoros	2011	Missed	303	9	0.134	1	FPG
Comoros	2011	Overdiagnosed	303	53	0.417	1	FPG
Comoros	2011	Consistent non-HTN	303	774	0.022	1	FPG
Cook Islands	2015	Missed	113	9	0.696	1	FPG
Cook Islands	2015	Overdiagnosed	113	39	0.184	1	FPG
Cook Islands	2015	Consistent non-HTN	113	406	0.002	0.36	FPG
Ecuador	2018	Missed	300	39	0.751	1	FPG
Ecuador	2018	Overdiagnosed	300	106	0.096	1	FPG
Ecuador	2018	Consistent non-HTN	300	2727	5.58e-05	0.010044	FPG
Eritrea	2010	Missed	459	27	0.185	1	FPG
Eritrea	2010	Overdiagnosed	459	120	0.000192	0.03456	FPG
Eritrea	2010	Consistent non-HTN	459	3546	1.02e-05	0.001836	FPG
Eswatini	2014	Missed	395	16	0.124	1	FPG
Eswatini	2014	Overdiagnosed	395	77	0.173	1	FPG
Eswatini	2014	Consistent non-HTN	395	1271	0.007	1	FPG
Ethiopia	2015	Missed	1196	82	0.983	1	FPG
Ethiopia	2015	Overdiagnosed	1196	380	0.103	1	FPG
Ethiopia	2015	Consistent non-HTN	1196	5773	5.99e-07	0.00010782	FPG
Georgia	2016	Missed	462	16	0.005	0.9	FPG
Georgia	2016	Overdiagnosed	462	71	0.237	1	FPG
Georgia	2016	Consistent non-HTN	462	1306	3.47e-07	6.246e-05	FPG
Guyana	2016	Missed	93	8	0.678	1	FPG
Guyana	2016	Overdiagnosed	93	16	0.855	1	FPG
Guyana	2016	Consistent non-HTN	93	455	0.018	1	FPG
Iraq	2015	Missed	1114	17	0.593	1	FPG
Iraq	2015	Overdiagnosed	1114	98	0.741	1	FPG
Iraq	2015	Consistent non-HTN	1114	1937	3.25e-13	5.85e-11	FPG
Jordan	2019	Missed	286	25	0.215	1	FPG
Jordan	2019	Overdiagnosed	286	68	0.012	1	FPG
Jordan	2019	Consistent non-HTN	286	1941	5.39e-06	0.0009702	FPG
Kenya	2015	Missed	750	34	0.13	1	FPG
Kenya	2015	Overdiagnosed	750	195	0.061	1	FPG
Kenya	2015	Consistent non-HTN	750	2484	0.00012	0.0216	FPG
Kiribati	2016	Missed	249	25	0.224	1	FPG
Kiribati	2016	Overdiagnosed	249	54	0.347	1	FPG
Kiribati	2016	Consistent non-HTN	249	638	0.026	1	FPG
Kuwait	2014	Missed	163	2	0.105	1	FPG
Kuwait	2014	Overdiagnosed	163	30	0.747	1	FPG
Kuwait	2014	Consistent non-HTN	163	1266	0.006	1	FPG
Kyrgyzstan	2013	Missed	637	36	0.002	0.36	FPG
Kyrgyzstan	2013	Overdiagnosed	637	120	0.298	1	FPG
Kyrgyzstan	2013	Consistent non-HTN	637	1022	0.000114	0.02052	FPG
Lao People's Democratic Republic	2013	Missed	232	22	0.015	1	FPG
Lao People's Democratic Republic	2013	Overdiagnosed	232	82	0.269	1	FPG
Lao People's Democratic Republic	2013	Consistent non-HTN	232	1820	0.003	0.54	FPG
Lebanon	2017	Missed	163	4	0.029	1	FPG
Lebanon	2017	Overdiagnosed	163	19	0.000164	0.02952	FPG
Lebanon	2017	Consistent non-HTN	163	607	5.74e-05	0.010332	FPG
Lesotho	2012	Missed	453	15	0.479	1	FPG
Lesotho	2012	Overdiagnosed	453	53	0.116	1	FPG
Lesotho	2012	Consistent non-HTN	453	972	0.008	1	FPG
Libya	2009	Missed	481	24	0.618	1	FPG
Libya	2009	Overdiagnosed	481	78	0.032	1	FPG
Libya	2009	Consistent non-HTN	481	825	2.14e-08	3.852e-06	FPG
Malawi	2017	Missed	399	27	0.319	1	FPG
Malawi	2017	Overdiagnosed	399	96	0.597	1	FPG
Malawi	2017	Consistent non-HTN	399	2677	0.05	1	FPG
Mongolia	2019	Missed	523	33	0.645	1	FPG
Mongolia	2019	Overdiagnosed	523	116	0.035	1	FPG
Mongolia	2019	Consistent non-HTN	523	3347	2.52e-06	0.0004536	FPG
Morocco	2017	Missed	700	63	0.286	1	FPG
Morocco	2017	Overdiagnosed	700	186	0.037	1	FPG
Morocco	2017	Consistent non-HTN	700	2591	4.92e-09	8.856e-07	FPG
Myanmar	2014	Missed	1117	47	0.198	1	FPG
Myanmar	2014	Overdiagnosed	1117	163	0.008	1	FPG
Myanmar	2014	Consistent non-HTN	1117	4214	4.69e-14	8.442e-12	FPG
Nauru	2016	Missed	123	13	0.332	1	FPG
Nauru	2016	Overdiagnosed	123	28	0.645	1	FPG
Nauru	2016	Consistent non-HTN	123	542	0.029	1	FPG
Nepal	2019	Missed	1028	38	0.542	1	FPG
Nepal	2019	Overdiagnosed	1028	200	0.018	1	FPG
Nepal	2019	Consistent non-HTN	1028	3162	5.74e-05	0.010332	FPG
Niue	2012	Missed	79	8	0.882	1	FPG
Niue	2012	Overdiagnosed	79	29	0.299	1	FPG
Niue	2012	Consistent non-HTN	79	376	0.04	1	FPG
Qatar	2012	Missed	129	9	0.012	1	FPG
Qatar	2012	Overdiagnosed	129	49	0.807	1	FPG
Qatar	2012	Consistent non-HTN	129	870	0.396	1	FPG
Republic of Moldova	2013	Missed	667	23	0.98	1	FPG
Republic of Moldova	2013	Overdiagnosed	667	102	0.586	1	FPG
Republic of Moldova	2013	Consistent non-HTN	667	1303	5.91e-06	0.0010638	FPG
Rwanda	2013	Missed	980	56	0.667	1	FPG
Rwanda	2013	Overdiagnosed	980	284	0.452	1	FPG
Rwanda	2013	Consistent non-HTN	980	4326	0.041	1	FPG
Samoa	2013	Missed	224	27	0.152	1	FPG
Samoa	2013	Overdiagnosed	224	49	0.599	1	FPG
Samoa	2013	Consistent non-HTN	224	1014	0.000224	0.04032	FPG
Sao Tome and Principe	2019	Missed	242	23	0.842	1	FPG
Sao Tome and Principe	2019	Overdiagnosed	242	65	0.852	1	FPG
Sao Tome and Principe	2019	Consistent non-HTN	242	1021	0.082	1	FPG
Seychelles	2004	Missed	178	7	2.11e-05	0.003798	FPG
Seychelles	2004	Overdiagnosed	178	39	0.677	1	FPG
Seychelles	2004	Consistent non-HTN	178	625	0.000389	0.07002	FPG
Solomon Islands	2015	Missed	247	12	0.052	1	FPG
Solomon Islands	2015	Overdiagnosed	247	52	0.056	1	FPG
Solomon Islands	2015	Consistent non-HTN	247	1111	0.001	0.18	FPG
Sri Lanka	2015	Missed	698	26	0.057	1	FPG
Sri Lanka	2015	Overdiagnosed	698	162	0.185	1	FPG
Sri Lanka	2015	Consistent non-HTN	698	2295	2.74e-06	0.0004932	FPG
Sudan	2016	Missed	1655	108	0.164	1	FPG
Sudan	2016	Overdiagnosed	1655	314	0.115	1	FPG
Sudan	2016	Consistent non-HTN	1655	3615	6.31e-21	1.1358e-18	FPG
Tajikistan	2017	Missed	638	28	0.04	1	FPG
Tajikistan	2017	Overdiagnosed	638	144	0.713	1	FPG
Tajikistan	2017	Consistent non-HTN	638	1114	0.000814	0.14652	FPG
Timor-Leste	2014	Missed	468	20	0.946	1	FPG
Timor-Leste	2014	Overdiagnosed	468	81	0.161	1	FPG
Timor-Leste	2014	Consistent non-HTN	468	1495	0.469	1	FPG
Togo	2011	Missed	239	20	0.135	1	FPG
Togo	2011	Overdiagnosed	239	49	0.774	1	FPG
Togo	2011	Consistent non-HTN	239	878	0.04	1	FPG
Tokelau	2014	Missed	70	4	0.848	1	FPG
Tokelau	2014	Overdiagnosed	70	17	0.803	1	FPG
Tokelau	2014	Consistent non-HTN	70	322	0.098	1	FPG
Turkmenistan	2018	Missed	553	25	0.543	1	FPG
Turkmenistan	2018	Overdiagnosed	553	171	0.002	0.36	FPG
Turkmenistan	2018	Consistent non-HTN	553	2359	5.22e-08	9.396e-06	FPG
Tuvalu	2015	Missed	312	23	0.638	1	FPG
Tuvalu	2015	Overdiagnosed	312	40	0.042	1	FPG
Tuvalu	2015	Consistent non-HTN	312	448	0.053	1	FPG
Uganda	2014	Missed	645	33	0.000772	0.13896	FPG
Uganda	2014	Overdiagnosed	645	158	0.288	1	FPG
Uganda	2014	Consistent non-HTN	645	2140	0.002	0.36	FPG
United Republic of Tanzania	2012	Missed	492	15	0.859	1	FPG
United Republic of Tanzania	2012	Overdiagnosed	492	79	0.011	1	FPG
United Republic of Tanzania	2012	Consistent non-HTN	492	969	0.293	1	FPG
Uruguay	2014	Missed	173	14	0.15	1	FPG
Uruguay	2014	Overdiagnosed	173	44	0.81	1	FPG
Uruguay	2014	Consistent non-HTN	173	644	0.000882	0.15876	FPG
Vanuatu	2011	Missed	976	78	0.304	1	FPG
Vanuatu	2011	Overdiagnosed	976	178	0.583	1	FPG
Vanuatu	2011	Consistent non-HTN	976	2411	1.57e-09	2.826e-07	FPG
Vietnam	2015	Missed	346	13	0.264	1	FPG
Vietnam	2015	Overdiagnosed	346	81	0.155	1	FPG
Vietnam	2015	Consistent non-HTN	346	2077	2.78e-06	0.0005004	FPG
Zambia	2017	Missed	408	32	0.142	1	FPG
Zambia	2017	Overdiagnosed	408	156	0.046	1	FPG
Zambia	2017	Consistent non-HTN	408	2195	2.91e-06	0.0005238	FPG
Afghanistan	2018	Missed	478	29	0.177	1	Total Cholesterol
Afghanistan	2018	Overdiagnosed	478	89	0.395	1	Total Cholesterol
Afghanistan	2018	Consistent non-HTN	478	1954	5.48e-12	9.864e-10	Total Cholesterol
Algeria	2017	Missed	811	69	0.524	1	Total Cholesterol
Algeria	2017	Overdiagnosed	811	198	0.023	1	Total Cholesterol
Algeria	2017	Consistent non-HTN	811	3575	4.58e-16	8.244e-14	Total Cholesterol
American Samoa	2004	Missed	368	25	0.146	1	Total Cholesterol
American Samoa	2004	Overdiagnosed	368	65	0.678	1	Total Cholesterol
American Samoa	2004	Consistent non-HTN	368	679	2.65e-05	0.00477	Total Cholesterol
Armenia	2016	Missed	412	17	0.093	1	Total Cholesterol
Armenia	2016	Overdiagnosed	412	49	0.000418	0.07524	Total Cholesterol
Armenia	2016	Consistent non-HTN	412	727	2.56e-14	4.608e-12	Total Cholesterol
Azerbaijan	2017	Missed	372	18	0.007	1	Total Cholesterol
Azerbaijan	2017	Overdiagnosed	372	68	0.042	1	Total Cholesterol
Azerbaijan	2017	Consistent non-HTN	372	1314	1e-07	1.8e-05	Total Cholesterol
Bangladesh	2018	Missed	832	49	0.788	1	Total Cholesterol
Bangladesh	2018	Overdiagnosed	832	153	0.01	1	Total Cholesterol
Bangladesh	2018	Consistent non-HTN	832	4654	2.22e-25	3.996e-23	Total Cholesterol
Belarus	2017	Missed	705	22	0.039	1	Total Cholesterol
Belarus	2017	Overdiagnosed	705	125	0.000528	0.09504	Total Cholesterol
Belarus	2017	Consistent non-HTN	705	1892	4.28e-22	7.704e-20	Total Cholesterol
Benin	2015	Missed	1218	46	0.34	1	Total Cholesterol
Benin	2015	Overdiagnosed	1218	186	0.004	0.72	Total Cholesterol
Benin	2015	Consistent non-HTN	1218	2947	3.09e-17	5.562e-15	Total Cholesterol
Bhutan	2019	Missed	888	44	0.902	1	Total Cholesterol
Bhutan	2019	Overdiagnosed	888	184	2e-04	0.036	Total Cholesterol
Bhutan	2019	Consistent non-HTN	888	3033	2.86e-24	5.148e-22	Total Cholesterol
Botswana	2014	Missed	442	34	0.087	1	Total Cholesterol
Botswana	2014	Overdiagnosed	442	103	0.032	1	Total Cholesterol
Botswana	2014	Consistent non-HTN	442	1652	9.18e-09	1.6524e-06	Total Cholesterol
British Virgin Islands	2009	Missed	49	7	0.703	1	Total Cholesterol
British Virgin Islands	2009	Overdiagnosed	49	7	0.773	1	Total Cholesterol
British Virgin Islands	2009	Consistent non-HTN	49	152	0.228	1	Total Cholesterol
Brunei Darussalam	2016	Missed	184	13	0.851	1	Total Cholesterol
Brunei Darussalam	2016	Overdiagnosed	184	50	0.224	1	Total Cholesterol
Brunei Darussalam	2016	Consistent non-HTN	184	995	4.31e-07	7.758e-05	Total Cholesterol
Cabo Verde	2007	Missed	246	16	2.37e-05	0.004266	Total Cholesterol
Cabo Verde	2007	Overdiagnosed	246	37	0.173	1	Total Cholesterol
Cabo Verde	2007	Consistent non-HTN	246	394	0.007	1	Total Cholesterol
Cambodia	2010	Missed	331	28	0.942	1	Total Cholesterol
Cambodia	2010	Overdiagnosed	331	83	0.127	1	Total Cholesterol
Cambodia	2010	Consistent non-HTN	331	3961	1.5e-05	0.0027	Total Cholesterol
Comoros	2011	Missed	303	9	0.46	1	Total Cholesterol
Comoros	2011	Overdiagnosed	303	53	0.681	1	Total Cholesterol
Comoros	2011	Consistent non-HTN	303	774	1.06e-05	0.001908	Total Cholesterol
Cook Islands	2015	Missed	113	9	0.001	0.18	Total Cholesterol
Cook Islands	2015	Overdiagnosed	113	39	0.031	1	Total Cholesterol
Cook Islands	2015	Consistent non-HTN	113	406	0.001	0.18	Total Cholesterol
Ecuador	2018	Missed	300	39	0.522	1	Total Cholesterol
Ecuador	2018	Overdiagnosed	300	106	0.187	1	Total Cholesterol
Ecuador	2018	Consistent non-HTN	300	2727	0.000196	0.03528	Total Cholesterol
Eritrea	2010	Missed	459	27	0.849	1	Total Cholesterol
Eritrea	2010	Overdiagnosed	459	120	0.002	0.36	Total Cholesterol
Eritrea	2010	Consistent non-HTN	459	3546	4.84e-10	8.712e-08	Total Cholesterol
Eswatini	2014	Missed	395	16	0.751	1	Total Cholesterol
Eswatini	2014	Overdiagnosed	395	77	0.002	0.36	Total Cholesterol
Eswatini	2014	Consistent non-HTN	395	1271	2.57e-10	4.626e-08	Total Cholesterol
Ethiopia	2015	Missed	1196	82	0.003	0.54	Total Cholesterol
Ethiopia	2015	Overdiagnosed	1196	380	0.000474	0.08532	Total Cholesterol
Ethiopia	2015	Consistent non-HTN	1196	5773	2.55e-33	4.59e-31	Total Cholesterol
Georgia	2016	Missed	462	16	0.511	1	Total Cholesterol
Georgia	2016	Overdiagnosed	462	71	0.606	1	Total Cholesterol
Georgia	2016	Consistent non-HTN	462	1306	9.68e-07	0.00017424	Total Cholesterol
Guyana	2016	Missed	93	8	0.406	1	Total Cholesterol
Guyana	2016	Overdiagnosed	93	16	0.065	1	Total Cholesterol
Guyana	2016	Consistent non-HTN	93	455	0.12	1	Total Cholesterol
Iraq	2015	Missed	1114	17	0.821	1	Total Cholesterol
Iraq	2015	Overdiagnosed	1114	98	0.577	1	Total Cholesterol
Iraq	2015	Consistent non-HTN	1114	1937	8.57e-17	1.5426e-14	Total Cholesterol
Jordan	2019	Missed	286	25	0.686	1	Total Cholesterol
Jordan	2019	Overdiagnosed	286	68	0.00086	0.1548	Total Cholesterol
Jordan	2019	Consistent non-HTN	286	1941	6.04e-13	1.0872e-10	Total Cholesterol
Kenya	2015	Missed	750	34	0.955	1	Total Cholesterol
Kenya	2015	Overdiagnosed	750	195	0.018	1	Total Cholesterol
Kenya	2015	Consistent non-HTN	750	2484	4.94e-13	8.892e-11	Total Cholesterol
Kiribati	2016	Missed	249	25	0.42	1	Total Cholesterol
Kiribati	2016	Overdiagnosed	249	54	0.564	1	Total Cholesterol
Kiribati	2016	Consistent non-HTN	249	638	0.177	1	Total Cholesterol
Kuwait	2014	Missed	163	2	0.282	1	Total Cholesterol
Kuwait	2014	Overdiagnosed	163	30	0.851	1	Total Cholesterol
Kuwait	2014	Consistent non-HTN	163	1266	7.39e-06	0.0013302	Total Cholesterol
Kyrgyzstan	2013	Missed	637	36	0.513	1	Total Cholesterol
Kyrgyzstan	2013	Overdiagnosed	637	120	0.157	1	Total Cholesterol
Kyrgyzstan	2013	Consistent non-HTN	637	1022	6.33e-10	1.1394e-07	Total Cholesterol
Lao People's Democratic Republic	2013	Missed	232	22	0.178	1	Total Cholesterol
Lao People's Democratic Republic	2013	Overdiagnosed	232	82	0.029	1	Total Cholesterol
Lao People's Democratic Republic	2013	Consistent non-HTN	232	1820	3.25e-14	5.85e-12	Total Cholesterol
Lebanon	2017	Missed	163	4	0.052	1	Total Cholesterol
Lebanon	2017	Overdiagnosed	163	19	0.11	1	Total Cholesterol
Lebanon	2017	Consistent non-HTN	163	607	0.059	1	Total Cholesterol
Lesotho	2012	Missed	453	15	0.283	1	Total Cholesterol
Lesotho	2012	Overdiagnosed	453	53	0.067	1	Total Cholesterol
Lesotho	2012	Consistent non-HTN	453	972	3.9e-12	7.02e-10	Total Cholesterol
Libya	2009	Missed	481	24	0.469	1	Total Cholesterol
Libya	2009	Overdiagnosed	481	78	0.275	1	Total Cholesterol
Libya	2009	Consistent non-HTN	481	825	4.71e-07	8.478e-05	Total Cholesterol
Malawi	2017	Missed	399	27	0.884	1	Total Cholesterol
Malawi	2017	Overdiagnosed	399	96	0.364	1	Total Cholesterol
Malawi	2017	Consistent non-HTN	399	2677	4.81e-11	8.658e-09	Total Cholesterol
Mongolia	2019	Missed	523	33	0.264	1	Total Cholesterol
Mongolia	2019	Overdiagnosed	523	116	0.359	1	Total Cholesterol
Mongolia	2019	Consistent non-HTN	523	3347	8.42e-15	1.5156e-12	Total Cholesterol
Morocco	2017	Missed	700	63	0.622	1	Total Cholesterol
Morocco	2017	Overdiagnosed	700	186	0.173	1	Total Cholesterol
Morocco	2017	Consistent non-HTN	700	2591	2.77e-07	4.986e-05	Total Cholesterol
Myanmar	2014	Missed	1117	47	0.993	1	Total Cholesterol
Myanmar	2014	Overdiagnosed	1117	163	0.018	1	Total Cholesterol
Myanmar	2014	Consistent non-HTN	1117	4214	5.04e-19	9.072e-17	Total Cholesterol
Nauru	2016	Missed	123	13	0.848	1	Total Cholesterol
Nauru	2016	Overdiagnosed	123	28	0.1	1	Total Cholesterol
Nauru	2016	Consistent non-HTN	123	542	0.031	1	Total Cholesterol
Nepal	2019	Missed	1028	38	0.289	1	Total Cholesterol
Nepal	2019	Overdiagnosed	1028	200	0.113	1	Total Cholesterol
Nepal	2019	Consistent non-HTN	1028	3162	6.9e-18	1.242e-15	Total Cholesterol
Niue	2012	Missed	79	8	0.668	1	Total Cholesterol
Niue	2012	Overdiagnosed	79	29	0.288	1	Total Cholesterol
Niue	2012	Consistent non-HTN	79	376	0.004	0.72	Total Cholesterol
Qatar	2012	Missed	129	9	0.237	1	Total Cholesterol
Qatar	2012	Overdiagnosed	129	49	0.352	1	Total Cholesterol
Qatar	2012	Consistent non-HTN	129	870	0.795	1	Total Cholesterol
Republic of Moldova	2013	Missed	667	23	0.588	1	Total Cholesterol
Republic of Moldova	2013	Overdiagnosed	667	102	0.291	1	Total Cholesterol
Republic of Moldova	2013	Consistent non-HTN	667	1303	2.14e-10	3.852e-08	Total Cholesterol
Rwanda	2013	Missed	980	56	0.406	1	Total Cholesterol
Rwanda	2013	Overdiagnosed	980	284	8.42e-06	0.0015156	Total Cholesterol
Rwanda	2013	Consistent non-HTN	980	4326	2.04e-11	3.672e-09	Total Cholesterol
Samoa	2013	Missed	224	27	0.957	1	Total Cholesterol
Samoa	2013	Overdiagnosed	224	49	0.104	1	Total Cholesterol
Samoa	2013	Consistent non-HTN	224	1014	0.000353	0.06354	Total Cholesterol
Sao Tome and Principe	2019	Missed	242	23	0.527	1	Total Cholesterol
Sao Tome and Principe	2019	Overdiagnosed	242	65	0.59	1	Total Cholesterol
Sao Tome and Principe	2019	Consistent non-HTN	242	1021	0.002	0.36	Total Cholesterol
Seychelles	2004	Missed	178	7	0.657	1	Total Cholesterol
Seychelles	2004	Overdiagnosed	178	39	0.148	1	Total Cholesterol
Seychelles	2004	Consistent non-HTN	178	625	0.005	0.9	Total Cholesterol
Solomon Islands	2015	Missed	247	12	0.796	1	Total Cholesterol
Solomon Islands	2015	Overdiagnosed	247	52	0.335	1	Total Cholesterol
Solomon Islands	2015	Consistent non-HTN	247	1111	5.33e-05	0.009594	Total Cholesterol
Sri Lanka	2015	Missed	698	26	0.243	1	Total Cholesterol
Sri Lanka	2015	Overdiagnosed	698	162	0.245	1	Total Cholesterol
Sri Lanka	2015	Consistent non-HTN	698	2295	1.83e-06	0.0003294	Total Cholesterol
Sudan	2016	Missed	1655	108	2.4e-07	4.32e-05	Total Cholesterol
Sudan	2016	Overdiagnosed	1655	314	0.000246	0.04428	Total Cholesterol
Sudan	2016	Consistent non-HTN	1655	3615	3.41e-30	6.138e-28	Total Cholesterol
Tajikistan	2017	Missed	638	28	0.529	1	Total Cholesterol
Tajikistan	2017	Overdiagnosed	638	144	0.181	1	Total Cholesterol
Tajikistan	2017	Consistent non-HTN	638	1114	1.11e-15	1.998e-13	Total Cholesterol
Timor-Leste	2014	Missed	468	20	0.357	1	Total Cholesterol
Timor-Leste	2014	Overdiagnosed	468	81	0.043	1	Total Cholesterol
Timor-Leste	2014	Consistent non-HTN	468	1495	3.02e-06	0.0005436	Total Cholesterol
Togo	2011	Missed	239	20	0.429	1	Total Cholesterol
Togo	2011	Overdiagnosed	239	49	0.58	1	Total Cholesterol
Togo	2011	Consistent non-HTN	239	878	0.041	1	Total Cholesterol
Tokelau	2014	Missed	70	4	0.435	1	Total Cholesterol
Tokelau	2014	Overdiagnosed	70	17	0.794	1	Total Cholesterol
Tokelau	2014	Consistent non-HTN	70	322	0.01	1	Total Cholesterol
Turkmenistan	2018	Missed	553	25	0.751	1	Total Cholesterol
Turkmenistan	2018	Overdiagnosed	553	171	0.01	1	Total Cholesterol
Turkmenistan	2018	Consistent non-HTN	553	2359	0.026	1	Total Cholesterol
Tuvalu	2015	Missed	312	23	0.565	1	Total Cholesterol
Tuvalu	2015	Overdiagnosed	312	40	0.155	1	Total Cholesterol
Tuvalu	2015	Consistent non-HTN	312	448	0.000151	0.02718	Total Cholesterol
Uganda	2014	Missed	645	33	0.146	1	Total Cholesterol
Uganda	2014	Overdiagnosed	645	158	0.000473	0.08514	Total Cholesterol
Uganda	2014	Consistent non-HTN	645	2140	1.52e-12	2.736e-10	Total Cholesterol
United Republic of Tanzania	2012	Missed	492	15	0.397	1	Total Cholesterol
United Republic of Tanzania	2012	Overdiagnosed	492	79	0.075	1	Total Cholesterol
United Republic of Tanzania	2012	Consistent non-HTN	492	969	7.96e-13	1.4328e-10	Total Cholesterol
Uruguay	2014	Missed	173	14	0.938	1	Total Cholesterol
Uruguay	2014	Overdiagnosed	173	44	0.675	1	Total Cholesterol
Uruguay	2014	Consistent non-HTN	173	644	0.145	1	Total Cholesterol
Vanuatu	2011	Missed	976	78	0.061	1	Total Cholesterol
Vanuatu	2011	Overdiagnosed	976	178	0.072	1	Total Cholesterol
Vanuatu	2011	Consistent non-HTN	976	2411	5.34e-13	9.612e-11	Total Cholesterol
Vietnam	2015	Missed	346	13	0.045	1	Total Cholesterol
Vietnam	2015	Overdiagnosed	346	81	0.006	1	Total Cholesterol
Vietnam	2015	Consistent non-HTN	346	2077	2.98e-10	5.364e-08	Total Cholesterol
Zambia	2017	Missed	408	32	0.346	1	Total Cholesterol
Zambia	2017	Overdiagnosed	408	156	0.096	1	Total Cholesterol
Zambia	2017	Consistent non-HTN	408	2195	1.15e-08	2.07e-06	Total Cholesterol
Afghanistan	2018	Missed	478	29	1.12e-20	1.8144e-18	10-year CV risk WHO
Afghanistan	2018	Overdiagnosed	478	89	1.56e-09	2.5272e-07	10-year CV risk WHO
Afghanistan	2018	Consistent non-HTN	478	1954	1e-37	1.62e-35	10-year CV risk WHO
Algeria	2017	Missed	811	69	5.34e-05	0.0086508	10-year CV risk WHO
Algeria	2017	Overdiagnosed	811	198	5.38e-19	8.7156e-17	10-year CV risk WHO
Algeria	2017	Consistent non-HTN	811	3575	2.47e-88	4.0014e-86	10-year CV risk WHO
American Samoa	2004	Missed	368	25	2.98e-11	4.8276e-09	10-year CV risk WHO
American Samoa	2004	Overdiagnosed	368	65	0.000941	0.152442	10-year CV risk WHO
American Samoa	2004	Consistent non-HTN	368	679	1.05e-21	1.701e-19	10-year CV risk WHO
Armenia	2016	Missed	412	17	0.000594	0.096228	10-year CV risk WHO
Armenia	2016	Overdiagnosed	412	49	8.11e-15	1.31382e-12	10-year CV risk WHO
Armenia	2016	Consistent non-HTN	412	727	4.93e-29	7.9866e-27	10-year CV risk WHO
Azerbaijan	2017	Missed	372	18	5.71e-14	9.2502e-12	10-year CV risk WHO
Azerbaijan	2017	Overdiagnosed	372	68	1.54e-11	2.4948e-09	10-year CV risk WHO
Azerbaijan	2017	Consistent non-HTN	372	1314	1.43e-23	2.3166e-21	10-year CV risk WHO
Bangladesh	2018	Missed	832	49	0.001	0.162	10-year CV risk WHO
Bangladesh	2018	Overdiagnosed	832	153	1.53e-15	2.4786e-13	10-year CV risk WHO
Bangladesh	2018	Consistent non-HTN	832	4654	2.11e-44	3.4182e-42	10-year CV risk WHO
Belarus	2017	Missed	705	22	0.000332	0.053784	10-year CV risk WHO
Belarus	2017	Overdiagnosed	705	125	1.44e-12	2.3328e-10	10-year CV risk WHO
Belarus	2017	Consistent non-HTN	705	1892	5.78e-76	9.3636e-74	10-year CV risk WHO
Benin	2015	Missed	1218	46	2.98e-08	4.8276e-06	10-year CV risk WHO
Benin	2015	Overdiagnosed	1218	186	3.39e-26	5.4918e-24	10-year CV risk WHO
Benin	2015	Consistent non-HTN	1218	2947	2.71e-77	4.3902e-75	10-year CV risk WHO
Bhutan	2019	Missed	888	44	0.117	1	10-year CV risk WHO
Bhutan	2019	Overdiagnosed	888	184	3.27e-09	5.2974e-07	10-year CV risk WHO
Bhutan	2019	Consistent non-HTN	888	3033	1.17e-66	1.8954e-64	10-year CV risk WHO
Botswana	2014	Missed	442	34	9.7e-05	0.015714	10-year CV risk WHO
Botswana	2014	Overdiagnosed	442	103	2.88e-10	4.6656e-08	10-year CV risk WHO
Botswana	2014	Consistent non-HTN	442	1652	2.19e-28	3.5478e-26	10-year CV risk WHO
Brunei Darussalam	2016	Missed	184	13	0.81	1	10-year CV risk WHO
Brunei Darussalam	2016	Overdiagnosed	184	50	0.00095	0.1539	10-year CV risk WHO
Brunei Darussalam	2016	Consistent non-HTN	184	995	1.31e-25	2.1222e-23	10-year CV risk WHO
Cabo Verde	2007	Missed	246	16	9.67e-09	1.56654e-06	10-year CV risk WHO
Cabo Verde	2007	Overdiagnosed	246	37	0.00012	0.01944	10-year CV risk WHO
Cabo Verde	2007	Consistent non-HTN	246	394	3.42e-19	5.5404e-17	10-year CV risk WHO
Cambodia	2010	Missed	331	28	1.61e-05	0.0026082	10-year CV risk WHO
Cambodia	2010	Overdiagnosed	331	83	1.03e-10	1.6686e-08	10-year CV risk WHO
Cambodia	2010	Consistent non-HTN	331	3961	2.51e-37	4.0662e-35	10-year CV risk WHO
Comoros	2011	Missed	303	9	0.764	1	10-year CV risk WHO
Comoros	2011	Overdiagnosed	303	53	8.34e-07	0.000135108	10-year CV risk WHO
Comoros	2011	Consistent non-HTN	303	774	2.24e-25	3.6288e-23	10-year CV risk WHO
Ecuador	2018	Missed	300	39	0.573	1	10-year CV risk WHO
Ecuador	2018	Overdiagnosed	300	106	1.67e-07	2.7054e-05	10-year CV risk WHO
Ecuador	2018	Consistent non-HTN	300	2727	4.23e-30	6.8526e-28	10-year CV risk WHO
Eritrea	2010	Missed	459	27	0.007	1	10-year CV risk WHO
Eritrea	2010	Overdiagnosed	459	120	2.62e-16	4.2444e-14	10-year CV risk WHO
Eritrea	2010	Consistent non-HTN	459	3546	2.74e-57	4.4388e-55	10-year CV risk WHO
Eswatini	2014	Missed	395	16	0.024	1	10-year CV risk WHO
Eswatini	2014	Overdiagnosed	395	77	1.42e-09	2.3004e-07	10-year CV risk WHO
Eswatini	2014	Consistent non-HTN	395	1271	1.84e-29	2.9808e-27	10-year CV risk WHO
Ethiopia	2015	Missed	1196	82	2.53e-07	4.0986e-05	10-year CV risk WHO
Ethiopia	2015	Overdiagnosed	1196	380	1.9e-27	3.078e-25	10-year CV risk WHO
Ethiopia	2015	Consistent non-HTN	1196	5773	1.7e-67	2.754e-65	10-year CV risk WHO
Georgia	2016	Missed	462	16	6.81e-06	0.00110322	10-year CV risk WHO
Georgia	2016	Overdiagnosed	462	71	1.56e-09	2.5272e-07	10-year CV risk WHO
Georgia	2016	Consistent non-HTN	462	1306	1.62e-27	2.6244e-25	10-year CV risk WHO
Guyana	2016	Missed	93	8	0.11	1	10-year CV risk WHO
Guyana	2016	Overdiagnosed	93	16	0.186	1	10-year CV risk WHO
Guyana	2016	Consistent non-HTN	93	455	2.61e-10	4.2282e-08	10-year CV risk WHO
Iraq	2015	Missed	1114	17	0.947	1	10-year CV risk WHO
Iraq	2015	Overdiagnosed	1114	98	1.51e-08	2.4462e-06	10-year CV risk WHO
Iraq	2015	Consistent non-HTN	1114	1937	7.86e-108	1.27332e-105	10-year CV risk WHO
Jordan	2019	Missed	286	25	8.12e-06	0.00131544	10-year CV risk WHO
Jordan	2019	Overdiagnosed	286	68	1.25e-06	0.0002025	10-year CV risk WHO
Jordan	2019	Consistent non-HTN	286	1941	5.26e-31	8.5212e-29	10-year CV risk WHO
Kenya	2015	Missed	750	34	0.002	0.324	10-year CV risk WHO
Kenya	2015	Overdiagnosed	750	195	2.25e-22	3.645e-20	10-year CV risk WHO
Kenya	2015	Consistent non-HTN	750	2484	5.89e-60	9.5418e-58	10-year CV risk WHO
Kiribati	2016	Missed	249	25	0.324	1	10-year CV risk WHO
Kiribati	2016	Overdiagnosed	249	54	0.117	1	10-year CV risk WHO
Kiribati	2016	Consistent non-HTN	249	638	4.52e-16	7.3224e-14	10-year CV risk WHO
Kuwait	2014	Missed	163	2	0.125	1	10-year CV risk WHO
Kuwait	2014	Overdiagnosed	163	30	0.803	1	10-year CV risk WHO
Kuwait	2014	Consistent non-HTN	163	1266	1.53e-11	2.4786e-09	10-year CV risk WHO
Kyrgyzstan	2013	Missed	637	36	0.000286	0.046332	10-year CV risk WHO
Kyrgyzstan	2013	Overdiagnosed	637	120	6.15e-09	9.963e-07	10-year CV risk WHO
Kyrgyzstan	2013	Consistent non-HTN	637	1022	1.03e-28	1.6686e-26	10-year CV risk WHO
Lao People's Democratic Republic	2013	Missed	232	22	0.014	1	10-year CV risk WHO
Lao People's Democratic Republic	2013	Overdiagnosed	232	82	0.003	0.486	10-year CV risk WHO
Lao People's Democratic Republic	2013	Consistent non-HTN	232	1820	5.25e-18	8.505e-16	10-year CV risk WHO
Lebanon	2017	Missed	163	4	0.002	0.324	10-year CV risk WHO
Lebanon	2017	Overdiagnosed	163	19	0.015	1	10-year CV risk WHO
Lebanon	2017	Consistent non-HTN	163	607	3.39e-15	5.4918e-13	10-year CV risk WHO
Lesotho	2012	Missed	453	15	0.012	1	10-year CV risk WHO
Lesotho	2012	Overdiagnosed	453	53	3.98e-11	6.4476e-09	10-year CV risk WHO
Lesotho	2012	Consistent non-HTN	453	972	5.73e-37	9.2826e-35	10-year CV risk WHO
Libya	2009	Missed	481	24	0.017	1	10-year CV risk WHO
Libya	2009	Overdiagnosed	481	78	4.4e-07	7.128e-05	10-year CV risk WHO
Libya	2009	Consistent non-HTN	481	825	1.21e-45	1.9602e-43	10-year CV risk WHO
Malawi	2017	Missed	399	27	0.236	1	10-year CV risk WHO
Malawi	2017	Overdiagnosed	399	96	1.17e-09	1.8954e-07	10-year CV risk WHO
Malawi	2017	Consistent non-HTN	399	2677	1.1e-35	1.782e-33	10-year CV risk WHO
Mongolia	2019	Missed	523	33	0.366	1	10-year CV risk WHO
Mongolia	2019	Overdiagnosed	523	116	0.002	0.324	10-year CV risk WHO
Mongolia	2019	Consistent non-HTN	523	3347	6.95e-37	1.1259e-34	10-year CV risk WHO
Morocco	2017	Missed	700	63	0.000163	0.026406	10-year CV risk WHO
Morocco	2017	Overdiagnosed	700	186	4.52e-23	7.3224e-21	10-year CV risk WHO
Morocco	2017	Consistent non-HTN	700	2591	3.17e-85	5.1354e-83	10-year CV risk WHO
Myanmar	2014	Missed	1117	47	0.08	1	10-year CV risk WHO
Myanmar	2014	Overdiagnosed	1117	163	2.82e-11	4.5684e-09	10-year CV risk WHO
Myanmar	2014	Consistent non-HTN	1117	4214	8.7e-89	1.4094e-86	10-year CV risk WHO
Nepal	2019	Missed	1028	38	0.000327	0.052974	10-year CV risk WHO
Nepal	2019	Overdiagnosed	1028	200	2.05e-19	3.321e-17	10-year CV risk WHO
Nepal	2019	Consistent non-HTN	1028	3162	3.41e-78	5.5242e-76	10-year CV risk WHO
Qatar	2012	Missed	129	9	0.022	1	10-year CV risk WHO
Qatar	2012	Overdiagnosed	129	49	0.038	1	10-year CV risk WHO
Qatar	2012	Consistent non-HTN	129	870	5.92e-11	9.5904e-09	10-year CV risk WHO
Republic of Moldova	2013	Missed	667	23	0.001	0.162	10-year CV risk WHO
Republic of Moldova	2013	Overdiagnosed	667	102	1.41e-13	2.2842e-11	10-year CV risk WHO
Republic of Moldova	2013	Consistent non-HTN	667	1303	6.86e-60	1.11132e-57	10-year CV risk WHO
Rwanda	2013	Missed	980	56	0.002	0.324	10-year CV risk WHO
Rwanda	2013	Overdiagnosed	980	284	1.05e-34	1.701e-32	10-year CV risk WHO
Rwanda	2013	Consistent non-HTN	980	4326	4.36e-61	7.0632e-59	10-year CV risk WHO
Samoa	2013	Missed	224	27	0.000106	0.017172	10-year CV risk WHO
Samoa	2013	Overdiagnosed	224	49	8.4e-09	1.3608e-06	10-year CV risk WHO
Samoa	2013	Consistent non-HTN	224	1014	4.76e-35	7.7112e-33	10-year CV risk WHO
Sao Tome and Principe	2019	Missed	242	23	0.002	0.324	10-year CV risk WHO
Sao Tome and Principe	2019	Overdiagnosed	242	65	4.37e-11	7.0794e-09	10-year CV risk WHO
Sao Tome and Principe	2019	Consistent non-HTN	242	1021	2.87e-24	4.6494e-22	10-year CV risk WHO
Seychelles	2004	Missed	178	7	0.05	1	10-year CV risk WHO
Seychelles	2004	Overdiagnosed	178	39	4.75e-05	0.007695	10-year CV risk WHO
Seychelles	2004	Consistent non-HTN	178	625	4.2e-17	6.804e-15	10-year CV risk WHO
Solomon Islands	2015	Missed	247	12	0.209	1	10-year CV risk WHO
Solomon Islands	2015	Overdiagnosed	247	52	3.38e-05	0.0054756	10-year CV risk WHO
Solomon Islands	2015	Consistent non-HTN	247	1111	7.9e-25	1.2798e-22	10-year CV risk WHO
Sri Lanka	2015	Missed	698	26	0.002	0.324	10-year CV risk WHO
Sri Lanka	2015	Overdiagnosed	698	162	3.98e-16	6.4476e-14	10-year CV risk WHO
Sri Lanka	2015	Consistent non-HTN	698	2295	4.75e-66	7.695e-64	10-year CV risk WHO
Sudan	2016	Missed	1655	108	1.41e-11	2.2842e-09	10-year CV risk WHO
Sudan	2016	Overdiagnosed	1655	314	8.84e-22	1.43208e-19	10-year CV risk WHO
Sudan	2016	Consistent non-HTN	1655	3615	2.99e-109	4.8438e-107	10-year CV risk WHO
Tajikistan	2017	Missed	638	28	0.003	0.486	10-year CV risk WHO
Tajikistan	2017	Overdiagnosed	638	144	1.9e-10	3.078e-08	10-year CV risk WHO
Tajikistan	2017	Consistent non-HTN	638	1114	7.25e-42	1.1745e-39	10-year CV risk WHO
Timor-Leste	2014	Missed	468	20	0.000163	0.026406	10-year CV risk WHO
Timor-Leste	2014	Overdiagnosed	468	81	1.77e-07	2.8674e-05	10-year CV risk WHO
Timor-Leste	2014	Consistent non-HTN	468	1495	2.92e-28	4.7304e-26	10-year CV risk WHO
Togo	2011	Missed	239	20	0.000238	0.038556	10-year CV risk WHO
Togo	2011	Overdiagnosed	239	49	2.12e-05	0.0034344	10-year CV risk WHO
Togo	2011	Consistent non-HTN	239	878	8.51e-20	1.37862e-17	10-year CV risk WHO
Turkmenistan	2018	Missed	553	25	0.007	1	10-year CV risk WHO
Turkmenistan	2018	Overdiagnosed	553	171	1.2e-06	0.0001944	10-year CV risk WHO
Turkmenistan	2018	Consistent non-HTN	553	2359	7.93e-28	1.28466e-25	10-year CV risk WHO
Uganda	2014	Missed	645	33	1.14e-06	0.00018468	10-year CV risk WHO
Uganda	2014	Overdiagnosed	645	158	1.22e-15	1.9764e-13	10-year CV risk WHO
Uganda	2014	Consistent non-HTN	645	2140	8.12e-40	1.31544e-37	10-year CV risk WHO
United Republic of Tanzania	2012	Missed	492	15	0.016	1	10-year CV risk WHO
United Republic of Tanzania	2012	Overdiagnosed	492	79	8.29e-26	1.34298e-23	10-year CV risk WHO
United Republic of Tanzania	2012	Consistent non-HTN	492	969	1.9e-45	3.078e-43	10-year CV risk WHO
Uruguay	2014	Missed	173	14	0.202	1	10-year CV risk WHO
Uruguay	2014	Overdiagnosed	173	44	0.003	0.486	10-year CV risk WHO
Uruguay	2014	Consistent non-HTN	173	644	1.26e-19	2.0412e-17	10-year CV risk WHO
Vanuatu	2011	Missed	976	78	0.000139	0.022518	10-year CV risk WHO
Vanuatu	2011	Overdiagnosed	976	178	8.72e-19	1.41264e-16	10-year CV risk WHO
Vanuatu	2011	Consistent non-HTN	976	2411	4.52e-91	7.3224e-89	10-year CV risk WHO
Vietnam	2015	Missed	346	13	0.001	0.162	10-year CV risk WHO
Vietnam	2015	Overdiagnosed	346	81	1.48e-13	2.3976e-11	10-year CV risk WHO
Vietnam	2015	Consistent non-HTN	346	2077	6.83e-42	1.10646e-39	10-year CV risk WHO
Zambia	2017	Missed	408	32	2.16e-05	0.0034992	10-year CV risk WHO
Zambia	2017	Overdiagnosed	408	156	3.39e-19	5.4918e-17	10-year CV risk WHO
Zambia	2017	Consistent non-HTN	408	2195	6.31e-32	1.02222e-29	10-year CV risk WHO
