# Supplementary material for: Simplified hypertension screening methods across 60 countries: An observational study
Source: PLoS Med. 2022 Apr 1;19(4):e1003975. doi: 10.1371/journal.pmed.1003975 (PMC9012386; doi:10.1371/journal.pmed.1003975)
Supplement: S7 Table — (CSV) [file pmed.1003975.s022.csv]

Country	Year	Level	N, cosistent HTN	N, levels	p-value	p-value, bonferroni	risk factor
Afghanistan	2018	Missed	465	42	4.19e-06	0.0007542	Age
Afghanistan	2018	Overdiagnosed	465	121	1.02e-07	1.836e-05	Age
Afghanistan	2018	Consistent non-HTN	465	1922	1.91e-32	3.438e-30	Age
Algeria	2017	Missed	789	91	9.4e-05	0.01692	Age
Algeria	2017	Overdiagnosed	789	237	5.17e-07	9.306e-05	Age
Algeria	2017	Consistent non-HTN	789	3536	1.77e-86	3.186e-84	Age
American Samoa	2004	Missed	353	40	0.177	1	Age
American Samoa	2004	Overdiagnosed	353	76	0.995	1	Age
American Samoa	2004	Consistent non-HTN	353	668	1.86e-08	3.348e-06	Age
Armenia	2016	Missed	408	21	0.006	1	Age
Armenia	2016	Overdiagnosed	408	63	0.028	1	Age
Armenia	2016	Consistent non-HTN	408	713	1.68e-58	3.024e-56	Age
Azerbaijan	2017	Missed	367	23	0.139	1	Age
Azerbaijan	2017	Overdiagnosed	367	92	0.005	0.9	Age
Azerbaijan	2017	Consistent non-HTN	367	1290	2.25e-32	4.05e-30	Age
Bangladesh	2018	Missed	805	76	0.017	1	Age
Bangladesh	2018	Overdiagnosed	805	193	0.000928	0.16704	Age
Bangladesh	2018	Consistent non-HTN	805	4614	1.44e-38	2.592e-36	Age
Belarus	2017	Missed	684	43	0.012	1	Age
Belarus	2017	Overdiagnosed	684	140	8.22e-05	0.014796	Age
Belarus	2017	Consistent non-HTN	684	1877	1.13e-69	2.034e-67	Age
Benin	2015	Missed	1208	56	0.007	1	Age
Benin	2015	Overdiagnosed	1208	275	5.9e-08	1.062e-05	Age
Benin	2015	Consistent non-HTN	1208	2858	7.77e-54	1.3986e-51	Age
Bhutan	2019	Missed	863	69	0.119	1	Age
Bhutan	2019	Overdiagnosed	863	207	0.000748	0.13464	Age
Bhutan	2019	Consistent non-HTN	863	3010	9.73e-62	1.7514e-59	Age
Botswana	2014	Missed	433	43	0.003	0.54	Age
Botswana	2014	Overdiagnosed	433	124	0.439	1	Age
Botswana	2014	Consistent non-HTN	433	1631	2.1e-26	3.78e-24	Age
British Virgin Islands	2009	Missed	51	5	0.98	1	Age
British Virgin Islands	2009	Overdiagnosed	51	17	0.003	0.54	Age
British Virgin Islands	2009	Consistent non-HTN	51	142	0.203	1	Age
Brunei Darussalam	2016	Missed	184	13	0.618	1	Age
Brunei Darussalam	2016	Overdiagnosed	184	65	0.00079	0.1422	Age
Brunei Darussalam	2016	Consistent non-HTN	184	980	6.46e-22	1.1628e-19	Age
Cabo Verde	2007	Missed	244	18	0.613	1	Age
Cabo Verde	2007	Overdiagnosed	244	63	0.027	1	Age
Cabo Verde	2007	Consistent non-HTN	244	368	7.52e-09	1.3536e-06	Age
Cambodia	2010	Missed	328	31	0.01	1	Age
Cambodia	2010	Overdiagnosed	328	162	0.002	0.36	Age
Cambodia	2010	Consistent non-HTN	328	3882	1.89e-29	3.402e-27	Age
Comoros	2011	Missed	296	16	0.034	1	Age
Comoros	2011	Overdiagnosed	296	92	0.001	0.18	Age
Comoros	2011	Consistent non-HTN	296	735	3.83e-17	6.894e-15	Age
Cook Islands	2015	Missed	108	14	0.494	1	Age
Cook Islands	2015	Overdiagnosed	108	48	0.434	1	Age
Cook Islands	2015	Consistent non-HTN	108	397	3.73e-08	6.714e-06	Age
Ecuador	2018	Missed	295	44	0.022	1	Age
Ecuador	2018	Overdiagnosed	295	101	6e-06	0.00108	Age
Ecuador	2018	Consistent non-HTN	295	2732	6e-32	1.08e-29	Age
Eritrea	2010	Missed	436	50	0.617	1	Age
Eritrea	2010	Overdiagnosed	436	137	2.47e-05	0.004446	Age
Eritrea	2010	Consistent non-HTN	436	3529	3.86e-41	6.948e-39	Age
Eswatini	2014	Missed	380	31	0.179	1	Age
Eswatini	2014	Overdiagnosed	380	110	8.97e-13	1.6146e-10	Age
Eswatini	2014	Consistent non-HTN	380	1238	1.79e-27	3.222e-25	Age
Ethiopia	2015	Missed	1155	123	0.024	1	Age
Ethiopia	2015	Overdiagnosed	1155	404	1.31e-14	2.358e-12	Age
Ethiopia	2015	Consistent non-HTN	1155	5749	7.41e-40	1.3338e-37	Age
Georgia	2016	Missed	461	17	0.701	1	Age
Georgia	2016	Overdiagnosed	461	87	0.000272	0.04896	Age
Georgia	2016	Consistent non-HTN	461	1290	2.22e-32	3.996e-30	Age
Guyana	2016	Missed	92	9	0.472	1	Age
Guyana	2016	Overdiagnosed	92	19	0.39	1	Age
Guyana	2016	Consistent non-HTN	92	452	6.04e-08	1.0872e-05	Age
Iraq	2015	Missed	1101	30	0.106	1	Age
Iraq	2015	Overdiagnosed	1101	103	4.2e-09	7.56e-07	Age
Iraq	2015	Consistent non-HTN	1101	1932	3.69e-114	6.642e-112	Age
Jordan	2019	Missed	280	31	0.031	1	Age
Jordan	2019	Overdiagnosed	280	77	0.000269	0.04842	Age
Jordan	2019	Consistent non-HTN	280	1932	6.37e-42	1.1466e-39	Age
Kenya	2015	Missed	742	42	5.14e-05	0.009252	Age
Kenya	2015	Overdiagnosed	742	239	3.71e-12	6.678e-10	Age
Kenya	2015	Consistent non-HTN	742	2440	1.77e-51	3.186e-49	Age
Kiribati	2016	Missed	251	23	0.187	1	Age
Kiribati	2016	Overdiagnosed	251	71	0.139	1	Age
Kiribati	2016	Consistent non-HTN	251	621	1.63e-08	2.934e-06	Age
Kuwait	2014	Missed	160	5	0.132	1	Age
Kuwait	2014	Overdiagnosed	160	25	0.457	1	Age
Kuwait	2014	Consistent non-HTN	160	1271	1.34e-05	0.002412	Age
Kyrgyzstan	2013	Missed	625	48	8.73e-06	0.0015714	Age
Kyrgyzstan	2013	Overdiagnosed	625	143	0.008	1	Age
Kyrgyzstan	2013	Consistent non-HTN	625	999	6.02e-40	1.0836e-37	Age
Lao People's Democratic Republic	2013	Missed	234	20	0.615	1	Age
Lao People's Democratic Republic	2013	Overdiagnosed	234	96	0.209	1	Age
Lao People's Democratic Republic	2013	Consistent non-HTN	234	1806	1.3e-13	2.34e-11	Age
Lebanon	2017	Missed	158	9	0.266	1	Age
Lebanon	2017	Overdiagnosed	158	23	0.709	1	Age
Lebanon	2017	Consistent non-HTN	158	603	1.12e-07	2.016e-05	Age
Lesotho	2012	Missed	450	18	0.99	1	Age
Lesotho	2012	Overdiagnosed	450	70	0.012	1	Age
Lesotho	2012	Consistent non-HTN	450	955	7.89e-25	1.4202e-22	Age
Libya	2009	Missed	474	31	0.000494	0.08892	Age
Libya	2009	Overdiagnosed	474	120	0.003	0.54	Age
Libya	2009	Consistent non-HTN	474	783	2.85e-37	5.13e-35	Age
Malawi	2017	Missed	384	42	0.22	1	Age
Malawi	2017	Overdiagnosed	384	145	1.84e-06	0.0003312	Age
Malawi	2017	Consistent non-HTN	384	2628	1.05e-27	1.89e-25	Age
Mongolia	2019	Missed	505	51	0.649	1	Age
Mongolia	2019	Overdiagnosed	505	132	0.073	1	Age
Mongolia	2019	Consistent non-HTN	505	3331	4.29e-35	7.722e-33	Age
Morocco	2017	Missed	698	65	0.03	1	Age
Morocco	2017	Overdiagnosed	698	214	1.94e-09	3.492e-07	Age
Morocco	2017	Consistent non-HTN	698	2563	3.51e-74	6.318e-72	Age
Myanmar	2014	Missed	1115	49	0.539	1	Age
Myanmar	2014	Overdiagnosed	1115	194	0.000138	0.02484	Age
Myanmar	2014	Consistent non-HTN	1115	4183	1.33e-45	2.394e-43	Age
Nauru	2016	Missed	118	18	0.075	1	Age
Nauru	2016	Overdiagnosed	118	22	0.005	0.9	Age
Nauru	2016	Consistent non-HTN	118	548	6.66e-16	1.1988e-13	Age
Nepal	2019	Missed	1009	57	0.003	0.54	Age
Nepal	2019	Overdiagnosed	1009	225	6.49e-11	1.1682e-08	Age
Nepal	2019	Consistent non-HTN	1009	3137	1.15e-67	2.07e-65	Age
Niue	2012	Missed	81	6	0.213	1	Age
Niue	2012	Overdiagnosed	81	35	0.52	1	Age
Niue	2012	Consistent non-HTN	81	370	1.05e-06	0.000189	Age
Qatar	2012	Missed	126	12	0.452	1	Age
Qatar	2012	Overdiagnosed	126	45	0.507	1	Age
Qatar	2012	Consistent non-HTN	126	874	4.76e-12	8.568e-10	Age
Republic of Moldova	2013	Missed	657	33	0.003	0.54	Age
Republic of Moldova	2013	Overdiagnosed	657	125	0.000375	0.0675	Age
Republic of Moldova	2013	Consistent non-HTN	657	1280	5.45e-53	9.81e-51	Age
Rwanda	2013	Missed	969	67	0.009	1	Age
Rwanda	2013	Overdiagnosed	969	341	1.52e-12	2.736e-10	Age
Rwanda	2013	Consistent non-HTN	969	4269	6.05e-60	1.089e-57	Age
Samoa	2013	Missed	235	16	0.022	1	Age
Samoa	2013	Overdiagnosed	235	59	0.021	1	Age
Samoa	2013	Consistent non-HTN	235	1004	1.29e-39	2.322e-37	Age
Sao Tome and Principe	2019	Missed	239	26	0.141	1	Age
Sao Tome and Principe	2019	Overdiagnosed	239	83	1.13e-06	0.0002034	Age
Sao Tome and Principe	2019	Consistent non-HTN	239	1003	2.17e-32	3.906e-30	Age
Seychelles	2004	Missed	170	15	0.021	1	Age
Seychelles	2004	Overdiagnosed	170	56	0.014	1	Age
Seychelles	2004	Consistent non-HTN	170	608	3.01e-14	5.418e-12	Age
Solomon Islands	2015	Missed	244	15	0.245	1	Age
Solomon Islands	2015	Overdiagnosed	244	73	0.008	1	Age
Solomon Islands	2015	Consistent non-HTN	244	1090	1.07e-18	1.926e-16	Age
Sri Lanka	2015	Missed	677	47	0.000103	0.01854	Age
Sri Lanka	2015	Overdiagnosed	677	158	6.22e-05	0.011196	Age
Sri Lanka	2015	Consistent non-HTN	677	2299	3.33e-52	5.994e-50	Age
Sudan	2016	Missed	1646	117	2.81e-06	0.0005058	Age
Sudan	2016	Overdiagnosed	1646	407	1.92e-12	3.456e-10	Age
Sudan	2016	Consistent non-HTN	1646	3522	6.59e-74	1.1862e-71	Age
Tajikistan	2017	Missed	616	50	0.003	0.54	Age
Tajikistan	2017	Overdiagnosed	616	201	6.61e-10	1.1898e-07	Age
Tajikistan	2017	Consistent non-HTN	616	1057	1.15e-57	2.07e-55	Age
Timor-Leste	2014	Missed	459	29	0.003	0.54	Age
Timor-Leste	2014	Overdiagnosed	459	106	0.015	1	Age
Timor-Leste	2014	Consistent non-HTN	459	1470	3.88e-17	6.984e-15	Age
Togo	2011	Missed	242	17	0.134	1	Age
Togo	2011	Overdiagnosed	242	60	0.000676	0.12168	Age
Togo	2011	Consistent non-HTN	242	867	5.36e-15	9.648e-13	Age
Tokelau	2014	Missed	69	5	0.686	1	Age
Tokelau	2014	Overdiagnosed	69	24	0.275	1	Age
Tokelau	2014	Consistent non-HTN	69	315	1.09e-09	1.962e-07	Age
Turkmenistan	2018	Missed	540	38	0.000474	0.08532	Age
Turkmenistan	2018	Overdiagnosed	540	218	0.053	1	Age
Turkmenistan	2018	Consistent non-HTN	540	2312	2.41e-45	4.338e-43	Age
Tuvalu	2015	Missed	316	19	0.316	1	Age
Tuvalu	2015	Overdiagnosed	316	59	0.000706	0.12708	Age
Tuvalu	2015	Consistent non-HTN	316	429	8.91e-29	1.6038e-26	Age
Uganda	2014	Missed	637	41	0.000131	0.02358	Age
Uganda	2014	Overdiagnosed	637	229	1.68e-08	3.024e-06	Age
Uganda	2014	Consistent non-HTN	637	2069	1.25e-25	2.25e-23	Age
United Republic of Tanzania	2012	Missed	482	25	0.543	1	Age
United Republic of Tanzania	2012	Overdiagnosed	482	109	5.03e-07	9.054e-05	Age
United Republic of Tanzania	2012	Consistent non-HTN	482	939	9.36e-37	1.6848e-34	Age
Uruguay	2014	Missed	167	20	0.064	1	Age
Uruguay	2014	Overdiagnosed	167	40	0.076	1	Age
Uruguay	2014	Consistent non-HTN	167	648	3.61e-20	6.498e-18	Age
Vanuatu	2011	Missed	979	75	0.007	1	Age
Vanuatu	2011	Overdiagnosed	979	254	1.47e-06	0.0002646	Age
Vanuatu	2011	Consistent non-HTN	979	2335	2.05e-63	3.69e-61	Age
Vietnam	2015	Missed	344	15	0.111	1	Age
Vietnam	2015	Overdiagnosed	344	117	0.013	1	Age
Vietnam	2015	Consistent non-HTN	344	2041	1.11e-40	1.998e-38	Age
Zambia	2017	Missed	405	35	0.005	0.9	Age
Zambia	2017	Overdiagnosed	405	203	1.13e-16	2.034e-14	Age
Zambia	2017	Consistent non-HTN	405	2148	1.26e-25	2.268e-23	Age
Afghanistan	2018	Missed	465	42	0.848	1	BMI
Afghanistan	2018	Overdiagnosed	465	121	0.025	1	BMI
Afghanistan	2018	Consistent non-HTN	465	1922	1.18e-21	2.124e-19	BMI
Algeria	2017	Missed	789	91	0.873	1	BMI
Algeria	2017	Overdiagnosed	789	237	0.667	1	BMI
Algeria	2017	Consistent non-HTN	789	3536	2.07e-18	3.726e-16	BMI
American Samoa	2004	Missed	353	40	0.418	1	BMI
American Samoa	2004	Overdiagnosed	353	76	0.663	1	BMI
American Samoa	2004	Consistent non-HTN	353	668	1.53e-09	2.754e-07	BMI
Armenia	2016	Missed	408	21	0.008	1	BMI
Armenia	2016	Overdiagnosed	408	63	0.048	1	BMI
Armenia	2016	Consistent non-HTN	408	713	5.55e-25	9.99e-23	BMI
Azerbaijan	2017	Missed	367	23	0.003	0.54	BMI
Azerbaijan	2017	Overdiagnosed	367	92	0.000111	0.01998	BMI
Azerbaijan	2017	Consistent non-HTN	367	1290	3.32e-24	5.976e-22	BMI
Bangladesh	2018	Missed	805	76	0.205	1	BMI
Bangladesh	2018	Overdiagnosed	805	193	0.253	1	BMI
Bangladesh	2018	Consistent non-HTN	805	4614	1.78e-38	3.204e-36	BMI
Belarus	2017	Missed	684	43	0.052	1	BMI
Belarus	2017	Overdiagnosed	684	140	0.08	1	BMI
Belarus	2017	Consistent non-HTN	684	1877	2.18e-27	3.924e-25	BMI
Benin	2015	Missed	1208	56	0.003	0.54	BMI
Benin	2015	Overdiagnosed	1208	275	0.004	0.72	BMI
Benin	2015	Consistent non-HTN	1208	2858	2e-21	3.6e-19	BMI
Bhutan	2019	Missed	863	69	0.088	1	BMI
Bhutan	2019	Overdiagnosed	863	207	0.308	1	BMI
Bhutan	2019	Consistent non-HTN	863	3010	1.04e-15	1.872e-13	BMI
Botswana	2014	Missed	433	43	0.000192	0.03456	BMI
Botswana	2014	Overdiagnosed	433	124	0.013	1	BMI
Botswana	2014	Consistent non-HTN	433	1631	1.29e-13	2.322e-11	BMI
British Virgin Islands	2009	Missed	51	5	0.979	1	BMI
British Virgin Islands	2009	Overdiagnosed	51	17	0.997	1	BMI
British Virgin Islands	2009	Consistent non-HTN	51	142	0.174	1	BMI
Brunei Darussalam	2016	Missed	184	13	0.365	1	BMI
Brunei Darussalam	2016	Overdiagnosed	184	65	0.581	1	BMI
Brunei Darussalam	2016	Consistent non-HTN	184	980	1.9e-11	3.42e-09	BMI
Cabo Verde	2007	Missed	244	18	0.705	1	BMI
Cabo Verde	2007	Overdiagnosed	244	63	0.113	1	BMI
Cabo Verde	2007	Consistent non-HTN	244	368	0.006	1	BMI
Cambodia	2010	Missed	328	31	0.386	1	BMI
Cambodia	2010	Overdiagnosed	328	162	0.029	1	BMI
Cambodia	2010	Consistent non-HTN	328	3882	1.67e-07	3.006e-05	BMI
Comoros	2011	Missed	296	16	0.654	1	BMI
Comoros	2011	Overdiagnosed	296	92	0.847	1	BMI
Comoros	2011	Consistent non-HTN	296	735	1.66e-05	0.002988	BMI
Cook Islands	2015	Missed	108	14	0.676	1	BMI
Cook Islands	2015	Overdiagnosed	108	48	0.104	1	BMI
Cook Islands	2015	Consistent non-HTN	108	397	2.83e-07	5.094e-05	BMI
Ecuador	2018	Missed	295	44	0.259	1	BMI
Ecuador	2018	Overdiagnosed	295	101	0.049	1	BMI
Ecuador	2018	Consistent non-HTN	295	2732	1.99e-11	3.582e-09	BMI
Eritrea	2010	Missed	436	50	0.43	1	BMI
Eritrea	2010	Overdiagnosed	436	137	0.085	1	BMI
Eritrea	2010	Consistent non-HTN	436	3529	3.23e-10	5.814e-08	BMI
Eswatini	2014	Missed	380	31	0.952	1	BMI
Eswatini	2014	Overdiagnosed	380	110	0.002	0.36	BMI
Eswatini	2014	Consistent non-HTN	380	1238	2.21e-11	3.978e-09	BMI
Ethiopia	2015	Missed	1155	123	0.164	1	BMI
Ethiopia	2015	Overdiagnosed	1155	404	0.036	1	BMI
Ethiopia	2015	Consistent non-HTN	1155	5749	1.53e-30	2.754e-28	BMI
Georgia	2016	Missed	461	17	0.366	1	BMI
Georgia	2016	Overdiagnosed	461	87	0.085	1	BMI
Georgia	2016	Consistent non-HTN	461	1290	1.71e-39	3.078e-37	BMI
Guyana	2016	Missed	92	9	0.362	1	BMI
Guyana	2016	Overdiagnosed	92	19	0.373	1	BMI
Guyana	2016	Consistent non-HTN	92	452	0.023	1	BMI
Iraq	2015	Missed	1101	30	0.028	1	BMI
Iraq	2015	Overdiagnosed	1101	103	0.002	0.36	BMI
Iraq	2015	Consistent non-HTN	1101	1932	6.14e-39	1.1052e-36	BMI
Jordan	2019	Missed	280	31	0.806	1	BMI
Jordan	2019	Overdiagnosed	280	77	0.151	1	BMI
Jordan	2019	Consistent non-HTN	280	1932	6.92e-23	1.2456e-20	BMI
Kenya	2015	Missed	742	42	0.316	1	BMI
Kenya	2015	Overdiagnosed	742	239	0.148	1	BMI
Kenya	2015	Consistent non-HTN	742	2440	7.3e-12	1.314e-09	BMI
Kiribati	2016	Missed	251	23	0.894	1	BMI
Kiribati	2016	Overdiagnosed	251	71	0.514	1	BMI
Kiribati	2016	Consistent non-HTN	251	621	3.17e-13	5.706e-11	BMI
Kuwait	2014	Missed	160	5	0.979	1	BMI
Kuwait	2014	Overdiagnosed	160	25	0.797	1	BMI
Kuwait	2014	Consistent non-HTN	160	1271	2.67e-08	4.806e-06	BMI
Kyrgyzstan	2013	Missed	625	48	0.011	1	BMI
Kyrgyzstan	2013	Overdiagnosed	625	143	0.00066	0.1188	BMI
Kyrgyzstan	2013	Consistent non-HTN	625	999	4.36e-34	7.848e-32	BMI
Lao People's Democratic Republic	2013	Missed	234	20	0.118	1	BMI
Lao People's Democratic Republic	2013	Overdiagnosed	234	96	0.562	1	BMI
Lao People's Democratic Republic	2013	Consistent non-HTN	234	1806	9.45e-19	1.701e-16	BMI
Lebanon	2017	Missed	158	9	0.312	1	BMI
Lebanon	2017	Overdiagnosed	158	23	0.663	1	BMI
Lebanon	2017	Consistent non-HTN	158	603	4.29e-07	7.722e-05	BMI
Lesotho	2012	Missed	450	18	0.164	1	BMI
Lesotho	2012	Overdiagnosed	450	70	0.876	1	BMI
Lesotho	2012	Consistent non-HTN	450	955	2.26e-08	4.068e-06	BMI
Libya	2009	Missed	474	31	0.368	1	BMI
Libya	2009	Overdiagnosed	474	120	0.523	1	BMI
Libya	2009	Consistent non-HTN	474	783	6.83e-09	1.2294e-06	BMI
Malawi	2017	Missed	384	42	0.125	1	BMI
Malawi	2017	Overdiagnosed	384	145	0.141	1	BMI
Malawi	2017	Consistent non-HTN	384	2628	2.02e-05	0.003636	BMI
Mongolia	2019	Missed	505	51	0.212	1	BMI
Mongolia	2019	Overdiagnosed	505	132	0.003	0.54	BMI
Mongolia	2019	Consistent non-HTN	505	3331	9.37e-44	1.6866e-41	BMI
Morocco	2017	Missed	698	65	0.766	1	BMI
Morocco	2017	Overdiagnosed	698	214	0.436	1	BMI
Morocco	2017	Consistent non-HTN	698	2563	8.78e-16	1.5804e-13	BMI
Myanmar	2014	Missed	1115	49	0.719	1	BMI
Myanmar	2014	Overdiagnosed	1115	194	0.215	1	BMI
Myanmar	2014	Consistent non-HTN	1115	4183	1.4e-32	2.52e-30	BMI
Nauru	2016	Missed	118	18	0.029	1	BMI
Nauru	2016	Overdiagnosed	118	22	0.093	1	BMI
Nauru	2016	Consistent non-HTN	118	548	6.63e-08	1.1934e-05	BMI
Nepal	2019	Missed	1009	57	0.645	1	BMI
Nepal	2019	Overdiagnosed	1009	225	0.728	1	BMI
Nepal	2019	Consistent non-HTN	1009	3137	6.16e-17	1.1088e-14	BMI
Niue	2012	Missed	81	6	0.554	1	BMI
Niue	2012	Overdiagnosed	81	35	0.214	1	BMI
Niue	2012	Consistent non-HTN	81	370	4.19e-05	0.007542	BMI
Qatar	2012	Missed	126	12	0.611	1	BMI
Qatar	2012	Overdiagnosed	126	45	0.974	1	BMI
Qatar	2012	Consistent non-HTN	126	874	8.72e-05	0.015696	BMI
Republic of Moldova	2013	Missed	657	33	0.039	1	BMI
Republic of Moldova	2013	Overdiagnosed	657	125	0.008	1	BMI
Republic of Moldova	2013	Consistent non-HTN	657	1280	8.59e-28	1.5462e-25	BMI
Rwanda	2013	Missed	969	67	0.004	0.72	BMI
Rwanda	2013	Overdiagnosed	969	341	0.239	1	BMI
Rwanda	2013	Consistent non-HTN	969	4269	2.36e-10	4.248e-08	BMI
Samoa	2013	Missed	235	16	0.581	1	BMI
Samoa	2013	Overdiagnosed	235	59	0.581	1	BMI
Samoa	2013	Consistent non-HTN	235	1004	1.23e-17	2.214e-15	BMI
Sao Tome and Principe	2019	Missed	239	26	0.639	1	BMI
Sao Tome and Principe	2019	Overdiagnosed	239	83	0.94	1	BMI
Sao Tome and Principe	2019	Consistent non-HTN	239	1003	0.004	0.72	BMI
Seychelles	2004	Missed	170	15	0.163	1	BMI
Seychelles	2004	Overdiagnosed	170	56	0.407	1	BMI
Seychelles	2004	Consistent non-HTN	170	608	4.3e-07	7.74e-05	BMI
Solomon Islands	2015	Missed	244	15	0.987	1	BMI
Solomon Islands	2015	Overdiagnosed	244	73	0.097	1	BMI
Solomon Islands	2015	Consistent non-HTN	244	1090	5.75e-11	1.035e-08	BMI
Sri Lanka	2015	Missed	677	47	0.17	1	BMI
Sri Lanka	2015	Overdiagnosed	677	158	0.84	1	BMI
Sri Lanka	2015	Consistent non-HTN	677	2299	8.72e-16	1.5696e-13	BMI
Sudan	2016	Missed	1646	117	0.088	1	BMI
Sudan	2016	Overdiagnosed	1646	407	2.79e-07	5.022e-05	BMI
Sudan	2016	Consistent non-HTN	1646	3522	3.76e-53	6.768e-51	BMI
Tajikistan	2017	Missed	616	50	0.259	1	BMI
Tajikistan	2017	Overdiagnosed	616	201	5.09e-06	0.0009162	BMI
Tajikistan	2017	Consistent non-HTN	616	1057	3.19e-30	5.742e-28	BMI
Timor-Leste	2014	Missed	459	29	0.689	1	BMI
Timor-Leste	2014	Overdiagnosed	459	106	0.399	1	BMI
Timor-Leste	2014	Consistent non-HTN	459	1470	3.66e-05	0.006588	BMI
Togo	2011	Missed	242	17	0.673	1	BMI
Togo	2011	Overdiagnosed	242	60	0.739	1	BMI
Togo	2011	Consistent non-HTN	242	867	0.000459	0.08262	BMI
Tokelau	2014	Missed	69	5	0.113	1	BMI
Tokelau	2014	Overdiagnosed	69	24	0.157	1	BMI
Tokelau	2014	Consistent non-HTN	69	315	1.13e-05	0.002034	BMI
Turkmenistan	2018	Missed	540	38	0.001	0.18	BMI
Turkmenistan	2018	Overdiagnosed	540	218	8.09e-09	1.4562e-06	BMI
Turkmenistan	2018	Consistent non-HTN	540	2312	2.48e-31	4.464e-29	BMI
Tuvalu	2015	Missed	316	19	0.011	1	BMI
Tuvalu	2015	Overdiagnosed	316	59	0.065	1	BMI
Tuvalu	2015	Consistent non-HTN	316	429	1.22e-22	2.196e-20	BMI
Uganda	2014	Missed	637	41	0.351	1	BMI
Uganda	2014	Overdiagnosed	637	229	0.055	1	BMI
Uganda	2014	Consistent non-HTN	637	2069	4.08e-06	0.0007344	BMI
United Republic of Tanzania	2012	Missed	482	25	0.843	1	BMI
United Republic of Tanzania	2012	Overdiagnosed	482	109	0.053	1	BMI
United Republic of Tanzania	2012	Consistent non-HTN	482	939	5.22e-06	0.0009396	BMI
Uruguay	2014	Missed	167	20	0.613	1	BMI
Uruguay	2014	Overdiagnosed	167	40	0.485	1	BMI
Uruguay	2014	Consistent non-HTN	167	648	9.42e-06	0.0016956	BMI
Vanuatu	2011	Missed	979	75	4e-04	0.072	BMI
Vanuatu	2011	Overdiagnosed	979	254	1.32e-05	0.002376	BMI
Vanuatu	2011	Consistent non-HTN	979	2335	1.97e-15	3.546e-13	BMI
Vietnam	2015	Missed	344	15	0.493	1	BMI
Vietnam	2015	Overdiagnosed	344	117	0.208	1	BMI
Vietnam	2015	Consistent non-HTN	344	2041	8.32e-14	1.4976e-11	BMI
Zambia	2017	Missed	405	35	0.409	1	BMI
Zambia	2017	Overdiagnosed	405	203	0.873	1	BMI
Zambia	2017	Consistent non-HTN	405	2148	1.12e-06	0.0002016	BMI
Afghanistan	2018	Missed	465	42	0.785	1	Waist circumference
Afghanistan	2018	Overdiagnosed	465	121	0.042	1	Waist circumference
Afghanistan	2018	Consistent non-HTN	465	1922	6.74e-20	1.2132e-17	Waist circumference
Algeria	2017	Missed	789	91	0.436	1	Waist circumference
Algeria	2017	Overdiagnosed	789	237	0.047	1	Waist circumference
Algeria	2017	Consistent non-HTN	789	3536	2.78e-36	5.004e-34	Waist circumference
American Samoa	2004	Missed	353	40	0.613	1	Waist circumference
American Samoa	2004	Overdiagnosed	353	76	0.279	1	Waist circumference
American Samoa	2004	Consistent non-HTN	353	668	1.84e-13	3.312e-11	Waist circumference
Armenia	2016	Missed	408	21	0.102	1	Waist circumference
Armenia	2016	Overdiagnosed	408	63	0.261	1	Waist circumference
Armenia	2016	Consistent non-HTN	408	713	2.2e-32	3.96e-30	Waist circumference
Azerbaijan	2017	Missed	367	23	0.003	0.54	Waist circumference
Azerbaijan	2017	Overdiagnosed	367	92	0.003	0.54	Waist circumference
Azerbaijan	2017	Consistent non-HTN	367	1290	1.78e-18	3.204e-16	Waist circumference
Bangladesh	2018	Missed	805	76	0.935	1	Waist circumference
Bangladesh	2018	Overdiagnosed	805	193	0.55	1	Waist circumference
Bangladesh	2018	Consistent non-HTN	805	4614	1.97e-46	3.546e-44	Waist circumference
Belarus	2017	Missed	684	43	0.36	1	Waist circumference
Belarus	2017	Overdiagnosed	684	140	0.111	1	Waist circumference
Belarus	2017	Consistent non-HTN	684	1877	1.81e-49	3.258e-47	Waist circumference
Benin	2015	Missed	1208	56	0.006	1	Waist circumference
Benin	2015	Overdiagnosed	1208	275	1.48e-05	0.002664	Waist circumference
Benin	2015	Consistent non-HTN	1208	2858	5.68e-38	1.0224e-35	Waist circumference
Bhutan	2019	Missed	863	69	0.053	1	Waist circumference
Bhutan	2019	Overdiagnosed	863	207	0.084	1	Waist circumference
Bhutan	2019	Consistent non-HTN	863	3010	1.32e-30	2.376e-28	Waist circumference
Botswana	2014	Missed	433	43	0.036	1	Waist circumference
Botswana	2014	Overdiagnosed	433	124	0.178	1	Waist circumference
Botswana	2014	Consistent non-HTN	433	1631	4e-13	7.2e-11	Waist circumference
British Virgin Islands	2009	Missed	51	5	0.998	1	Waist circumference
British Virgin Islands	2009	Overdiagnosed	51	17	0.716	1	Waist circumference
British Virgin Islands	2009	Consistent non-HTN	51	142	0.017	1	Waist circumference
Brunei Darussalam	2016	Missed	184	13	0.015	1	Waist circumference
Brunei Darussalam	2016	Overdiagnosed	184	65	0.042	1	Waist circumference
Brunei Darussalam	2016	Consistent non-HTN	184	980	7.17e-20	1.2906e-17	Waist circumference
Cabo Verde	2007	Missed	244	18	0.523	1	Waist circumference
Cabo Verde	2007	Overdiagnosed	244	63	0.297	1	Waist circumference
Cabo Verde	2007	Consistent non-HTN	244	368	0.006	1	Waist circumference
Cambodia	2010	Missed	328	31	0.883	1	Waist circumference
Cambodia	2010	Overdiagnosed	328	162	0.000829	0.14922	Waist circumference
Cambodia	2010	Consistent non-HTN	328	3882	3.81e-16	6.858e-14	Waist circumference
Comoros	2011	Missed	296	16	0.326	1	Waist circumference
Comoros	2011	Overdiagnosed	296	92	0.851	1	Waist circumference
Comoros	2011	Consistent non-HTN	296	735	1.23e-07	2.214e-05	Waist circumference
Cook Islands	2015	Missed	108	14	0.993	1	Waist circumference
Cook Islands	2015	Overdiagnosed	108	48	0.084	1	Waist circumference
Cook Islands	2015	Consistent non-HTN	108	397	2.09e-11	3.762e-09	Waist circumference
Ecuador	2018	Missed	295	44	0.267	1	Waist circumference
Ecuador	2018	Overdiagnosed	295	101	0.007	1	Waist circumference
Ecuador	2018	Consistent non-HTN	295	2732	3.51e-21	6.318e-19	Waist circumference
Eritrea	2010	Missed	436	50	0.784	1	Waist circumference
Eritrea	2010	Overdiagnosed	436	137	0.027	1	Waist circumference
Eritrea	2010	Consistent non-HTN	436	3529	3.65e-14	6.57e-12	Waist circumference
Eswatini	2014	Missed	380	31	0.621	1	Waist circumference
Eswatini	2014	Overdiagnosed	380	110	8.24e-05	0.014832	Waist circumference
Eswatini	2014	Consistent non-HTN	380	1238	1.22e-17	2.196e-15	Waist circumference
Ethiopia	2015	Missed	1155	123	0.007	1	Waist circumference
Ethiopia	2015	Overdiagnosed	1155	404	3.95e-06	0.000711	Waist circumference
Ethiopia	2015	Consistent non-HTN	1155	5749	7.76e-38	1.3968e-35	Waist circumference
Georgia	2016	Missed	461	17	0.483	1	Waist circumference
Georgia	2016	Overdiagnosed	461	87	0.00012	0.0216	Waist circumference
Georgia	2016	Consistent non-HTN	461	1290	2.74e-39	4.932e-37	Waist circumference
Guyana	2016	Missed	92	9	0.424	1	Waist circumference
Guyana	2016	Overdiagnosed	92	19	0.629	1	Waist circumference
Guyana	2016	Consistent non-HTN	92	452	0.001	0.18	Waist circumference
Iraq	2015	Missed	1101	30	0.12	1	Waist circumference
Iraq	2015	Overdiagnosed	1101	103	0.000227	0.04086	Waist circumference
Iraq	2015	Consistent non-HTN	1101	1932	1.83e-58	3.294e-56	Waist circumference
Jordan	2019	Missed	280	31	0.078	1	Waist circumference
Jordan	2019	Overdiagnosed	280	77	0.01	1	Waist circumference
Jordan	2019	Consistent non-HTN	280	1932	2.06e-29	3.708e-27	Waist circumference
Kenya	2015	Missed	742	42	0.026	1	Waist circumference
Kenya	2015	Overdiagnosed	742	239	0.001	0.18	Waist circumference
Kenya	2015	Consistent non-HTN	742	2440	1.05e-22	1.89e-20	Waist circumference
Kiribati	2016	Missed	251	23	0.34	1	Waist circumference
Kiribati	2016	Overdiagnosed	251	71	0.075	1	Waist circumference
Kiribati	2016	Consistent non-HTN	251	621	5.51e-16	9.918e-14	Waist circumference
Kuwait	2014	Missed	160	5	0.989	1	Waist circumference
Kuwait	2014	Overdiagnosed	160	25	0.702	1	Waist circumference
Kuwait	2014	Consistent non-HTN	160	1271	2.1e-13	3.78e-11	Waist circumference
Kyrgyzstan	2013	Missed	625	48	6e-04	0.108	Waist circumference
Kyrgyzstan	2013	Overdiagnosed	625	143	1.14e-07	2.052e-05	Waist circumference
Kyrgyzstan	2013	Consistent non-HTN	625	999	2.31e-50	4.158e-48	Waist circumference
Lao People's Democratic Republic	2013	Missed	234	20	0.145	1	Waist circumference
Lao People's Democratic Republic	2013	Overdiagnosed	234	96	0.074	1	Waist circumference
Lao People's Democratic Republic	2013	Consistent non-HTN	234	1806	2.02e-24	3.636e-22	Waist circumference
Lebanon	2017	Missed	158	9	0.187	1	Waist circumference
Lebanon	2017	Overdiagnosed	158	23	0.895	1	Waist circumference
Lebanon	2017	Consistent non-HTN	158	603	2.37e-06	0.0004266	Waist circumference
Lesotho	2012	Missed	450	18	0.157	1	Waist circumference
Lesotho	2012	Overdiagnosed	450	70	0.019	1	Waist circumference
Lesotho	2012	Consistent non-HTN	450	955	8.8e-13	1.584e-10	Waist circumference
Libya	2009	Missed	474	31	0.133	1	Waist circumference
Libya	2009	Overdiagnosed	474	120	0.622	1	Waist circumference
Libya	2009	Consistent non-HTN	474	783	3.58e-09	6.444e-07	Waist circumference
Malawi	2017	Missed	384	42	0.319	1	Waist circumference
Malawi	2017	Overdiagnosed	384	145	0.063	1	Waist circumference
Malawi	2017	Consistent non-HTN	384	2628	9.01e-08	1.6218e-05	Waist circumference
Mongolia	2019	Missed	505	51	0.799	1	Waist circumference
Mongolia	2019	Overdiagnosed	505	132	0.003	0.54	Waist circumference
Mongolia	2019	Consistent non-HTN	505	3331	2.71e-42	4.878e-40	Waist circumference
Morocco	2017	Missed	698	65	0.743	1	Waist circumference
Morocco	2017	Overdiagnosed	698	214	0.006	1	Waist circumference
Morocco	2017	Consistent non-HTN	698	2563	2.66e-26	4.788e-24	Waist circumference
Myanmar	2014	Missed	1115	49	0.889	1	Waist circumference
Myanmar	2014	Overdiagnosed	1115	194	0.016	1	Waist circumference
Myanmar	2014	Consistent non-HTN	1115	4183	6.23e-37	1.1214e-34	Waist circumference
Nauru	2016	Missed	118	18	0.697	1	Waist circumference
Nauru	2016	Overdiagnosed	118	22	0.007	1	Waist circumference
Nauru	2016	Consistent non-HTN	118	548	1.59e-09	2.862e-07	Waist circumference
Nepal	2019	Missed	1009	57	0.561	1	Waist circumference
Nepal	2019	Overdiagnosed	1009	225	0.546	1	Waist circumference
Nepal	2019	Consistent non-HTN	1009	3137	3.36e-22	6.048e-20	Waist circumference
Niue	2012	Missed	81	6	0.94	1	Waist circumference
Niue	2012	Overdiagnosed	81	35	0.1	1	Waist circumference
Niue	2012	Consistent non-HTN	81	370	1.93e-08	3.474e-06	Waist circumference
Qatar	2012	Missed	126	12	0.144	1	Waist circumference
Qatar	2012	Overdiagnosed	126	45	0.684	1	Waist circumference
Qatar	2012	Consistent non-HTN	126	874	1.5e-07	2.7e-05	Waist circumference
Republic of Moldova	2013	Missed	657	33	0.013	1	Waist circumference
Republic of Moldova	2013	Overdiagnosed	657	125	0.00046	0.0828	Waist circumference
Republic of Moldova	2013	Consistent non-HTN	657	1280	6.5e-43	1.17e-40	Waist circumference
Rwanda	2013	Missed	969	67	0.033	1	Waist circumference
Rwanda	2013	Overdiagnosed	969	341	0.013	1	Waist circumference
Rwanda	2013	Consistent non-HTN	969	4269	3.78e-15	6.804e-13	Waist circumference
Samoa	2013	Missed	235	16	0.941	1	Waist circumference
Samoa	2013	Overdiagnosed	235	59	0.19	1	Waist circumference
Samoa	2013	Consistent non-HTN	235	1004	2.49e-23	4.482e-21	Waist circumference
Sao Tome and Principe	2019	Missed	239	26	0.944	1	Waist circumference
Sao Tome and Principe	2019	Overdiagnosed	239	83	0.1	1	Waist circumference
Sao Tome and Principe	2019	Consistent non-HTN	239	1003	1.39e-06	0.0002502	Waist circumference
Seychelles	2004	Missed	170	15	0.024	1	Waist circumference
Seychelles	2004	Overdiagnosed	170	56	0.509	1	Waist circumference
Seychelles	2004	Consistent non-HTN	170	608	1.01e-12	1.818e-10	Waist circumference
Solomon Islands	2015	Missed	244	15	0.548	1	Waist circumference
Solomon Islands	2015	Overdiagnosed	244	73	0.087	1	Waist circumference
Solomon Islands	2015	Consistent non-HTN	244	1090	9.07e-11	1.6326e-08	Waist circumference
Sri Lanka	2015	Missed	677	47	0.042	1	Waist circumference
Sri Lanka	2015	Overdiagnosed	677	158	0.226	1	Waist circumference
Sri Lanka	2015	Consistent non-HTN	677	2299	2e-26	3.6e-24	Waist circumference
Sudan	2016	Missed	1646	117	0.002	0.36	Waist circumference
Sudan	2016	Overdiagnosed	1646	407	5.01e-12	9.018e-10	Waist circumference
Sudan	2016	Consistent non-HTN	1646	3522	3.75e-77	6.75e-75	Waist circumference
Tajikistan	2017	Missed	616	50	0.27	1	Waist circumference
Tajikistan	2017	Overdiagnosed	616	201	0.000742	0.13356	Waist circumference
Tajikistan	2017	Consistent non-HTN	616	1057	8.6e-21	1.548e-18	Waist circumference
Timor-Leste	2014	Missed	459	29	0.269	1	Waist circumference
Timor-Leste	2014	Overdiagnosed	459	106	0.639	1	Waist circumference
Timor-Leste	2014	Consistent non-HTN	459	1470	2.34e-06	0.0004212	Waist circumference
Togo	2011	Missed	242	17	0.549	1	Waist circumference
Togo	2011	Overdiagnosed	242	60	0.956	1	Waist circumference
Togo	2011	Consistent non-HTN	242	867	4.5e-05	0.0081	Waist circumference
Tokelau	2014	Missed	69	5	0.458	1	Waist circumference
Tokelau	2014	Overdiagnosed	69	24	0.378	1	Waist circumference
Tokelau	2014	Consistent non-HTN	69	315	1.8e-07	3.24e-05	Waist circumference
Turkmenistan	2018	Missed	540	38	0.000111	0.01998	Waist circumference
Turkmenistan	2018	Overdiagnosed	540	218	8.43e-05	0.015174	Waist circumference
Turkmenistan	2018	Consistent non-HTN	540	2312	5.66e-36	1.0188e-33	Waist circumference
Tuvalu	2015	Missed	316	19	0.029	1	Waist circumference
Tuvalu	2015	Overdiagnosed	316	59	0.012	1	Waist circumference
Tuvalu	2015	Consistent non-HTN	316	429	1.6e-26	2.88e-24	Waist circumference
Uganda	2014	Missed	637	41	0.242	1	Waist circumference
Uganda	2014	Overdiagnosed	637	229	0.000664	0.11952	Waist circumference
Uganda	2014	Consistent non-HTN	637	2069	1.37e-13	2.466e-11	Waist circumference
United Republic of Tanzania	2012	Missed	482	25	0.973	1	Waist circumference
United Republic of Tanzania	2012	Overdiagnosed	482	109	0.005	0.9	Waist circumference
United Republic of Tanzania	2012	Consistent non-HTN	482	939	7.63e-12	1.3734e-09	Waist circumference
Uruguay	2014	Missed	167	20	0.107	1	Waist circumference
Uruguay	2014	Overdiagnosed	167	40	0.391	1	Waist circumference
Uruguay	2014	Consistent non-HTN	167	648	2.83e-10	5.094e-08	Waist circumference
Vanuatu	2011	Missed	979	75	0.008	1	Waist circumference
Vanuatu	2011	Overdiagnosed	979	254	0.008	1	Waist circumference
Vanuatu	2011	Consistent non-HTN	979	2335	4.86e-09	8.748e-07	Waist circumference
Vietnam	2015	Missed	344	15	0.287	1	Waist circumference
Vietnam	2015	Overdiagnosed	344	117	0.05	1	Waist circumference
Vietnam	2015	Consistent non-HTN	344	2041	1.38e-24	2.484e-22	Waist circumference
Zambia	2017	Missed	405	35	0.362	1	Waist circumference
Zambia	2017	Overdiagnosed	405	203	0.116	1	Waist circumference
Zambia	2017	Consistent non-HTN	405	2148	1.71e-09	3.078e-07	Waist circumference
Afghanistan	2018	Missed	465	42	0.002	0.36	FPG
Afghanistan	2018	Overdiagnosed	465	121	0.002	0.36	FPG
Afghanistan	2018	Consistent non-HTN	465	1922	6.78e-06	0.0012204	FPG
Algeria	2017	Missed	789	91	0.000343	0.06174	FPG
Algeria	2017	Overdiagnosed	789	237	0.061	1	FPG
Algeria	2017	Consistent non-HTN	789	3536	3.57e-10	6.426e-08	FPG
American Samoa	2004	Missed	353	40	1.59e-06	0.0002862	FPG
American Samoa	2004	Overdiagnosed	353	76	0.793	1	FPG
American Samoa	2004	Consistent non-HTN	353	668	9.16e-06	0.0016488	FPG
Armenia	2016	Missed	408	21	0.012	1	FPG
Armenia	2016	Overdiagnosed	408	63	0.001	0.18	FPG
Armenia	2016	Consistent non-HTN	408	713	6.73e-08	1.2114e-05	FPG
Azerbaijan	2017	Missed	367	23	0.003	0.54	FPG
Azerbaijan	2017	Overdiagnosed	367	92	0.109	1	FPG
Azerbaijan	2017	Consistent non-HTN	367	1290	8.79e-06	0.0015822	FPG
Bangladesh	2018	Missed	805	76	0.2	1	FPG
Bangladesh	2018	Overdiagnosed	805	193	0.155	1	FPG
Bangladesh	2018	Consistent non-HTN	805	4614	4.14e-11	7.452e-09	FPG
Belarus	2017	Missed	684	43	0.778	1	FPG
Belarus	2017	Overdiagnosed	684	140	0.062	1	FPG
Belarus	2017	Consistent non-HTN	684	1877	9.85e-06	0.001773	FPG
Benin	2015	Missed	1208	56	0.000552	0.09936	FPG
Benin	2015	Overdiagnosed	1208	275	0.058	1	FPG
Benin	2015	Consistent non-HTN	1208	2858	3.01e-05	0.005418	FPG
Bhutan	2019	Missed	863	69	0.007	1	FPG
Bhutan	2019	Overdiagnosed	863	207	0.573	1	FPG
Bhutan	2019	Consistent non-HTN	863	3010	4.81e-08	8.658e-06	FPG
Botswana	2014	Missed	433	43	0.004	0.72	FPG
Botswana	2014	Overdiagnosed	433	124	0.031	1	FPG
Botswana	2014	Consistent non-HTN	433	1631	0.015	1	FPG
British Virgin Islands	2009	Missed	51	5	0.181	1	FPG
British Virgin Islands	2009	Overdiagnosed	51	17	0.823	1	FPG
British Virgin Islands	2009	Consistent non-HTN	51	142	0.39	1	FPG
Brunei Darussalam	2016	Missed	184	13	0.839	1	FPG
Brunei Darussalam	2016	Overdiagnosed	184	65	0.263	1	FPG
Brunei Darussalam	2016	Consistent non-HTN	184	980	6.37e-07	0.00011466	FPG
Cabo Verde	2007	Missed	244	18	0.09	1	FPG
Cabo Verde	2007	Overdiagnosed	244	63	0.42	1	FPG
Cabo Verde	2007	Consistent non-HTN	244	368	0.238	1	FPG
Cambodia	2010	Missed	328	31	0.122	1	FPG
Cambodia	2010	Overdiagnosed	328	162	0.715	1	FPG
Cambodia	2010	Consistent non-HTN	328	3882	3.58e-05	0.006444	FPG
Comoros	2011	Missed	296	16	0.731	1	FPG
Comoros	2011	Overdiagnosed	296	92	0.007	1	FPG
Comoros	2011	Consistent non-HTN	296	735	0.043	1	FPG
Cook Islands	2015	Missed	108	14	0.264	1	FPG
Cook Islands	2015	Overdiagnosed	108	48	0.121	1	FPG
Cook Islands	2015	Consistent non-HTN	108	397	0.002	0.36	FPG
Ecuador	2018	Missed	295	44	0.844	1	FPG
Ecuador	2018	Overdiagnosed	295	101	0.000242	0.04356	FPG
Ecuador	2018	Consistent non-HTN	295	2732	3.94e-05	0.007092	FPG
Eritrea	2010	Missed	436	50	0.058	1	FPG
Eritrea	2010	Overdiagnosed	436	137	0.03	1	FPG
Eritrea	2010	Consistent non-HTN	436	3529	7.84e-06	0.0014112	FPG
Eswatini	2014	Missed	380	31	0.293	1	FPG
Eswatini	2014	Overdiagnosed	380	110	0.156	1	FPG
Eswatini	2014	Consistent non-HTN	380	1238	0.01	1	FPG
Ethiopia	2015	Missed	1155	123	0.536	1	FPG
Ethiopia	2015	Overdiagnosed	1155	404	0.004	0.72	FPG
Ethiopia	2015	Consistent non-HTN	1155	5749	1.21e-06	0.0002178	FPG
Georgia	2016	Missed	461	17	0.749	1	FPG
Georgia	2016	Overdiagnosed	461	87	0.066	1	FPG
Georgia	2016	Consistent non-HTN	461	1290	8.12e-07	0.00014616	FPG
Guyana	2016	Missed	92	9	0.358	1	FPG
Guyana	2016	Overdiagnosed	92	19	0.045	1	FPG
Guyana	2016	Consistent non-HTN	92	452	0.015	1	FPG
Iraq	2015	Missed	1101	30	0.303	1	FPG
Iraq	2015	Overdiagnosed	1101	103	0.542	1	FPG
Iraq	2015	Consistent non-HTN	1101	1932	1.53e-13	2.754e-11	FPG
Jordan	2019	Missed	280	31	3.28e-06	0.0005904	FPG
Jordan	2019	Overdiagnosed	280	77	0.171	1	FPG
Jordan	2019	Consistent non-HTN	280	1932	1.47e-06	0.0002646	FPG
Kenya	2015	Missed	742	42	0.327	1	FPG
Kenya	2015	Overdiagnosed	742	239	0.029	1	FPG
Kenya	2015	Consistent non-HTN	742	2440	0.000127	0.02286	FPG
Kiribati	2016	Missed	251	23	0.646	1	FPG
Kiribati	2016	Overdiagnosed	251	71	0.971	1	FPG
Kiribati	2016	Consistent non-HTN	251	621	0.014	1	FPG
Kuwait	2014	Missed	160	5	3.31e-05	0.005958	FPG
Kuwait	2014	Overdiagnosed	160	25	0.823	1	FPG
Kuwait	2014	Consistent non-HTN	160	1271	0.005	0.9	FPG
Kyrgyzstan	2013	Missed	625	48	0.45	1	FPG
Kyrgyzstan	2013	Overdiagnosed	625	143	0.229	1	FPG
Kyrgyzstan	2013	Consistent non-HTN	625	999	0.000249	0.04482	FPG
Lao People's Democratic Republic	2013	Missed	234	20	0.004	0.72	FPG
Lao People's Democratic Republic	2013	Overdiagnosed	234	96	0.51	1	FPG
Lao People's Democratic Republic	2013	Consistent non-HTN	234	1806	0.002	0.36	FPG
Lebanon	2017	Missed	158	9	0.11	1	FPG
Lebanon	2017	Overdiagnosed	158	23	5.06e-05	0.009108	FPG
Lebanon	2017	Consistent non-HTN	158	603	5.96e-05	0.010728	FPG
Lesotho	2012	Missed	450	18	0.043	1	FPG
Lesotho	2012	Overdiagnosed	450	70	0.806	1	FPG
Lesotho	2012	Consistent non-HTN	450	955	0.003	0.54	FPG
Libya	2009	Missed	474	31	0.129	1	FPG
Libya	2009	Overdiagnosed	474	120	0.305	1	FPG
Libya	2009	Consistent non-HTN	474	783	9.69e-10	1.7442e-07	FPG
Malawi	2017	Missed	384	42	0.859	1	FPG
Malawi	2017	Overdiagnosed	384	145	0.412	1	FPG
Malawi	2017	Consistent non-HTN	384	2628	0.035	1	FPG
Mongolia	2019	Missed	505	51	0.000207	0.03726	FPG
Mongolia	2019	Overdiagnosed	505	132	0.003	0.54	FPG
Mongolia	2019	Consistent non-HTN	505	3331	4.67e-07	8.406e-05	FPG
Morocco	2017	Missed	698	65	0.93	1	FPG
Morocco	2017	Overdiagnosed	698	214	0.079	1	FPG
Morocco	2017	Consistent non-HTN	698	2563	4.02e-10	7.236e-08	FPG
Myanmar	2014	Missed	1115	49	0.548	1	FPG
Myanmar	2014	Overdiagnosed	1115	194	0.082	1	FPG
Myanmar	2014	Consistent non-HTN	1115	4183	1.83e-15	3.294e-13	FPG
Nauru	2016	Missed	118	18	0.261	1	FPG
Nauru	2016	Overdiagnosed	118	22	0.29	1	FPG
Nauru	2016	Consistent non-HTN	118	548	0.016	1	FPG
Nepal	2019	Missed	1009	57	0.145	1	FPG
Nepal	2019	Overdiagnosed	1009	225	0.06	1	FPG
Nepal	2019	Consistent non-HTN	1009	3137	1.31e-05	0.002358	FPG
Niue	2012	Missed	81	6	0.907	1	FPG
Niue	2012	Overdiagnosed	81	35	0.452	1	FPG
Niue	2012	Consistent non-HTN	81	370	0.03	1	FPG
Qatar	2012	Missed	126	12	0.157	1	FPG
Qatar	2012	Overdiagnosed	126	45	0.075	1	FPG
Qatar	2012	Consistent non-HTN	126	874	0.339	1	FPG
Republic of Moldova	2013	Missed	657	33	0.504	1	FPG
Republic of Moldova	2013	Overdiagnosed	657	125	0.02	1	FPG
Republic of Moldova	2013	Consistent non-HTN	657	1280	8.08e-06	0.0014544	FPG
Rwanda	2013	Missed	969	67	0.098	1	FPG
Rwanda	2013	Overdiagnosed	969	341	0.564	1	FPG
Rwanda	2013	Consistent non-HTN	969	4269	0.02	1	FPG
Samoa	2013	Missed	235	16	0.005	0.9	FPG
Samoa	2013	Overdiagnosed	235	59	0.6	1	FPG
Samoa	2013	Consistent non-HTN	235	1004	6.84e-05	0.012312	FPG
Sao Tome and Principe	2019	Missed	239	26	0.316	1	FPG
Sao Tome and Principe	2019	Overdiagnosed	239	83	0.811	1	FPG
Sao Tome and Principe	2019	Consistent non-HTN	239	1003	0.17	1	FPG
Seychelles	2004	Missed	170	15	0.001	0.18	FPG
Seychelles	2004	Overdiagnosed	170	56	0.258	1	FPG
Seychelles	2004	Consistent non-HTN	170	608	0.000306	0.05508	FPG
Solomon Islands	2015	Missed	244	15	0.009	1	FPG
Solomon Islands	2015	Overdiagnosed	244	73	0.483	1	FPG
Solomon Islands	2015	Consistent non-HTN	244	1090	0.000791	0.14238	FPG
Sri Lanka	2015	Missed	677	47	0.147	1	FPG
Sri Lanka	2015	Overdiagnosed	677	158	0.157	1	FPG
Sri Lanka	2015	Consistent non-HTN	677	2299	2.96e-06	0.0005328	FPG
Sudan	2016	Missed	1646	117	0.078	1	FPG
Sudan	2016	Overdiagnosed	1646	407	0.013	1	FPG
Sudan	2016	Consistent non-HTN	1646	3522	3.18e-21	5.724e-19	FPG
Tajikistan	2017	Missed	616	50	0.021	1	FPG
Tajikistan	2017	Overdiagnosed	616	201	0.261	1	FPG
Tajikistan	2017	Consistent non-HTN	616	1057	0.00067	0.1206	FPG
Timor-Leste	2014	Missed	459	29	0.748	1	FPG
Timor-Leste	2014	Overdiagnosed	459	106	0.081	1	FPG
Timor-Leste	2014	Consistent non-HTN	459	1470	0.47	1	FPG
Togo	2011	Missed	242	17	0.9	1	FPG
Togo	2011	Overdiagnosed	242	60	0.847	1	FPG
Togo	2011	Consistent non-HTN	242	867	0.079	1	FPG
Tokelau	2014	Missed	69	5	0.924	1	FPG
Tokelau	2014	Overdiagnosed	69	24	0.377	1	FPG
Tokelau	2014	Consistent non-HTN	69	315	0.071	1	FPG
Turkmenistan	2018	Missed	540	38	0.99	1	FPG
Turkmenistan	2018	Overdiagnosed	540	218	4.18e-06	0.0007524	FPG
Turkmenistan	2018	Consistent non-HTN	540	2312	5.05e-08	9.09e-06	FPG
Tuvalu	2015	Missed	316	19	0.499	1	FPG
Tuvalu	2015	Overdiagnosed	316	59	0.048	1	FPG
Tuvalu	2015	Consistent non-HTN	316	429	0.032	1	FPG
Uganda	2014	Missed	637	41	0.012	1	FPG
Uganda	2014	Overdiagnosed	637	229	0.428	1	FPG
Uganda	2014	Consistent non-HTN	637	2069	0.001	0.18	FPG
United Republic of Tanzania	2012	Missed	482	25	0.777	1	FPG
United Republic of Tanzania	2012	Overdiagnosed	482	109	0.798	1	FPG
United Republic of Tanzania	2012	Consistent non-HTN	482	939	0.204	1	FPG
Uruguay	2014	Missed	167	20	0.264	1	FPG
Uruguay	2014	Overdiagnosed	167	40	0.114	1	FPG
Uruguay	2014	Consistent non-HTN	167	648	0.003	0.54	FPG
Vanuatu	2011	Missed	979	75	0.966	1	FPG
Vanuatu	2011	Overdiagnosed	979	254	0.122	1	FPG
Vanuatu	2011	Consistent non-HTN	979	2335	4.27e-09	7.686e-07	FPG
Vietnam	2015	Missed	344	15	0.121	1	FPG
Vietnam	2015	Overdiagnosed	344	117	0.014	1	FPG
Vietnam	2015	Consistent non-HTN	344	2041	2.59e-06	0.0004662	FPG
Zambia	2017	Missed	405	35	0.29	1	FPG
Zambia	2017	Overdiagnosed	405	203	0.000778	0.14004	FPG
Zambia	2017	Consistent non-HTN	405	2148	6.41e-06	0.0011538	FPG
Afghanistan	2018	Missed	465	42	0.803	1	Total Cholesterol
Afghanistan	2018	Overdiagnosed	465	121	0.016	1	Total Cholesterol
Afghanistan	2018	Consistent non-HTN	465	1922	2.36e-10	4.248e-08	Total Cholesterol
Algeria	2017	Missed	789	91	0.232	1	Total Cholesterol
Algeria	2017	Overdiagnosed	789	237	0.161	1	Total Cholesterol
Algeria	2017	Consistent non-HTN	789	3536	9.68e-17	1.7424e-14	Total Cholesterol
American Samoa	2004	Missed	353	40	0.225	1	Total Cholesterol
American Samoa	2004	Overdiagnosed	353	76	0.955	1	Total Cholesterol
American Samoa	2004	Consistent non-HTN	353	668	2.23e-05	0.004014	Total Cholesterol
Armenia	2016	Missed	408	21	0.119	1	Total Cholesterol
Armenia	2016	Overdiagnosed	408	63	0.017	1	Total Cholesterol
Armenia	2016	Consistent non-HTN	408	713	6.22e-15	1.1196e-12	Total Cholesterol
Azerbaijan	2017	Missed	367	23	0.029	1	Total Cholesterol
Azerbaijan	2017	Overdiagnosed	367	92	0.298	1	Total Cholesterol
Azerbaijan	2017	Consistent non-HTN	367	1290	3.6e-08	6.48e-06	Total Cholesterol
Bangladesh	2018	Missed	805	76	0.05	1	Total Cholesterol
Bangladesh	2018	Overdiagnosed	805	193	0.028	1	Total Cholesterol
Bangladesh	2018	Consistent non-HTN	805	4614	1.33e-26	2.394e-24	Total Cholesterol
Belarus	2017	Missed	684	43	0.012	1	Total Cholesterol
Belarus	2017	Overdiagnosed	684	140	0.029	1	Total Cholesterol
Belarus	2017	Consistent non-HTN	684	1877	5.48e-24	9.864e-22	Total Cholesterol
Benin	2015	Missed	1208	56	0.000852	0.15336	Total Cholesterol
Benin	2015	Overdiagnosed	1208	275	0.000194	0.03492	Total Cholesterol
Benin	2015	Consistent non-HTN	1208	2858	1.02e-18	1.836e-16	Total Cholesterol
Bhutan	2019	Missed	863	69	0.00017	0.0306	Total Cholesterol
Bhutan	2019	Overdiagnosed	863	207	0.000745	0.1341	Total Cholesterol
Bhutan	2019	Consistent non-HTN	863	3010	1.75e-27	3.15e-25	Total Cholesterol
Botswana	2014	Missed	433	43	0.019	1	Total Cholesterol
Botswana	2014	Overdiagnosed	433	124	0.061	1	Total Cholesterol
Botswana	2014	Consistent non-HTN	433	1631	1.29e-09	2.322e-07	Total Cholesterol
British Virgin Islands	2009	Missed	51	5	0.179	1	Total Cholesterol
British Virgin Islands	2009	Overdiagnosed	51	17	0.681	1	Total Cholesterol
British Virgin Islands	2009	Consistent non-HTN	51	142	0.127	1	Total Cholesterol
Brunei Darussalam	2016	Missed	184	13	0.119	1	Total Cholesterol
Brunei Darussalam	2016	Overdiagnosed	184	65	0.036	1	Total Cholesterol
Brunei Darussalam	2016	Consistent non-HTN	184	980	5.02e-08	9.036e-06	Total Cholesterol
Cabo Verde	2007	Missed	244	18	2.89e-06	0.0005202	Total Cholesterol
Cabo Verde	2007	Overdiagnosed	244	63	0.647	1	Total Cholesterol
Cabo Verde	2007	Consistent non-HTN	244	368	0.003	0.54	Total Cholesterol
Cambodia	2010	Missed	328	31	0.173	1	Total Cholesterol
Cambodia	2010	Overdiagnosed	328	162	0.124	1	Total Cholesterol
Cambodia	2010	Consistent non-HTN	328	3882	3.98e-06	0.0007164	Total Cholesterol
Comoros	2011	Missed	296	16	0.487	1	Total Cholesterol
Comoros	2011	Overdiagnosed	296	92	0.232	1	Total Cholesterol
Comoros	2011	Consistent non-HTN	296	735	1.29e-05	0.002322	Total Cholesterol
Cook Islands	2015	Missed	108	14	0.079	1	Total Cholesterol
Cook Islands	2015	Overdiagnosed	108	48	0.025	1	Total Cholesterol
Cook Islands	2015	Consistent non-HTN	108	397	0.002	0.36	Total Cholesterol
Ecuador	2018	Missed	295	44	0.035	1	Total Cholesterol
Ecuador	2018	Overdiagnosed	295	101	0.104	1	Total Cholesterol
Ecuador	2018	Consistent non-HTN	295	2732	2.99e-05	0.005382	Total Cholesterol
Eritrea	2010	Missed	436	50	0.368	1	Total Cholesterol
Eritrea	2010	Overdiagnosed	436	137	0.038	1	Total Cholesterol
Eritrea	2010	Consistent non-HTN	436	3529	4.94e-11	8.892e-09	Total Cholesterol
Eswatini	2014	Missed	380	31	0.803	1	Total Cholesterol
Eswatini	2014	Overdiagnosed	380	110	0.005	0.9	Total Cholesterol
Eswatini	2014	Consistent non-HTN	380	1238	2.97e-10	5.346e-08	Total Cholesterol
Ethiopia	2015	Missed	1155	123	0.476	1	Total Cholesterol
Ethiopia	2015	Overdiagnosed	1155	404	5.11e-07	9.198e-05	Total Cholesterol
Ethiopia	2015	Consistent non-HTN	1155	5749	8.13e-31	1.4634e-28	Total Cholesterol
Georgia	2016	Missed	461	17	0.665	1	Total Cholesterol
Georgia	2016	Overdiagnosed	461	87	0.984	1	Total Cholesterol
Georgia	2016	Consistent non-HTN	461	1290	6.35e-07	0.0001143	Total Cholesterol
Guyana	2016	Missed	92	9	0.207	1	Total Cholesterol
Guyana	2016	Overdiagnosed	92	19	0.125	1	Total Cholesterol
Guyana	2016	Consistent non-HTN	92	452	0.095	1	Total Cholesterol
Iraq	2015	Missed	1101	30	0.633	1	Total Cholesterol
Iraq	2015	Overdiagnosed	1101	103	0.858	1	Total Cholesterol
Iraq	2015	Consistent non-HTN	1101	1932	1.59e-16	2.862e-14	Total Cholesterol
Jordan	2019	Missed	280	31	0.11	1	Total Cholesterol
Jordan	2019	Overdiagnosed	280	77	0.002	0.36	Total Cholesterol
Jordan	2019	Consistent non-HTN	280	1932	1.19e-13	2.142e-11	Total Cholesterol
Kenya	2015	Missed	742	42	0.046	1	Total Cholesterol
Kenya	2015	Overdiagnosed	742	239	0.008	1	Total Cholesterol
Kenya	2015	Consistent non-HTN	742	2440	5.31e-14	9.558e-12	Total Cholesterol
Kiribati	2016	Missed	251	23	0.442	1	Total Cholesterol
Kiribati	2016	Overdiagnosed	251	71	0.881	1	Total Cholesterol
Kiribati	2016	Consistent non-HTN	251	621	0.052	1	Total Cholesterol
Kuwait	2014	Missed	160	5	0.024	1	Total Cholesterol
Kuwait	2014	Overdiagnosed	160	25	0.791	1	Total Cholesterol
Kuwait	2014	Consistent non-HTN	160	1271	6.86e-06	0.0012348	Total Cholesterol
Kyrgyzstan	2013	Missed	625	48	0.621	1	Total Cholesterol
Kyrgyzstan	2013	Overdiagnosed	625	143	0.027	1	Total Cholesterol
Kyrgyzstan	2013	Consistent non-HTN	625	999	1.48e-09	2.664e-07	Total Cholesterol
Lao People's Democratic Republic	2013	Missed	234	20	0.057	1	Total Cholesterol
Lao People's Democratic Republic	2013	Overdiagnosed	234	96	0.076	1	Total Cholesterol
Lao People's Democratic Republic	2013	Consistent non-HTN	234	1806	4.7e-15	8.46e-13	Total Cholesterol
Lebanon	2017	Missed	158	9	0.915	1	Total Cholesterol
Lebanon	2017	Overdiagnosed	158	23	0.908	1	Total Cholesterol
Lebanon	2017	Consistent non-HTN	158	603	0.065	1	Total Cholesterol
Lesotho	2012	Missed	450	18	0.028	1	Total Cholesterol
Lesotho	2012	Overdiagnosed	450	70	0.075	1	Total Cholesterol
Lesotho	2012	Consistent non-HTN	450	955	1.67e-13	3.006e-11	Total Cholesterol
Libya	2009	Missed	474	31	0.698	1	Total Cholesterol
Libya	2009	Overdiagnosed	474	120	0.079	1	Total Cholesterol
Libya	2009	Consistent non-HTN	474	783	1.14e-07	2.052e-05	Total Cholesterol
Malawi	2017	Missed	384	42	0.783	1	Total Cholesterol
Malawi	2017	Overdiagnosed	384	145	0.194	1	Total Cholesterol
Malawi	2017	Consistent non-HTN	384	2628	4.13e-11	7.434e-09	Total Cholesterol
Mongolia	2019	Missed	505	51	0.276	1	Total Cholesterol
Mongolia	2019	Overdiagnosed	505	132	0.004	0.72	Total Cholesterol
Mongolia	2019	Consistent non-HTN	505	3331	2.13e-14	3.834e-12	Total Cholesterol
Morocco	2017	Missed	698	65	0.99	1	Total Cholesterol
Morocco	2017	Overdiagnosed	698	214	0.149	1	Total Cholesterol
Morocco	2017	Consistent non-HTN	698	2563	1.16e-07	2.088e-05	Total Cholesterol
Myanmar	2014	Missed	1115	49	0.762	1	Total Cholesterol
Myanmar	2014	Overdiagnosed	1115	194	0.065	1	Total Cholesterol
Myanmar	2014	Consistent non-HTN	1115	4183	1.74e-19	3.132e-17	Total Cholesterol
Nauru	2016	Missed	118	18	0.093	1	Total Cholesterol
Nauru	2016	Overdiagnosed	118	22	0.007	1	Total Cholesterol
Nauru	2016	Consistent non-HTN	118	548	0.009	1	Total Cholesterol
Nepal	2019	Missed	1009	57	0.131	1	Total Cholesterol
Nepal	2019	Overdiagnosed	1009	225	0.000635	0.1143	Total Cholesterol
Nepal	2019	Consistent non-HTN	1009	3137	1.41e-17	2.538e-15	Total Cholesterol
Niue	2012	Missed	81	6	0.035	1	Total Cholesterol
Niue	2012	Overdiagnosed	81	35	0.292	1	Total Cholesterol
Niue	2012	Consistent non-HTN	81	370	0.00069	0.1242	Total Cholesterol
Qatar	2012	Missed	126	12	0.999	1	Total Cholesterol
Qatar	2012	Overdiagnosed	126	45	0.446	1	Total Cholesterol
Qatar	2012	Consistent non-HTN	126	874	0.602	1	Total Cholesterol
Republic of Moldova	2013	Missed	657	33	0.159	1	Total Cholesterol
Republic of Moldova	2013	Overdiagnosed	657	125	0.179	1	Total Cholesterol
Republic of Moldova	2013	Consistent non-HTN	657	1280	4.45e-11	8.01e-09	Total Cholesterol
Rwanda	2013	Missed	969	67	0.152	1	Total Cholesterol
Rwanda	2013	Overdiagnosed	969	341	0.093	1	Total Cholesterol
Rwanda	2013	Consistent non-HTN	969	4269	1.36e-12	2.448e-10	Total Cholesterol
Samoa	2013	Missed	235	16	0.229	1	Total Cholesterol
Samoa	2013	Overdiagnosed	235	59	0.848	1	Total Cholesterol
Samoa	2013	Consistent non-HTN	235	1004	3.66e-05	0.006588	Total Cholesterol
Sao Tome and Principe	2019	Missed	239	26	0.73	1	Total Cholesterol
Sao Tome and Principe	2019	Overdiagnosed	239	83	0.525	1	Total Cholesterol
Sao Tome and Principe	2019	Consistent non-HTN	239	1003	0.004	0.72	Total Cholesterol
Seychelles	2004	Missed	170	15	0.082	1	Total Cholesterol
Seychelles	2004	Overdiagnosed	170	56	0.179	1	Total Cholesterol
Seychelles	2004	Consistent non-HTN	170	608	0.002	0.36	Total Cholesterol
Solomon Islands	2015	Missed	244	15	0.971	1	Total Cholesterol
Solomon Islands	2015	Overdiagnosed	244	73	0.964	1	Total Cholesterol
Solomon Islands	2015	Consistent non-HTN	244	1090	2.1e-05	0.00378	Total Cholesterol
Sri Lanka	2015	Missed	677	47	0.00051	0.0918	Total Cholesterol
Sri Lanka	2015	Overdiagnosed	677	158	0.81	1	Total Cholesterol
Sri Lanka	2015	Consistent non-HTN	677	2299	1.49e-07	2.682e-05	Total Cholesterol
Sudan	2016	Missed	1646	117	0.003	0.54	Total Cholesterol
Sudan	2016	Overdiagnosed	1646	407	3.21e-08	5.778e-06	Total Cholesterol
Sudan	2016	Consistent non-HTN	1646	3522	2.15e-28	3.87e-26	Total Cholesterol
Tajikistan	2017	Missed	616	50	0.48	1	Total Cholesterol
Tajikistan	2017	Overdiagnosed	616	201	0.081	1	Total Cholesterol
Tajikistan	2017	Consistent non-HTN	616	1057	3.43e-16	6.174e-14	Total Cholesterol
Timor-Leste	2014	Missed	459	29	0.163	1	Total Cholesterol
Timor-Leste	2014	Overdiagnosed	459	106	0.018	1	Total Cholesterol
Timor-Leste	2014	Consistent non-HTN	459	1470	2.2e-06	0.000396	Total Cholesterol
Togo	2011	Missed	242	17	0.385	1	Total Cholesterol
Togo	2011	Overdiagnosed	242	60	0.057	1	Total Cholesterol
Togo	2011	Consistent non-HTN	242	867	0.058	1	Total Cholesterol
Tokelau	2014	Missed	69	5	0.973	1	Total Cholesterol
Tokelau	2014	Overdiagnosed	69	24	0.292	1	Total Cholesterol
Tokelau	2014	Consistent non-HTN	69	315	0.005	0.9	Total Cholesterol
Turkmenistan	2018	Missed	540	38	0.493	1	Total Cholesterol
Turkmenistan	2018	Overdiagnosed	540	218	0.203	1	Total Cholesterol
Turkmenistan	2018	Consistent non-HTN	540	2312	0.011	1	Total Cholesterol
Tuvalu	2015	Missed	316	19	0.017	1	Total Cholesterol
Tuvalu	2015	Overdiagnosed	316	59	0.649	1	Total Cholesterol
Tuvalu	2015	Consistent non-HTN	316	429	8.71e-06	0.0015678	Total Cholesterol
Uganda	2014	Missed	637	41	0.702	1	Total Cholesterol
Uganda	2014	Overdiagnosed	637	229	3.77e-05	0.006786	Total Cholesterol
Uganda	2014	Consistent non-HTN	637	2069	5.8e-12	1.044e-09	Total Cholesterol
United Republic of Tanzania	2012	Missed	482	25	0.463	1	Total Cholesterol
United Republic of Tanzania	2012	Overdiagnosed	482	109	0.006	1	Total Cholesterol
United Republic of Tanzania	2012	Consistent non-HTN	482	939	2.05e-12	3.69e-10	Total Cholesterol
Uruguay	2014	Missed	167	20	0.129	1	Total Cholesterol
Uruguay	2014	Overdiagnosed	167	40	0.796	1	Total Cholesterol
Uruguay	2014	Consistent non-HTN	167	648	0.072	1	Total Cholesterol
Vanuatu	2011	Missed	979	75	0.918	1	Total Cholesterol
Vanuatu	2011	Overdiagnosed	979	254	0.093	1	Total Cholesterol
Vanuatu	2011	Consistent non-HTN	979	2335	2.88e-12	5.184e-10	Total Cholesterol
Vietnam	2015	Missed	344	15	0.86	1	Total Cholesterol
Vietnam	2015	Overdiagnosed	344	117	0.044	1	Total Cholesterol
Vietnam	2015	Consistent non-HTN	344	2041	8.51e-10	1.5318e-07	Total Cholesterol
Zambia	2017	Missed	405	35	0.471	1	Total Cholesterol
Zambia	2017	Overdiagnosed	405	203	0.006	1	Total Cholesterol
Zambia	2017	Consistent non-HTN	405	2148	2.71e-08	4.878e-06	Total Cholesterol
Afghanistan	2018	Missed	465	42	6.71e-11	1.08702e-08	10-year CV risk WHO
Afghanistan	2018	Overdiagnosed	465	121	4.19e-16	6.7878e-14	10-year CV risk WHO
Afghanistan	2018	Consistent non-HTN	465	1922	1.94e-37	3.1428e-35	10-year CV risk WHO
Algeria	2017	Missed	789	91	2.87e-11	4.6494e-09	10-year CV risk WHO
Algeria	2017	Overdiagnosed	789	237	3.55e-20	5.751e-18	10-year CV risk WHO
Algeria	2017	Consistent non-HTN	789	3536	1.06e-89	1.7172e-87	10-year CV risk WHO
American Samoa	2004	Missed	353	40	9.99e-07	0.000161838	10-year CV risk WHO
American Samoa	2004	Overdiagnosed	353	76	0.018	1	10-year CV risk WHO
American Samoa	2004	Consistent non-HTN	353	668	3.05e-22	4.941e-20	10-year CV risk WHO
Armenia	2016	Missed	408	21	0.000506	0.081972	10-year CV risk WHO
Armenia	2016	Overdiagnosed	408	63	9.56e-09	1.54872e-06	10-year CV risk WHO
Armenia	2016	Consistent non-HTN	408	713	7.72e-30	1.25064e-27	10-year CV risk WHO
Azerbaijan	2017	Missed	367	23	2.83e-09	4.5846e-07	10-year CV risk WHO
Azerbaijan	2017	Overdiagnosed	367	92	3.33e-06	0.00053946	10-year CV risk WHO
Azerbaijan	2017	Consistent non-HTN	367	1290	8.65e-24	1.4013e-21	10-year CV risk WHO
Bangladesh	2018	Missed	805	76	4.05e-05	0.006561	10-year CV risk WHO
Bangladesh	2018	Overdiagnosed	805	193	8.68e-13	1.40616e-10	10-year CV risk WHO
Bangladesh	2018	Consistent non-HTN	805	4614	1.99e-45	3.2238e-43	10-year CV risk WHO
Belarus	2017	Missed	684	43	0.000491	0.079542	10-year CV risk WHO
Belarus	2017	Overdiagnosed	684	140	9.27e-11	1.50174e-08	10-year CV risk WHO
Belarus	2017	Consistent non-HTN	684	1877	4.95e-77	8.019e-75	10-year CV risk WHO
Benin	2015	Missed	1208	56	1.13e-07	1.8306e-05	10-year CV risk WHO
Benin	2015	Overdiagnosed	1208	275	1.61e-27	2.6082e-25	10-year CV risk WHO
Benin	2015	Consistent non-HTN	1208	2858	1.12e-78	1.8144e-76	10-year CV risk WHO
Bhutan	2019	Missed	863	69	0.000553	0.089586	10-year CV risk WHO
Bhutan	2019	Overdiagnosed	863	207	6.32e-08	1.02384e-05	10-year CV risk WHO
Bhutan	2019	Consistent non-HTN	863	3010	9.21e-68	1.49202e-65	10-year CV risk WHO
Botswana	2014	Missed	433	43	2.69e-05	0.0043578	10-year CV risk WHO
Botswana	2014	Overdiagnosed	433	124	0.000163	0.026406	10-year CV risk WHO
Botswana	2014	Consistent non-HTN	433	1631	1.04e-29	1.6848e-27	10-year CV risk WHO
Brunei Darussalam	2016	Missed	184	13	0.067	1	10-year CV risk WHO
Brunei Darussalam	2016	Overdiagnosed	184	65	1.04e-06	0.00016848	10-year CV risk WHO
Brunei Darussalam	2016	Consistent non-HTN	184	980	1.66e-26	2.6892e-24	10-year CV risk WHO
Cabo Verde	2007	Missed	244	18	0.000659	0.106758	10-year CV risk WHO
Cabo Verde	2007	Overdiagnosed	244	63	1.06e-05	0.0017172	10-year CV risk WHO
Cabo Verde	2007	Consistent non-HTN	244	368	3.14e-19	5.0868e-17	10-year CV risk WHO
Cambodia	2010	Missed	328	31	0.000166	0.026892	10-year CV risk WHO
Cambodia	2010	Overdiagnosed	328	162	2.78e-14	4.5036e-12	10-year CV risk WHO
Cambodia	2010	Consistent non-HTN	328	3882	1.07e-38	1.7334e-36	10-year CV risk WHO
Comoros	2011	Missed	296	16	0.129	1	10-year CV risk WHO
Comoros	2011	Overdiagnosed	296	92	5.24e-09	8.4888e-07	10-year CV risk WHO
Comoros	2011	Consistent non-HTN	296	735	1.96e-26	3.1752e-24	10-year CV risk WHO
Ecuador	2018	Missed	295	44	0.005	0.81	10-year CV risk WHO
Ecuador	2018	Overdiagnosed	295	101	1.52e-08	2.4624e-06	10-year CV risk WHO
Ecuador	2018	Consistent non-HTN	295	2732	8.89e-32	1.44018e-29	10-year CV risk WHO
Eritrea	2010	Missed	436	50	0.008	1	10-year CV risk WHO
Eritrea	2010	Overdiagnosed	436	137	1.14e-17	1.8468e-15	10-year CV risk WHO
Eritrea	2010	Consistent non-HTN	436	3529	2.55e-55	4.131e-53	10-year CV risk WHO
Eswatini	2014	Missed	380	31	0.001	0.162	10-year CV risk WHO
Eswatini	2014	Overdiagnosed	380	110	1.85e-17	2.997e-15	10-year CV risk WHO
Eswatini	2014	Consistent non-HTN	380	1238	4.95e-29	8.019e-27	10-year CV risk WHO
Ethiopia	2015	Missed	1155	123	6.23e-06	0.00100926	10-year CV risk WHO
Ethiopia	2015	Overdiagnosed	1155	404	3.4e-31	5.508e-29	10-year CV risk WHO
Ethiopia	2015	Consistent non-HTN	1155	5749	3.49e-66	5.6538e-64	10-year CV risk WHO
Georgia	2016	Missed	461	17	0.000116	0.018792	10-year CV risk WHO
Georgia	2016	Overdiagnosed	461	87	8.63e-11	1.39806e-08	10-year CV risk WHO
Georgia	2016	Consistent non-HTN	461	1290	2.63e-27	4.2606e-25	10-year CV risk WHO
Guyana	2016	Missed	92	9	0.053	1	10-year CV risk WHO
Guyana	2016	Overdiagnosed	92	19	0.608	1	10-year CV risk WHO
Guyana	2016	Consistent non-HTN	92	452	1.38e-10	2.2356e-08	10-year CV risk WHO
Iraq	2015	Missed	1101	30	0.088	1	10-year CV risk WHO
Iraq	2015	Overdiagnosed	1101	103	1.43e-13	2.3166e-11	10-year CV risk WHO
Iraq	2015	Consistent non-HTN	1101	1932	5.29e-107	8.5698e-105	10-year CV risk WHO
Jordan	2019	Missed	280	31	1.55e-06	0.0002511	10-year CV risk WHO
Jordan	2019	Overdiagnosed	280	77	1.53e-06	0.00024786	10-year CV risk WHO
Jordan	2019	Consistent non-HTN	280	1932	2.14e-31	3.4668e-29	10-year CV risk WHO
Kenya	2015	Missed	742	42	8.07e-13	1.30734e-10	10-year CV risk WHO
Kenya	2015	Overdiagnosed	742	239	3.49e-24	5.6538e-22	10-year CV risk WHO
Kenya	2015	Consistent non-HTN	742	2440	1.55e-61	2.511e-59	10-year CV risk WHO
Kiribati	2016	Missed	251	23	0.024	1	10-year CV risk WHO
Kiribati	2016	Overdiagnosed	251	71	0.006	0.972	10-year CV risk WHO
Kiribati	2016	Consistent non-HTN	251	621	1.94e-16	3.1428e-14	10-year CV risk WHO
Kuwait	2014	Missed	160	5	8.31e-05	0.0134622	10-year CV risk WHO
Kuwait	2014	Overdiagnosed	160	25	0.741	1	10-year CV risk WHO
Kuwait	2014	Consistent non-HTN	160	1271	1.38e-11	2.2356e-09	10-year CV risk WHO
Kyrgyzstan	2013	Missed	625	48	4.64e-08	7.5168e-06	10-year CV risk WHO
Kyrgyzstan	2013	Overdiagnosed	625	143	7.9e-07	0.00012798	10-year CV risk WHO
Kyrgyzstan	2013	Consistent non-HTN	625	999	1.61e-30	2.6082e-28	10-year CV risk WHO
Lao People's Democratic Republic	2013	Missed	234	20	0.067	1	10-year CV risk WHO
Lao People's Democratic Republic	2013	Overdiagnosed	234	96	0.000475	0.07695	10-year CV risk WHO
Lao People's Democratic Republic	2013	Consistent non-HTN	234	1806	6.24e-18	1.01088e-15	10-year CV risk WHO
Lebanon	2017	Missed	158	9	0.048	1	10-year CV risk WHO
Lebanon	2017	Overdiagnosed	158	23	0.009	1	10-year CV risk WHO
Lebanon	2017	Consistent non-HTN	158	603	7.13e-15	1.15506e-12	10-year CV risk WHO
Lesotho	2012	Missed	450	18	0.05	1	10-year CV risk WHO
Lesotho	2012	Overdiagnosed	450	70	1.94e-07	3.1428e-05	10-year CV risk WHO
Lesotho	2012	Consistent non-HTN	450	955	8.29e-38	1.34298e-35	10-year CV risk WHO
Libya	2009	Missed	474	31	0.002	0.324	10-year CV risk WHO
Libya	2009	Overdiagnosed	474	120	4.06e-10	6.5772e-08	10-year CV risk WHO
Libya	2009	Consistent non-HTN	474	783	1.69e-47	2.7378e-45	10-year CV risk WHO
Malawi	2017	Missed	384	42	0.013	1	10-year CV risk WHO
Malawi	2017	Overdiagnosed	384	145	2.32e-11	3.7584e-09	10-year CV risk WHO
Malawi	2017	Consistent non-HTN	384	2628	1.13e-35	1.8306e-33	10-year CV risk WHO
Mongolia	2019	Missed	505	51	0.006	0.972	10-year CV risk WHO
Mongolia	2019	Overdiagnosed	505	132	0.011	1	10-year CV risk WHO
Mongolia	2019	Consistent non-HTN	505	3331	9.99e-38	1.61838e-35	10-year CV risk WHO
Morocco	2017	Missed	698	65	0.000289	0.046818	10-year CV risk WHO
Morocco	2017	Overdiagnosed	698	214	1.83e-20	2.9646e-18	10-year CV risk WHO
Morocco	2017	Consistent non-HTN	698	2563	9.2e-85	1.4904e-82	10-year CV risk WHO
Myanmar	2014	Missed	1115	49	0.004	0.648	10-year CV risk WHO
Myanmar	2014	Overdiagnosed	1115	194	5.54e-12	8.9748e-10	10-year CV risk WHO
Myanmar	2014	Consistent non-HTN	1115	4183	4.25e-91	6.885e-89	10-year CV risk WHO
Nepal	2019	Missed	1009	57	7.51e-05	0.0121662	10-year CV risk WHO
Nepal	2019	Overdiagnosed	1009	225	1.02e-16	1.6524e-14	10-year CV risk WHO
Nepal	2019	Consistent non-HTN	1009	3137	6.62e-79	1.07244e-76	10-year CV risk WHO
Qatar	2012	Missed	126	12	0.614	1	10-year CV risk WHO
Qatar	2012	Overdiagnosed	126	45	0.385	1	10-year CV risk WHO
Qatar	2012	Consistent non-HTN	126	874	5.53e-11	8.9586e-09	10-year CV risk WHO
Republic of Moldova	2013	Missed	657	33	4.68e-08	7.5816e-06	10-year CV risk WHO
Republic of Moldova	2013	Overdiagnosed	657	125	6.89e-16	1.11618e-13	10-year CV risk WHO
Republic of Moldova	2013	Consistent non-HTN	657	1280	7.66e-62	1.24092e-59	10-year CV risk WHO
Rwanda	2013	Missed	969	67	1.39e-08	2.2518e-06	10-year CV risk WHO
Rwanda	2013	Overdiagnosed	969	341	4.08e-23	6.6096e-21	10-year CV risk WHO
Rwanda	2013	Consistent non-HTN	969	4269	5.02e-63	8.1324e-61	10-year CV risk WHO
Samoa	2013	Missed	235	16	0.002	0.324	10-year CV risk WHO
Samoa	2013	Overdiagnosed	235	59	3.55e-05	0.005751	10-year CV risk WHO
Samoa	2013	Consistent non-HTN	235	1004	7.57e-37	1.22634e-34	10-year CV risk WHO
Sao Tome and Principe	2019	Missed	239	26	0.013	1	10-year CV risk WHO
Sao Tome and Principe	2019	Overdiagnosed	239	83	1.96e-11	3.1752e-09	10-year CV risk WHO
Sao Tome and Principe	2019	Consistent non-HTN	239	1003	1.35e-23	2.187e-21	10-year CV risk WHO
Seychelles	2004	Missed	170	15	0.000166	0.026892	10-year CV risk WHO
Seychelles	2004	Overdiagnosed	170	56	1.39e-06	0.00022518	10-year CV risk WHO
Seychelles	2004	Consistent non-HTN	170	608	1.35e-17	2.187e-15	10-year CV risk WHO
Solomon Islands	2015	Missed	244	15	0.017	1	10-year CV risk WHO
Solomon Islands	2015	Overdiagnosed	244	73	7.51e-05	0.0121662	10-year CV risk WHO
Solomon Islands	2015	Consistent non-HTN	244	1090	7e-26	1.134e-23	10-year CV risk WHO
Sri Lanka	2015	Missed	677	47	6.18e-10	1.00116e-07	10-year CV risk WHO
Sri Lanka	2015	Overdiagnosed	677	158	7.26e-12	1.17612e-09	10-year CV risk WHO
Sri Lanka	2015	Consistent non-HTN	677	2299	1.56e-68	2.5272e-66	10-year CV risk WHO
Sudan	2016	Missed	1646	117	1.86e-10	3.0132e-08	10-year CV risk WHO
Sudan	2016	Overdiagnosed	1646	407	2.89e-31	4.6818e-29	10-year CV risk WHO
Sudan	2016	Consistent non-HTN	1646	3522	8.2e-110	1.3284e-107	10-year CV risk WHO
Tajikistan	2017	Missed	616	50	7.6e-06	0.0012312	10-year CV risk WHO
Tajikistan	2017	Overdiagnosed	616	201	1.14e-14	1.8468e-12	10-year CV risk WHO
Tajikistan	2017	Consistent non-HTN	616	1057	2.19e-42	3.5478e-40	10-year CV risk WHO
Timor-Leste	2014	Missed	459	29	0.000315	0.05103	10-year CV risk WHO
Timor-Leste	2014	Overdiagnosed	459	106	7.38e-09	1.19556e-06	10-year CV risk WHO
Timor-Leste	2014	Consistent non-HTN	459	1470	2.44e-28	3.9528e-26	10-year CV risk WHO
Togo	2011	Missed	242	17	0.000469	0.075978	10-year CV risk WHO
Togo	2011	Overdiagnosed	242	60	1.04e-05	0.0016848	10-year CV risk WHO
Togo	2011	Consistent non-HTN	242	867	4.03e-20	6.5286e-18	10-year CV risk WHO
Turkmenistan	2018	Missed	540	38	2.39e-07	3.8718e-05	10-year CV risk WHO
Turkmenistan	2018	Overdiagnosed	540	218	3.53e-05	0.0057186	10-year CV risk WHO
Turkmenistan	2018	Consistent non-HTN	540	2312	1.8e-29	2.916e-27	10-year CV risk WHO
Uganda	2014	Missed	637	41	1.5e-06	0.000243	10-year CV risk WHO
Uganda	2014	Overdiagnosed	637	229	6.02e-16	9.7524e-14	10-year CV risk WHO
Uganda	2014	Consistent non-HTN	637	2069	1.17e-40	1.8954e-38	10-year CV risk WHO
United Republic of Tanzania	2012	Missed	482	25	0.004	0.648	10-year CV risk WHO
United Republic of Tanzania	2012	Overdiagnosed	482	109	1.38e-23	2.2356e-21	10-year CV risk WHO
United Republic of Tanzania	2012	Consistent non-HTN	482	939	7.61e-46	1.23282e-43	10-year CV risk WHO
Uruguay	2014	Missed	167	20	0.006	0.972	10-year CV risk WHO
Uruguay	2014	Overdiagnosed	167	40	0.000447	0.072414	10-year CV risk WHO
Uruguay	2014	Consistent non-HTN	167	648	1.58e-19	2.5596e-17	10-year CV risk WHO
Vanuatu	2011	Missed	979	75	0.000404	0.065448	10-year CV risk WHO
Vanuatu	2011	Overdiagnosed	979	254	1.87e-28	3.0294e-26	10-year CV risk WHO
Vanuatu	2011	Consistent non-HTN	979	2335	2.08e-91	3.3696e-89	10-year CV risk WHO
Vietnam	2015	Missed	344	15	0.026	1	10-year CV risk WHO
Vietnam	2015	Overdiagnosed	344	117	2.66e-15	4.3092e-13	10-year CV risk WHO
Vietnam	2015	Consistent non-HTN	344	2041	4.86e-42	7.8732e-40	10-year CV risk WHO
Zambia	2017	Missed	405	35	4.86e-08	7.8732e-06	10-year CV risk WHO
Zambia	2017	Overdiagnosed	405	203	2.9e-23	4.698e-21	10-year CV risk WHO
Zambia	2017	Consistent non-HTN	405	2148	4.54e-32	7.3548e-30	10-year CV risk WHO
