# Supplementary material for: Simplified hypertension screening methods across 60 countries: An observational study
Source: PLoS Med. 2022 Apr 1;19(4):e1003975. doi: 10.1371/journal.pmed.1003975 (PMC9012386; doi:10.1371/journal.pmed.1003975)
Supplement: S8 Table — (CSV) [file pmed.1003975.s023.csv]

Country	Year	Level	N, cosistent HTN	N, levels	p-value	p-value, bonferroni	risk factor
Afghanistan	2018	Missed	468	39	1.99e-08	3.582e-06	Age
Afghanistan	2018	Overdiagnosed	468	78	0.019	1	Age
Afghanistan	2018	Consistent non-HTN	468	1965	1.99e-33	3.582e-31	Age
Algeria	2017	Missed	785	95	8.78e-05	0.015804	Age
Algeria	2017	Overdiagnosed	785	161	3.26e-05	0.005868	Age
Algeria	2017	Consistent non-HTN	785	3612	8.14e-85	1.4652e-82	Age
American Samoa	2004	Missed	360	33	0.079	1	Age
American Samoa	2004	Overdiagnosed	360	52	0.323	1	Age
American Samoa	2004	Consistent non-HTN	360	692	5.09e-08	9.162e-06	Age
Armenia	2016	Missed	409	20	0.001	0.18	Age
Armenia	2016	Overdiagnosed	409	40	0.002	0.36	Age
Armenia	2016	Consistent non-HTN	409	736	6.3e-56	1.134e-53	Age
Azerbaijan	2017	Missed	370	20	0.001	0.18	Age
Azerbaijan	2017	Overdiagnosed	370	65	0.000265	0.0477	Age
Azerbaijan	2017	Consistent non-HTN	370	1317	2.12e-33	3.816e-31	Age
Bangladesh	2018	Missed	821	60	0.135	1	Age
Bangladesh	2018	Overdiagnosed	821	135	0.000314	0.05652	Age
Bangladesh	2018	Consistent non-HTN	821	4672	2.58e-36	4.644e-34	Age
Belarus	2017	Missed	699	28	0.006	1	Age
Belarus	2017	Overdiagnosed	699	123	1.07e-06	0.0001926	Age
Belarus	2017	Consistent non-HTN	699	1894	9.52e-68	1.7136e-65	Age
Benin	2015	Missed	1207	57	3.05e-05	0.00549	Age
Benin	2015	Overdiagnosed	1207	172	1.38e-09	2.484e-07	Age
Benin	2015	Consistent non-HTN	1207	2961	1.6e-53	2.88e-51	Age
Bhutan	2019	Missed	875	57	0.441	1	Age
Bhutan	2019	Overdiagnosed	875	165	4.72e-05	0.008496	Age
Bhutan	2019	Consistent non-HTN	875	3052	5.77e-60	1.0386e-57	Age
Botswana	2014	Missed	438	38	0.043	1	Age
Botswana	2014	Overdiagnosed	438	87	0.038	1	Age
Botswana	2014	Consistent non-HTN	438	1668	1.5e-24	2.7e-22	Age
British Virgin Islands	2009	Missed	48	8	0.932	1	Age
British Virgin Islands	2009	Overdiagnosed	48	7	0.012	1	Age
British Virgin Islands	2009	Consistent non-HTN	48	152	0.165	1	Age
Brunei Darussalam	2016	Missed	182	15	0.64	1	Age
Brunei Darussalam	2016	Overdiagnosed	182	44	0.016	1	Age
Brunei Darussalam	2016	Consistent non-HTN	182	1001	8.93e-22	1.6074e-19	Age
Cabo Verde	2007	Missed	244	18	0.08	1	Age
Cabo Verde	2007	Overdiagnosed	244	35	0.191	1	Age
Cabo Verde	2007	Consistent non-HTN	244	396	1.49e-09	2.682e-07	Age
Cambodia	2010	Missed	321	38	0.002	0.36	Age
Cambodia	2010	Overdiagnosed	321	71	0.405	1	Age
Cambodia	2010	Consistent non-HTN	321	3973	7.86e-30	1.4148e-27	Age
Comoros	2011	Missed	297	15	0.052	1	Age
Comoros	2011	Overdiagnosed	297	49	0.011	1	Age
Comoros	2011	Consistent non-HTN	297	778	7.16e-17	1.2888e-14	Age
Cook Islands	2015	Missed	110	12	0.586	1	Age
Cook Islands	2015	Overdiagnosed	110	32	0.036	1	Age
Cook Islands	2015	Consistent non-HTN	110	413	2.34e-07	4.212e-05	Age
Ecuador	2018	Missed	287	52	0.297	1	Age
Ecuador	2018	Overdiagnosed	287	83	0.000452	0.08136	Age
Ecuador	2018	Consistent non-HTN	287	2750	4.75e-29	8.55e-27	Age
Eritrea	2010	Missed	446	40	0.73	1	Age
Eritrea	2010	Overdiagnosed	446	96	0.000307	0.05526	Age
Eritrea	2010	Consistent non-HTN	446	3570	2.18e-40	3.924e-38	Age
Eswatini	2014	Missed	388	23	0.421	1	Age
Eswatini	2014	Overdiagnosed	388	68	0.000271	0.04878	Age
Eswatini	2014	Consistent non-HTN	388	1280	7.5e-29	1.35e-26	Age
Ethiopia	2015	Missed	1158	120	0.026	1	Age
Ethiopia	2015	Overdiagnosed	1158	313	5.86e-13	1.0548e-10	Age
Ethiopia	2015	Consistent non-HTN	1158	5840	6.43e-40	1.1574e-37	Age
Georgia	2016	Missed	458	20	0.305	1	Age
Georgia	2016	Overdiagnosed	458	64	0.019	1	Age
Georgia	2016	Consistent non-HTN	458	1313	2.1e-33	3.78e-31	Age
Guyana	2016	Missed	92	9	0.664	1	Age
Guyana	2016	Overdiagnosed	92	12	0.459	1	Age
Guyana	2016	Consistent non-HTN	92	459	1.28e-07	2.304e-05	Age
Iraq	2015	Missed	1110	21	0.424	1	Age
Iraq	2015	Overdiagnosed	1110	98	0.000217	0.03906	Age
Iraq	2015	Consistent non-HTN	1110	1937	3.95e-116	7.11e-114	Age
Jordan	2019	Missed	282	29	0.079	1	Age
Jordan	2019	Overdiagnosed	282	60	0.005	0.9	Age
Jordan	2019	Consistent non-HTN	282	1949	1.56e-40	2.808e-38	Age
Kenya	2015	Missed	744	40	0.002	0.36	Age
Kenya	2015	Overdiagnosed	744	180	1.59e-11	2.862e-09	Age
Kenya	2015	Consistent non-HTN	744	2499	8.46e-51	1.5228e-48	Age
Kiribati	2016	Missed	246	28	0.306	1	Age
Kiribati	2016	Overdiagnosed	246	51	0.396	1	Age
Kiribati	2016	Consistent non-HTN	246	641	2.32e-08	4.176e-06	Age
Kuwait	2014	Missed	163	2	0.023	1	Age
Kuwait	2014	Overdiagnosed	163	28	0.487	1	Age
Kuwait	2014	Consistent non-HTN	163	1268	1.38e-05	0.002484	Age
Kyrgyzstan	2013	Missed	629	44	0.000611	0.10998	Age
Kyrgyzstan	2013	Overdiagnosed	629	117	8.55e-05	0.01539	Age
Kyrgyzstan	2013	Consistent non-HTN	629	1025	1.81e-36	3.258e-34	Age
Lao People's Democratic Republic	2013	Missed	232	22	0.756	1	Age
Lao People's Democratic Republic	2013	Overdiagnosed	232	79	0.595	1	Age
Lao People's Democratic Republic	2013	Consistent non-HTN	232	1823	4.18e-14	7.524e-12	Age
Lebanon	2017	Missed	160	7	0.264	1	Age
Lebanon	2017	Overdiagnosed	160	17	0.712	1	Age
Lebanon	2017	Consistent non-HTN	160	609	7.78e-08	1.4004e-05	Age
Lesotho	2012	Missed	451	17	0.133	1	Age
Lesotho	2012	Overdiagnosed	451	50	6.86e-05	0.012348	Age
Lesotho	2012	Consistent non-HTN	451	975	1.76e-24	3.168e-22	Age
Libya	2009	Missed	474	31	0.00054	0.0972	Age
Libya	2009	Overdiagnosed	474	69	0.047	1	Age
Libya	2009	Consistent non-HTN	474	834	3.37e-35	6.066e-33	Age
Malawi	2017	Missed	385	41	0.067	1	Age
Malawi	2017	Overdiagnosed	385	78	0.000466	0.08388	Age
Malawi	2017	Consistent non-HTN	385	2695	3.85e-29	6.93e-27	Age
Mongolia	2019	Missed	518	38	0.511	1	Age
Mongolia	2019	Overdiagnosed	518	98	0.004	0.72	Age
Mongolia	2019	Consistent non-HTN	518	3365	2.62e-35	4.716e-33	Age
Morocco	2017	Missed	680	83	2.9e-05	0.00522	Age
Morocco	2017	Overdiagnosed	680	157	5.57e-10	1.0026e-07	Age
Morocco	2017	Consistent non-HTN	680	2620	7.4e-77	1.332e-74	Age
Myanmar	2014	Missed	1116	48	0.927	1	Age
Myanmar	2014	Overdiagnosed	1116	157	0.002	0.36	Age
Myanmar	2014	Consistent non-HTN	1116	4220	7.33e-45	1.3194e-42	Age
Nauru	2016	Missed	118	18	0.041	1	Age
Nauru	2016	Overdiagnosed	118	20	0.048	1	Age
Nauru	2016	Consistent non-HTN	118	550	3.25e-17	5.85e-15	Age
Nepal	2019	Missed	1020	46	0.001	0.18	Age
Nepal	2019	Overdiagnosed	1020	186	5.16e-12	9.288e-10	Age
Nepal	2019	Consistent non-HTN	1020	3176	4.27e-67	7.686e-65	Age
Niue	2012	Missed	76	11	0.296	1	Age
Niue	2012	Overdiagnosed	76	27	0.458	1	Age
Niue	2012	Consistent non-HTN	76	378	4.94e-06	0.0008892	Age
Qatar	2012	Missed	125	13	0.681	1	Age
Qatar	2012	Overdiagnosed	125	40	0.52	1	Age
Qatar	2012	Consistent non-HTN	125	879	3.79e-11	6.822e-09	Age
Republic of Moldova	2013	Missed	659	31	0.019	1	Age
Republic of Moldova	2013	Overdiagnosed	659	97	7.94e-05	0.014292	Age
Republic of Moldova	2013	Consistent non-HTN	659	1308	1.28e-50	2.304e-48	Age
Rwanda	2013	Missed	970	66	0.01	1	Age
Rwanda	2013	Overdiagnosed	970	261	5.39e-14	9.702e-12	Age
Rwanda	2013	Consistent non-HTN	970	4349	2.61e-59	4.698e-57	Age
Samoa	2013	Missed	221	30	0.007	1	Age
Samoa	2013	Overdiagnosed	221	42	4.62e-05	0.008316	Age
Samoa	2013	Consistent non-HTN	221	1021	1.7e-37	3.06e-35	Age
Sao Tome and Principe	2019	Missed	235	30	0.004	0.72	Age
Sao Tome and Principe	2019	Overdiagnosed	235	57	1.82e-05	0.003276	Age
Sao Tome and Principe	2019	Consistent non-HTN	235	1029	7.08e-34	1.2744e-31	Age
Seychelles	2004	Missed	175	10	0.48	1	Age
Seychelles	2004	Overdiagnosed	175	38	0.003	0.54	Age
Seychelles	2004	Consistent non-HTN	175	626	5.96e-13	1.0728e-10	Age
Solomon Islands	2015	Missed	241	18	0.838	1	Age
Solomon Islands	2015	Overdiagnosed	241	44	0.033	1	Age
Solomon Islands	2015	Consistent non-HTN	241	1119	1.8e-17	3.24e-15	Age
Sri Lanka	2015	Missed	691	33	0.048	1	Age
Sri Lanka	2015	Overdiagnosed	691	149	4.58e-06	0.0008244	Age
Sri Lanka	2015	Consistent non-HTN	691	2308	2.61e-48	4.698e-46	Age
Sudan	2016	Missed	1628	135	1.05e-06	0.000189	Age
Sudan	2016	Overdiagnosed	1628	283	1.12e-08	2.016e-06	Age
Sudan	2016	Consistent non-HTN	1628	3646	2.5e-73	4.5e-71	Age
Tajikistan	2017	Missed	627	39	0.004	0.72	Age
Tajikistan	2017	Overdiagnosed	627	131	0.000102	0.01836	Age
Tajikistan	2017	Consistent non-HTN	627	1127	1.23e-57	2.214e-55	Age
Timor-Leste	2014	Missed	465	23	0.005	0.9	Age
Timor-Leste	2014	Overdiagnosed	465	73	0.052	1	Age
Timor-Leste	2014	Consistent non-HTN	465	1503	7.13e-17	1.2834e-14	Age
Togo	2011	Missed	236	23	0.014	1	Age
Togo	2011	Overdiagnosed	236	40	0.016	1	Age
Togo	2011	Consistent non-HTN	236	887	7.01e-16	1.2618e-13	Age
Tokelau	2014	Missed	67	7	0.367	1	Age
Tokelau	2014	Overdiagnosed	67	15	0.101	1	Age
Tokelau	2014	Consistent non-HTN	67	324	1.36e-08	2.448e-06	Age
Turkmenistan	2018	Missed	547	31	0.087	1	Age
Turkmenistan	2018	Overdiagnosed	547	161	0.003	0.54	Age
Turkmenistan	2018	Consistent non-HTN	547	2369	4.84e-41	8.712e-39	Age
Tuvalu	2015	Missed	311	24	0.127	1	Age
Tuvalu	2015	Overdiagnosed	311	37	0.016	1	Age
Tuvalu	2015	Consistent non-HTN	311	451	1.61e-29	2.898e-27	Age
Uganda	2014	Missed	638	40	0.000225	0.0405	Age
Uganda	2014	Overdiagnosed	638	143	1.7e-07	3.06e-05	Age
Uganda	2014	Consistent non-HTN	638	2155	2.01e-24	3.618e-22	Age
United Republic of Tanzania	2012	Missed	486	21	0.316	1	Age
United Republic of Tanzania	2012	Overdiagnosed	486	73	1.26e-06	0.0002268	Age
United Republic of Tanzania	2012	Consistent non-HTN	486	975	5.88e-36	1.0584e-33	Age
Uruguay	2014	Missed	171	16	0.07	1	Age
Uruguay	2014	Overdiagnosed	171	31	0.023	1	Age
Uruguay	2014	Consistent non-HTN	171	657	1.84e-19	3.312e-17	Age
Vanuatu	2011	Missed	957	97	0.005	0.9	Age
Vanuatu	2011	Overdiagnosed	957	158	0.003	0.54	Age
Vanuatu	2011	Consistent non-HTN	957	2431	3.04e-63	5.472e-61	Age
Vietnam	2015	Missed	342	17	0.01	1	Age
Vietnam	2015	Overdiagnosed	342	72	0.005	0.9	Age
Vietnam	2015	Consistent non-HTN	342	2086	4e-41	7.2e-39	Age
Zambia	2017	Missed	393	47	8.51e-05	0.015318	Age
Zambia	2017	Overdiagnosed	393	120	2.63e-11	4.734e-09	Age
Zambia	2017	Consistent non-HTN	393	2231	1.48e-28	2.664e-26	Age
Afghanistan	2018	Missed	468	39	0.014	1	BMI
Afghanistan	2018	Overdiagnosed	468	78	0.006	1	BMI
Afghanistan	2018	Consistent non-HTN	468	1965	1.44e-21	2.592e-19	BMI
Algeria	2017	Missed	785	95	0.602	1	BMI
Algeria	2017	Overdiagnosed	785	161	0.878	1	BMI
Algeria	2017	Consistent non-HTN	785	3612	4.63e-18	8.334e-16	BMI
American Samoa	2004	Missed	360	33	0.11	1	BMI
American Samoa	2004	Overdiagnosed	360	52	0.037	1	BMI
American Samoa	2004	Consistent non-HTN	360	692	9.74e-09	1.7532e-06	BMI
Armenia	2016	Missed	409	20	0.037	1	BMI
Armenia	2016	Overdiagnosed	409	40	0.000246	0.04428	BMI
Armenia	2016	Consistent non-HTN	409	736	1.89e-23	3.402e-21	BMI
Azerbaijan	2017	Missed	370	20	0.00012	0.0216	BMI
Azerbaijan	2017	Overdiagnosed	370	65	4.76e-06	0.0008568	BMI
Azerbaijan	2017	Consistent non-HTN	370	1317	3.14e-24	5.652e-22	BMI
Bangladesh	2018	Missed	821	60	0.927	1	BMI
Bangladesh	2018	Overdiagnosed	821	135	0.765	1	BMI
Bangladesh	2018	Consistent non-HTN	821	4672	6.26e-39	1.1268e-36	BMI
Belarus	2017	Missed	699	28	0.056	1	BMI
Belarus	2017	Overdiagnosed	699	123	0.154	1	BMI
Belarus	2017	Consistent non-HTN	699	1894	2.22e-27	3.996e-25	BMI
Benin	2015	Missed	1207	57	0.495	1	BMI
Benin	2015	Overdiagnosed	1207	172	0.124	1	BMI
Benin	2015	Consistent non-HTN	1207	2961	3.08e-20	5.544e-18	BMI
Bhutan	2019	Missed	875	57	0.648	1	BMI
Bhutan	2019	Overdiagnosed	875	165	0.019	1	BMI
Bhutan	2019	Consistent non-HTN	875	3052	2.38e-14	4.284e-12	BMI
Botswana	2014	Missed	438	38	0.633	1	BMI
Botswana	2014	Overdiagnosed	438	87	0.72	1	BMI
Botswana	2014	Consistent non-HTN	438	1668	1.94e-12	3.492e-10	BMI
British Virgin Islands	2009	Missed	48	8	0.308	1	BMI
British Virgin Islands	2009	Overdiagnosed	48	7	0.163	1	BMI
British Virgin Islands	2009	Consistent non-HTN	48	152	0.352	1	BMI
Brunei Darussalam	2016	Missed	182	15	0.828	1	BMI
Brunei Darussalam	2016	Overdiagnosed	182	44	0.894	1	BMI
Brunei Darussalam	2016	Consistent non-HTN	182	1001	1.22e-10	2.196e-08	BMI
Cabo Verde	2007	Missed	244	18	0.126	1	BMI
Cabo Verde	2007	Overdiagnosed	244	35	0.153	1	BMI
Cabo Verde	2007	Consistent non-HTN	244	396	0.003	0.54	BMI
Cambodia	2010	Missed	321	38	0.953	1	BMI
Cambodia	2010	Overdiagnosed	321	71	0.071	1	BMI
Cambodia	2010	Consistent non-HTN	321	3973	1e-07	1.8e-05	BMI
Comoros	2011	Missed	297	15	0.571	1	BMI
Comoros	2011	Overdiagnosed	297	49	0.702	1	BMI
Comoros	2011	Consistent non-HTN	297	778	3.04e-05	0.005472	BMI
Cook Islands	2015	Missed	110	12	0.205	1	BMI
Cook Islands	2015	Overdiagnosed	110	32	0.431	1	BMI
Cook Islands	2015	Consistent non-HTN	110	413	1.11e-07	1.998e-05	BMI
Ecuador	2018	Missed	287	52	0.001	0.18	BMI
Ecuador	2018	Overdiagnosed	287	83	0.034	1	BMI
Ecuador	2018	Consistent non-HTN	287	2750	3.21e-13	5.778e-11	BMI
Eritrea	2010	Missed	446	40	0.445	1	BMI
Eritrea	2010	Overdiagnosed	446	96	0.057	1	BMI
Eritrea	2010	Consistent non-HTN	446	3570	5.02e-10	9.036e-08	BMI
Eswatini	2014	Missed	388	23	0.558	1	BMI
Eswatini	2014	Overdiagnosed	388	68	0.013	1	BMI
Eswatini	2014	Consistent non-HTN	388	1280	6.45e-12	1.161e-09	BMI
Ethiopia	2015	Missed	1158	120	0.405	1	BMI
Ethiopia	2015	Overdiagnosed	1158	313	0.035	1	BMI
Ethiopia	2015	Consistent non-HTN	1158	5840	1.71e-29	3.078e-27	BMI
Georgia	2016	Missed	458	20	0.115	1	BMI
Georgia	2016	Overdiagnosed	458	64	0.168	1	BMI
Georgia	2016	Consistent non-HTN	458	1313	1.41e-38	2.538e-36	BMI
Guyana	2016	Missed	92	9	0.579	1	BMI
Guyana	2016	Overdiagnosed	92	12	0.721	1	BMI
Guyana	2016	Consistent non-HTN	92	459	0.01	1	BMI
Iraq	2015	Missed	1110	21	0.013	1	BMI
Iraq	2015	Overdiagnosed	1110	98	0.003	0.54	BMI
Iraq	2015	Consistent non-HTN	1110	1937	4.72e-39	8.496e-37	BMI
Jordan	2019	Missed	282	29	0.216	1	BMI
Jordan	2019	Overdiagnosed	282	60	0.065	1	BMI
Jordan	2019	Consistent non-HTN	282	1949	2.97e-21	5.346e-19	BMI
Kenya	2015	Missed	744	40	0.687	1	BMI
Kenya	2015	Overdiagnosed	744	180	0.048	1	BMI
Kenya	2015	Consistent non-HTN	744	2499	1.02e-10	1.836e-08	BMI
Kiribati	2016	Missed	246	28	0.61	1	BMI
Kiribati	2016	Overdiagnosed	246	51	0.027	1	BMI
Kiribati	2016	Consistent non-HTN	246	641	5.16e-12	9.288e-10	BMI
Kuwait	2014	Missed	163	2	0.562	1	BMI
Kuwait	2014	Overdiagnosed	163	28	0.598	1	BMI
Kuwait	2014	Consistent non-HTN	163	1268	9.81e-09	1.7658e-06	BMI
Kyrgyzstan	2013	Missed	629	44	0.059	1	BMI
Kyrgyzstan	2013	Overdiagnosed	629	117	0.005	0.9	BMI
Kyrgyzstan	2013	Consistent non-HTN	629	1025	5.85e-33	1.053e-30	BMI
Lao People's Democratic Republic	2013	Missed	232	22	0.953	1	BMI
Lao People's Democratic Republic	2013	Overdiagnosed	232	79	0.234	1	BMI
Lao People's Democratic Republic	2013	Consistent non-HTN	232	1823	4.82e-17	8.676e-15	BMI
Lebanon	2017	Missed	160	7	0.746	1	BMI
Lebanon	2017	Overdiagnosed	160	17	0.276	1	BMI
Lebanon	2017	Consistent non-HTN	160	609	1.06e-06	0.0001908	BMI
Lesotho	2012	Missed	451	17	0.704	1	BMI
Lesotho	2012	Overdiagnosed	451	50	0.283	1	BMI
Lesotho	2012	Consistent non-HTN	451	975	4.28e-07	7.704e-05	BMI
Libya	2009	Missed	474	31	0.399	1	BMI
Libya	2009	Overdiagnosed	474	69	0.849	1	BMI
Libya	2009	Consistent non-HTN	474	834	8.98e-09	1.6164e-06	BMI
Malawi	2017	Missed	385	41	0.34	1	BMI
Malawi	2017	Overdiagnosed	385	78	0.548	1	BMI
Malawi	2017	Consistent non-HTN	385	2695	2.74e-05	0.004932	BMI
Mongolia	2019	Missed	518	38	0.295	1	BMI
Mongolia	2019	Overdiagnosed	518	98	0.234	1	BMI
Mongolia	2019	Consistent non-HTN	518	3365	3.13e-42	5.634e-40	BMI
Morocco	2017	Missed	680	83	0.414	1	BMI
Morocco	2017	Overdiagnosed	680	157	0.097	1	BMI
Morocco	2017	Consistent non-HTN	680	2620	2.97e-15	5.346e-13	BMI
Myanmar	2014	Missed	1116	48	0.039	1	BMI
Myanmar	2014	Overdiagnosed	1116	157	0.116	1	BMI
Myanmar	2014	Consistent non-HTN	1116	4220	2.22e-33	3.996e-31	BMI
Nauru	2016	Missed	118	18	0.037	1	BMI
Nauru	2016	Overdiagnosed	118	20	0.008	1	BMI
Nauru	2016	Consistent non-HTN	118	550	1.25e-07	2.25e-05	BMI
Nepal	2019	Missed	1020	46	0.897	1	BMI
Nepal	2019	Overdiagnosed	1020	186	0.745	1	BMI
Nepal	2019	Consistent non-HTN	1020	3176	1.74e-16	3.132e-14	BMI
Niue	2012	Missed	76	11	0.568	1	BMI
Niue	2012	Overdiagnosed	76	27	0.214	1	BMI
Niue	2012	Consistent non-HTN	76	378	8.29e-05	0.014922	BMI
Qatar	2012	Missed	125	13	0.543	1	BMI
Qatar	2012	Overdiagnosed	125	40	0.193	1	BMI
Qatar	2012	Consistent non-HTN	125	879	0.000137	0.02466	BMI
Republic of Moldova	2013	Missed	659	31	0.126	1	BMI
Republic of Moldova	2013	Overdiagnosed	659	97	0.001	0.18	BMI
Republic of Moldova	2013	Consistent non-HTN	659	1308	1.92e-26	3.456e-24	BMI
Rwanda	2013	Missed	970	66	0.017	1	BMI
Rwanda	2013	Overdiagnosed	970	261	0.525	1	BMI
Rwanda	2013	Consistent non-HTN	970	4349	4.17e-10	7.506e-08	BMI
Samoa	2013	Missed	221	30	0.52	1	BMI
Samoa	2013	Overdiagnosed	221	42	0.018	1	BMI
Samoa	2013	Consistent non-HTN	221	1021	2.31e-17	4.158e-15	BMI
Sao Tome and Principe	2019	Missed	235	30	0.9	1	BMI
Sao Tome and Principe	2019	Overdiagnosed	235	57	0.624	1	BMI
Sao Tome and Principe	2019	Consistent non-HTN	235	1029	0.005	0.9	BMI
Seychelles	2004	Missed	175	10	0.888	1	BMI
Seychelles	2004	Overdiagnosed	175	38	0.131	1	BMI
Seychelles	2004	Consistent non-HTN	175	626	3.78e-06	0.0006804	BMI
Solomon Islands	2015	Missed	241	18	0.647	1	BMI
Solomon Islands	2015	Overdiagnosed	241	44	0.002	0.36	BMI
Solomon Islands	2015	Consistent non-HTN	241	1119	1.53e-10	2.754e-08	BMI
Sri Lanka	2015	Missed	691	33	0.018	1	BMI
Sri Lanka	2015	Overdiagnosed	691	149	0.147	1	BMI
Sri Lanka	2015	Consistent non-HTN	691	2308	1.31e-15	2.358e-13	BMI
Sudan	2016	Missed	1628	135	0.000798	0.14364	BMI
Sudan	2016	Overdiagnosed	1628	283	7.82e-06	0.0014076	BMI
Sudan	2016	Consistent non-HTN	1628	3646	2.8e-53	5.04e-51	BMI
Tajikistan	2017	Missed	627	39	0.065	1	BMI
Tajikistan	2017	Overdiagnosed	627	131	0.016	1	BMI
Tajikistan	2017	Consistent non-HTN	627	1127	1.12e-31	2.016e-29	BMI
Timor-Leste	2014	Missed	465	23	0.124	1	BMI
Timor-Leste	2014	Overdiagnosed	465	73	0.448	1	BMI
Timor-Leste	2014	Consistent non-HTN	465	1503	1.25e-05	0.00225	BMI
Togo	2011	Missed	236	23	0.818	1	BMI
Togo	2011	Overdiagnosed	236	40	0.69	1	BMI
Togo	2011	Consistent non-HTN	236	887	0.000944	0.16992	BMI
Tokelau	2014	Missed	67	7	0.948	1	BMI
Tokelau	2014	Overdiagnosed	67	15	0.611	1	BMI
Tokelau	2014	Consistent non-HTN	67	324	4.58e-05	0.008244	BMI
Turkmenistan	2018	Missed	547	31	0.092	1	BMI
Turkmenistan	2018	Overdiagnosed	547	161	0.000166	0.02988	BMI
Turkmenistan	2018	Consistent non-HTN	547	2369	4.96e-31	8.928e-29	BMI
Tuvalu	2015	Missed	311	24	0.031	1	BMI
Tuvalu	2015	Overdiagnosed	311	37	0.24	1	BMI
Tuvalu	2015	Consistent non-HTN	311	451	1.61e-21	2.898e-19	BMI
Uganda	2014	Missed	638	40	0.934	1	BMI
Uganda	2014	Overdiagnosed	638	143	0.141	1	BMI
Uganda	2014	Consistent non-HTN	638	2155	1.42e-05	0.002556	BMI
United Republic of Tanzania	2012	Missed	486	21	0.365	1	BMI
United Republic of Tanzania	2012	Overdiagnosed	486	73	0.223	1	BMI
United Republic of Tanzania	2012	Consistent non-HTN	486	975	1.42e-06	0.0002556	BMI
Uruguay	2014	Missed	171	16	0.071	1	BMI
Uruguay	2014	Overdiagnosed	171	31	0.084	1	BMI
Uruguay	2014	Consistent non-HTN	171	657	4.78e-06	0.0008604	BMI
Vanuatu	2011	Missed	957	97	0.05	1	BMI
Vanuatu	2011	Overdiagnosed	957	158	4.34e-06	0.0007812	BMI
Vanuatu	2011	Consistent non-HTN	957	2431	2.39e-15	4.302e-13	BMI
Vietnam	2015	Missed	342	17	0.953	1	BMI
Vietnam	2015	Overdiagnosed	342	72	0.25	1	BMI
Vietnam	2015	Consistent non-HTN	342	2086	5.48e-13	9.864e-11	BMI
Zambia	2017	Missed	393	47	0.3	1	BMI
Zambia	2017	Overdiagnosed	393	120	0.888	1	BMI
Zambia	2017	Consistent non-HTN	393	2231	2.5e-06	0.00045	BMI
Afghanistan	2018	Missed	468	39	0.016	1	Waist circumference
Afghanistan	2018	Overdiagnosed	468	78	0.255	1	Waist circumference
Afghanistan	2018	Consistent non-HTN	468	1965	8.18e-21	1.4724e-18	Waist circumference
Algeria	2017	Missed	785	95	0.026	1	Waist circumference
Algeria	2017	Overdiagnosed	785	161	0.011	1	Waist circumference
Algeria	2017	Consistent non-HTN	785	3612	3.92e-37	7.056e-35	Waist circumference
American Samoa	2004	Missed	360	33	0.72	1	Waist circumference
American Samoa	2004	Overdiagnosed	360	52	0.036	1	Waist circumference
American Samoa	2004	Consistent non-HTN	360	692	3.01e-12	5.418e-10	Waist circumference
Armenia	2016	Missed	409	20	0.07	1	Waist circumference
Armenia	2016	Overdiagnosed	409	40	0.033	1	Waist circumference
Armenia	2016	Consistent non-HTN	409	736	2.79e-30	5.022e-28	Waist circumference
Azerbaijan	2017	Missed	370	20	0.000293	0.05274	Waist circumference
Azerbaijan	2017	Overdiagnosed	370	65	0.000565	0.1017	Waist circumference
Azerbaijan	2017	Consistent non-HTN	370	1317	6.92e-19	1.2456e-16	Waist circumference
Bangladesh	2018	Missed	821	60	0.259	1	Waist circumference
Bangladesh	2018	Overdiagnosed	821	135	0.197	1	Waist circumference
Bangladesh	2018	Consistent non-HTN	821	4672	6.3e-47	1.134e-44	Waist circumference
Belarus	2017	Missed	699	28	0.023	1	Waist circumference
Belarus	2017	Overdiagnosed	699	123	0.136	1	Waist circumference
Belarus	2017	Consistent non-HTN	699	1894	1.72e-50	3.096e-48	Waist circumference
Benin	2015	Missed	1207	57	0.202	1	Waist circumference
Benin	2015	Overdiagnosed	1207	172	0.002	0.36	Waist circumference
Benin	2015	Consistent non-HTN	1207	2961	2.04e-36	3.672e-34	Waist circumference
Bhutan	2019	Missed	875	57	0.113	1	Waist circumference
Bhutan	2019	Overdiagnosed	875	165	0.001	0.18	Waist circumference
Bhutan	2019	Consistent non-HTN	875	3052	3.51e-29	6.318e-27	Waist circumference
Botswana	2014	Missed	438	38	0.704	1	Waist circumference
Botswana	2014	Overdiagnosed	438	87	0.274	1	Waist circumference
Botswana	2014	Consistent non-HTN	438	1668	3.21e-13	5.778e-11	Waist circumference
British Virgin Islands	2009	Missed	48	8	0.67	1	Waist circumference
British Virgin Islands	2009	Overdiagnosed	48	7	0.755	1	Waist circumference
British Virgin Islands	2009	Consistent non-HTN	48	152	0.025	1	Waist circumference
Brunei Darussalam	2016	Missed	182	15	0.53	1	Waist circumference
Brunei Darussalam	2016	Overdiagnosed	182	44	0.581	1	Waist circumference
Brunei Darussalam	2016	Consistent non-HTN	182	1001	1.37e-18	2.466e-16	Waist circumference
Cabo Verde	2007	Missed	244	18	0.287	1	Waist circumference
Cabo Verde	2007	Overdiagnosed	244	35	0.302	1	Waist circumference
Cabo Verde	2007	Consistent non-HTN	244	396	0.007	1	Waist circumference
Cambodia	2010	Missed	321	38	0.665	1	Waist circumference
Cambodia	2010	Overdiagnosed	321	71	0.22	1	Waist circumference
Cambodia	2010	Consistent non-HTN	321	3973	8.43e-17	1.5174e-14	Waist circumference
Comoros	2011	Missed	297	15	0.329	1	Waist circumference
Comoros	2011	Overdiagnosed	297	49	0.533	1	Waist circumference
Comoros	2011	Consistent non-HTN	297	778	6.68e-07	0.00012024	Waist circumference
Cook Islands	2015	Missed	110	12	0.58	1	Waist circumference
Cook Islands	2015	Overdiagnosed	110	32	0.162	1	Waist circumference
Cook Islands	2015	Consistent non-HTN	110	413	1.23e-11	2.214e-09	Waist circumference
Ecuador	2018	Missed	287	52	0.005	0.9	Waist circumference
Ecuador	2018	Overdiagnosed	287	83	0.015	1	Waist circumference
Ecuador	2018	Consistent non-HTN	287	2750	8.24e-24	1.4832e-21	Waist circumference
Eritrea	2010	Missed	446	40	0.368	1	Waist circumference
Eritrea	2010	Overdiagnosed	446	96	0.005	0.9	Waist circumference
Eritrea	2010	Consistent non-HTN	446	3570	1.58e-14	2.844e-12	Waist circumference
Eswatini	2014	Missed	388	23	0.601	1	Waist circumference
Eswatini	2014	Overdiagnosed	388	68	0.004	0.72	Waist circumference
Eswatini	2014	Consistent non-HTN	388	1280	3.03e-19	5.454e-17	Waist circumference
Ethiopia	2015	Missed	1158	120	0.057	1	Waist circumference
Ethiopia	2015	Overdiagnosed	1158	313	1.38e-05	0.002484	Waist circumference
Ethiopia	2015	Consistent non-HTN	1158	5840	5.62e-37	1.0116e-34	Waist circumference
Georgia	2016	Missed	458	20	0.119	1	Waist circumference
Georgia	2016	Overdiagnosed	458	64	0.009	1	Waist circumference
Georgia	2016	Consistent non-HTN	458	1313	4.16e-40	7.488e-38	Waist circumference
Guyana	2016	Missed	92	9	0.715	1	Waist circumference
Guyana	2016	Overdiagnosed	92	12	0.856	1	Waist circumference
Guyana	2016	Consistent non-HTN	92	459	0.000732	0.13176	Waist circumference
Iraq	2015	Missed	1110	21	0.009	1	Waist circumference
Iraq	2015	Overdiagnosed	1110	98	0.000629	0.11322	Waist circumference
Iraq	2015	Consistent non-HTN	1110	1937	1.33e-58	2.394e-56	Waist circumference
Jordan	2019	Missed	282	29	0.854	1	Waist circumference
Jordan	2019	Overdiagnosed	282	60	0.039	1	Waist circumference
Jordan	2019	Consistent non-HTN	282	1949	4.28e-27	7.704e-25	Waist circumference
Kenya	2015	Missed	744	40	0.306	1	Waist circumference
Kenya	2015	Overdiagnosed	744	180	0.00013	0.0234	Waist circumference
Kenya	2015	Consistent non-HTN	744	2499	9.49e-21	1.7082e-18	Waist circumference
Kiribati	2016	Missed	246	28	0.935	1	Waist circumference
Kiribati	2016	Overdiagnosed	246	51	0.014	1	Waist circumference
Kiribati	2016	Consistent non-HTN	246	641	1.97e-14	3.546e-12	Waist circumference
Kuwait	2014	Missed	163	2	0.713	1	Waist circumference
Kuwait	2014	Overdiagnosed	163	28	0.465	1	Waist circumference
Kuwait	2014	Consistent non-HTN	163	1268	7.28e-14	1.3104e-11	Waist circumference
Kyrgyzstan	2013	Missed	629	44	0.016	1	Waist circumference
Kyrgyzstan	2013	Overdiagnosed	629	117	0.000339	0.06102	Waist circumference
Kyrgyzstan	2013	Consistent non-HTN	629	1025	2.61e-50	4.698e-48	Waist circumference
Lao People's Democratic Republic	2013	Missed	232	22	0.866	1	Waist circumference
Lao People's Democratic Republic	2013	Overdiagnosed	232	79	0.077	1	Waist circumference
Lao People's Democratic Republic	2013	Consistent non-HTN	232	1823	4.4e-23	7.92e-21	Waist circumference
Lebanon	2017	Missed	160	7	0.641	1	Waist circumference
Lebanon	2017	Overdiagnosed	160	17	0.034	1	Waist circumference
Lebanon	2017	Consistent non-HTN	160	609	2.69e-06	0.0004842	Waist circumference
Lesotho	2012	Missed	451	17	0.748	1	Waist circumference
Lesotho	2012	Overdiagnosed	451	50	0.007	1	Waist circumference
Lesotho	2012	Consistent non-HTN	451	975	1.42e-11	2.556e-09	Waist circumference
Libya	2009	Missed	474	31	0.253	1	Waist circumference
Libya	2009	Overdiagnosed	474	69	0.785	1	Waist circumference
Libya	2009	Consistent non-HTN	474	834	1.98e-08	3.564e-06	Waist circumference
Malawi	2017	Missed	385	41	0.774	1	Waist circumference
Malawi	2017	Overdiagnosed	385	78	0.122	1	Waist circumference
Malawi	2017	Consistent non-HTN	385	2695	1.62e-07	2.916e-05	Waist circumference
Mongolia	2019	Missed	518	38	0.895	1	Waist circumference
Mongolia	2019	Overdiagnosed	518	98	0.027	1	Waist circumference
Mongolia	2019	Consistent non-HTN	518	3365	9.03e-43	1.6254e-40	Waist circumference
Morocco	2017	Missed	680	83	0.412	1	Waist circumference
Morocco	2017	Overdiagnosed	680	157	0.088	1	Waist circumference
Morocco	2017	Consistent non-HTN	680	2620	5.83e-27	1.0494e-24	Waist circumference
Myanmar	2014	Missed	1116	48	0.098	1	Waist circumference
Myanmar	2014	Overdiagnosed	1116	157	0.000132	0.02376	Waist circumference
Myanmar	2014	Consistent non-HTN	1116	4220	3.83e-37	6.894e-35	Waist circumference
Nauru	2016	Missed	118	18	0.141	1	Waist circumference
Nauru	2016	Overdiagnosed	118	20	5.79e-05	0.010422	Waist circumference
Nauru	2016	Consistent non-HTN	118	550	9.12e-10	1.6416e-07	Waist circumference
Nepal	2019	Missed	1020	46	0.557	1	Waist circumference
Nepal	2019	Overdiagnosed	1020	186	0.238	1	Waist circumference
Nepal	2019	Consistent non-HTN	1020	3176	1.37e-21	2.466e-19	Waist circumference
Niue	2012	Missed	76	11	0.748	1	Waist circumference
Niue	2012	Overdiagnosed	76	27	0.056	1	Waist circumference
Niue	2012	Consistent non-HTN	76	378	8.11e-08	1.4598e-05	Waist circumference
Qatar	2012	Missed	125	13	0.173	1	Waist circumference
Qatar	2012	Overdiagnosed	125	40	0.519	1	Waist circumference
Qatar	2012	Consistent non-HTN	125	879	2.9e-07	5.22e-05	Waist circumference
Republic of Moldova	2013	Missed	659	31	0.002	0.36	Waist circumference
Republic of Moldova	2013	Overdiagnosed	659	97	2.79e-05	0.005022	Waist circumference
Republic of Moldova	2013	Consistent non-HTN	659	1308	8.9e-42	1.602e-39	Waist circumference
Rwanda	2013	Missed	970	66	0.032	1	Waist circumference
Rwanda	2013	Overdiagnosed	970	261	0.01	1	Waist circumference
Rwanda	2013	Consistent non-HTN	970	4349	1.01e-14	1.818e-12	Waist circumference
Samoa	2013	Missed	221	30	0.653	1	Waist circumference
Samoa	2013	Overdiagnosed	221	42	0.004	0.72	Waist circumference
Samoa	2013	Consistent non-HTN	221	1021	1.9e-21	3.42e-19	Waist circumference
Sao Tome and Principe	2019	Missed	235	30	0.112	1	Waist circumference
Sao Tome and Principe	2019	Overdiagnosed	235	57	0.052	1	Waist circumference
Sao Tome and Principe	2019	Consistent non-HTN	235	1029	5.11e-07	9.198e-05	Waist circumference
Seychelles	2004	Missed	175	10	0.422	1	Waist circumference
Seychelles	2004	Overdiagnosed	175	38	0.091	1	Waist circumference
Seychelles	2004	Consistent non-HTN	175	626	2.03e-10	3.654e-08	Waist circumference
Solomon Islands	2015	Missed	241	18	0.544	1	Waist circumference
Solomon Islands	2015	Overdiagnosed	241	44	0.009	1	Waist circumference
Solomon Islands	2015	Consistent non-HTN	241	1119	1.73e-10	3.114e-08	Waist circumference
Sri Lanka	2015	Missed	691	33	0.021	1	Waist circumference
Sri Lanka	2015	Overdiagnosed	691	149	0.007	1	Waist circumference
Sri Lanka	2015	Consistent non-HTN	691	2308	3.66e-26	6.588e-24	Waist circumference
Sudan	2016	Missed	1628	135	8.15e-06	0.001467	Waist circumference
Sudan	2016	Overdiagnosed	1628	283	1.46e-07	2.628e-05	Waist circumference
Sudan	2016	Consistent non-HTN	1628	3646	6.41e-79	1.1538e-76	Waist circumference
Tajikistan	2017	Missed	627	39	0.265	1	Waist circumference
Tajikistan	2017	Overdiagnosed	627	131	0.196	1	Waist circumference
Tajikistan	2017	Consistent non-HTN	627	1127	6.28e-21	1.1304e-18	Waist circumference
Timor-Leste	2014	Missed	465	23	0.103	1	Waist circumference
Timor-Leste	2014	Overdiagnosed	465	73	0.878	1	Waist circumference
Timor-Leste	2014	Consistent non-HTN	465	1503	1.24e-06	0.0002232	Waist circumference
Togo	2011	Missed	236	23	0.862	1	Waist circumference
Togo	2011	Overdiagnosed	236	40	0.605	1	Waist circumference
Togo	2011	Consistent non-HTN	236	887	7.62e-05	0.013716	Waist circumference
Tokelau	2014	Missed	67	7	0.966	1	Waist circumference
Tokelau	2014	Overdiagnosed	67	15	0.678	1	Waist circumference
Tokelau	2014	Consistent non-HTN	67	324	4.83e-06	0.0008694	Waist circumference
Turkmenistan	2018	Missed	547	31	0.027	1	Waist circumference
Turkmenistan	2018	Overdiagnosed	547	161	0.000926	0.16668	Waist circumference
Turkmenistan	2018	Consistent non-HTN	547	2369	5.41e-34	9.738e-32	Waist circumference
Tuvalu	2015	Missed	311	24	0.01	1	Waist circumference
Tuvalu	2015	Overdiagnosed	311	37	0.045	1	Waist circumference
Tuvalu	2015	Consistent non-HTN	311	451	1.98e-25	3.564e-23	Waist circumference
Uganda	2014	Missed	638	40	0.186	1	Waist circumference
Uganda	2014	Overdiagnosed	638	143	0.009	1	Waist circumference
Uganda	2014	Consistent non-HTN	638	2155	1.68e-13	3.024e-11	Waist circumference
United Republic of Tanzania	2012	Missed	486	21	0.837	1	Waist circumference
United Republic of Tanzania	2012	Overdiagnosed	486	73	0.019	1	Waist circumference
United Republic of Tanzania	2012	Consistent non-HTN	486	975	4.42e-12	7.956e-10	Waist circumference
Uruguay	2014	Missed	171	16	0.341	1	Waist circumference
Uruguay	2014	Overdiagnosed	171	31	0.062	1	Waist circumference
Uruguay	2014	Consistent non-HTN	171	657	4.34e-10	7.812e-08	Waist circumference
Vanuatu	2011	Missed	957	97	0.000239	0.04302	Waist circumference
Vanuatu	2011	Overdiagnosed	957	158	0.015	1	Waist circumference
Vanuatu	2011	Consistent non-HTN	957	2431	9.1e-10	1.638e-07	Waist circumference
Vietnam	2015	Missed	342	17	0.425	1	Waist circumference
Vietnam	2015	Overdiagnosed	342	72	0.093	1	Waist circumference
Vietnam	2015	Consistent non-HTN	342	2086	6.75e-24	1.215e-21	Waist circumference
Zambia	2017	Missed	393	47	0.048	1	Waist circumference
Zambia	2017	Overdiagnosed	393	120	0.66	1	Waist circumference
Zambia	2017	Consistent non-HTN	393	2231	8.59e-10	1.5462e-07	Waist circumference
Afghanistan	2018	Missed	468	39	0.007	1	FPG
Afghanistan	2018	Overdiagnosed	468	78	0.308	1	FPG
Afghanistan	2018	Consistent non-HTN	468	1965	3.05e-06	0.000549	FPG
Algeria	2017	Missed	785	95	0.013	1	FPG
Algeria	2017	Overdiagnosed	785	161	0.608	1	FPG
Algeria	2017	Consistent non-HTN	785	3612	6.42e-10	1.1556e-07	FPG
American Samoa	2004	Missed	360	33	0.000455	0.0819	FPG
American Samoa	2004	Overdiagnosed	360	52	0.061	1	FPG
American Samoa	2004	Consistent non-HTN	360	692	0.000142	0.02556	FPG
Armenia	2016	Missed	409	20	0.039	1	FPG
Armenia	2016	Overdiagnosed	409	40	7.93e-05	0.014274	FPG
Armenia	2016	Consistent non-HTN	409	736	9.74e-08	1.7532e-05	FPG
Azerbaijan	2017	Missed	370	20	0.024	1	FPG
Azerbaijan	2017	Overdiagnosed	370	65	0.191	1	FPG
Azerbaijan	2017	Consistent non-HTN	370	1317	1.36e-05	0.002448	FPG
Bangladesh	2018	Missed	821	60	0.461	1	FPG
Bangladesh	2018	Overdiagnosed	821	135	0.019	1	FPG
Bangladesh	2018	Consistent non-HTN	821	4672	8.95e-11	1.611e-08	FPG
Belarus	2017	Missed	699	28	0.652	1	FPG
Belarus	2017	Overdiagnosed	699	123	0.033	1	FPG
Belarus	2017	Consistent non-HTN	699	1894	9.03e-06	0.0016254	FPG
Benin	2015	Missed	1207	57	0.305	1	FPG
Benin	2015	Overdiagnosed	1207	172	0.038	1	FPG
Benin	2015	Consistent non-HTN	1207	2961	0.000128	0.02304	FPG
Bhutan	2019	Missed	875	57	0.505	1	FPG
Bhutan	2019	Overdiagnosed	875	165	0.574	1	FPG
Bhutan	2019	Consistent non-HTN	875	3052	4.17e-07	7.506e-05	FPG
Botswana	2014	Missed	438	38	0.045	1	FPG
Botswana	2014	Overdiagnosed	438	87	0.04	1	FPG
Botswana	2014	Consistent non-HTN	438	1668	0.02	1	FPG
British Virgin Islands	2009	Missed	48	8	0.326	1	FPG
British Virgin Islands	2009	Overdiagnosed	48	7	0.192	1	FPG
British Virgin Islands	2009	Consistent non-HTN	48	152	0.403	1	FPG
Brunei Darussalam	2016	Missed	182	15	0.226	1	FPG
Brunei Darussalam	2016	Overdiagnosed	182	44	0.522	1	FPG
Brunei Darussalam	2016	Consistent non-HTN	182	1001	1.42e-06	0.0002556	FPG
Cabo Verde	2007	Missed	244	18	0.006	1	FPG
Cabo Verde	2007	Overdiagnosed	244	35	0.743	1	FPG
Cabo Verde	2007	Consistent non-HTN	244	396	0.178	1	FPG
Cambodia	2010	Missed	321	38	0.032	1	FPG
Cambodia	2010	Overdiagnosed	321	71	0.728	1	FPG
Cambodia	2010	Consistent non-HTN	321	3973	4.09e-05	0.007362	FPG
Comoros	2011	Missed	297	15	0.004	0.72	FPG
Comoros	2011	Overdiagnosed	297	49	0.573	1	FPG
Comoros	2011	Consistent non-HTN	297	778	0.015	1	FPG
Cook Islands	2015	Missed	110	12	0.295	1	FPG
Cook Islands	2015	Overdiagnosed	110	32	0.000469	0.08442	FPG
Cook Islands	2015	Consistent non-HTN	110	413	0.003	0.54	FPG
Ecuador	2018	Missed	287	52	0.941	1	FPG
Ecuador	2018	Overdiagnosed	287	83	0.082	1	FPG
Ecuador	2018	Consistent non-HTN	287	2750	0.000124	0.02232	FPG
Eritrea	2010	Missed	446	40	0.166	1	FPG
Eritrea	2010	Overdiagnosed	446	96	1.4e-07	2.52e-05	FPG
Eritrea	2010	Consistent non-HTN	446	3570	1.53e-05	0.002754	FPG
Eswatini	2014	Missed	388	23	0.085	1	FPG
Eswatini	2014	Overdiagnosed	388	68	0.362	1	FPG
Eswatini	2014	Consistent non-HTN	388	1280	0.006	1	FPG
Ethiopia	2015	Missed	1158	120	0.449	1	FPG
Ethiopia	2015	Overdiagnosed	1158	313	0.106	1	FPG
Ethiopia	2015	Consistent non-HTN	1158	5840	5.28e-07	9.504e-05	FPG
Georgia	2016	Missed	458	20	0.001	0.18	FPG
Georgia	2016	Overdiagnosed	458	64	0.434	1	FPG
Georgia	2016	Consistent non-HTN	458	1313	2.98e-07	5.364e-05	FPG
Guyana	2016	Missed	92	9	0.723	1	FPG
Guyana	2016	Overdiagnosed	92	12	0.634	1	FPG
Guyana	2016	Consistent non-HTN	92	459	0.017	1	FPG
Iraq	2015	Missed	1110	21	0.966	1	FPG
Iraq	2015	Overdiagnosed	1110	98	0.728	1	FPG
Iraq	2015	Consistent non-HTN	1110	1937	2.51e-13	4.518e-11	FPG
Jordan	2019	Missed	282	29	0.159	1	FPG
Jordan	2019	Overdiagnosed	282	60	0.016	1	FPG
Jordan	2019	Consistent non-HTN	282	1949	5.79e-06	0.0010422	FPG
Kenya	2015	Missed	744	40	0.115	1	FPG
Kenya	2015	Overdiagnosed	744	180	0.058	1	FPG
Kenya	2015	Consistent non-HTN	744	2499	0.000124	0.02232	FPG
Kiribati	2016	Missed	246	28	0.319	1	FPG
Kiribati	2016	Overdiagnosed	246	51	0.584	1	FPG
Kiribati	2016	Consistent non-HTN	246	641	0.034	1	FPG
Kuwait	2014	Missed	163	2	0.105	1	FPG
Kuwait	2014	Overdiagnosed	163	28	0.696	1	FPG
Kuwait	2014	Consistent non-HTN	163	1268	0.007	1	FPG
Kyrgyzstan	2013	Missed	629	44	0.000436	0.07848	FPG
Kyrgyzstan	2013	Overdiagnosed	629	117	0.304	1	FPG
Kyrgyzstan	2013	Consistent non-HTN	629	1025	9.26e-05	0.016668	FPG
Lao People's Democratic Republic	2013	Missed	232	22	0.015	1	FPG
Lao People's Democratic Republic	2013	Overdiagnosed	232	79	0.242	1	FPG
Lao People's Democratic Republic	2013	Consistent non-HTN	232	1823	0.003	0.54	FPG
Lebanon	2017	Missed	160	7	0.721	1	FPG
Lebanon	2017	Overdiagnosed	160	17	0.000827	0.14886	FPG
Lebanon	2017	Consistent non-HTN	160	609	0.000104	0.01872	FPG
Lesotho	2012	Missed	451	17	0.141	1	FPG
Lesotho	2012	Overdiagnosed	451	50	0.142	1	FPG
Lesotho	2012	Consistent non-HTN	451	975	0.006	1	FPG
Libya	2009	Missed	474	31	0.452	1	FPG
Libya	2009	Overdiagnosed	474	69	0.036	1	FPG
Libya	2009	Consistent non-HTN	474	834	2.42e-08	4.356e-06	FPG
Malawi	2017	Missed	385	41	0.83	1	FPG
Malawi	2017	Overdiagnosed	385	78	0.631	1	FPG
Malawi	2017	Consistent non-HTN	385	2695	0.031	1	FPG
Mongolia	2019	Missed	518	38	0.764	1	FPG
Mongolia	2019	Overdiagnosed	518	98	0.11	1	FPG
Mongolia	2019	Consistent non-HTN	518	3365	2.43e-06	0.0004374	FPG
Morocco	2017	Missed	680	83	0.941	1	FPG
Morocco	2017	Overdiagnosed	680	157	0.01	1	FPG
Morocco	2017	Consistent non-HTN	680	2620	2.03e-09	3.654e-07	FPG
Myanmar	2014	Missed	1116	48	0.221	1	FPG
Myanmar	2014	Overdiagnosed	1116	157	0.015	1	FPG
Myanmar	2014	Consistent non-HTN	1116	4220	3.81e-14	6.858e-12	FPG
Nauru	2016	Missed	118	18	0.406	1	FPG
Nauru	2016	Overdiagnosed	118	20	0.788	1	FPG
Nauru	2016	Consistent non-HTN	118	550	0.035	1	FPG
Nepal	2019	Missed	1020	46	0.799	1	FPG
Nepal	2019	Overdiagnosed	1020	186	0.034	1	FPG
Nepal	2019	Consistent non-HTN	1020	3176	4.46e-05	0.008028	FPG
Niue	2012	Missed	76	11	0.772	1	FPG
Niue	2012	Overdiagnosed	76	27	0.355	1	FPG
Niue	2012	Consistent non-HTN	76	378	0.032	1	FPG
Qatar	2012	Missed	125	13	0.012	1	FPG
Qatar	2012	Overdiagnosed	125	40	0.821	1	FPG
Qatar	2012	Consistent non-HTN	125	879	0.346	1	FPG
Republic of Moldova	2013	Missed	659	31	0.517	1	FPG
Republic of Moldova	2013	Overdiagnosed	659	97	0.087	1	FPG
Republic of Moldova	2013	Consistent non-HTN	659	1308	6.82e-06	0.0012276	FPG
Rwanda	2013	Missed	970	66	0.992	1	FPG
Rwanda	2013	Overdiagnosed	970	261	0.44	1	FPG
Rwanda	2013	Consistent non-HTN	970	4349	0.034	1	FPG
Samoa	2013	Missed	221	30	0.129	1	FPG
Samoa	2013	Overdiagnosed	221	42	0.876	1	FPG
Samoa	2013	Consistent non-HTN	221	1021	0.000206	0.03708	FPG
Sao Tome and Principe	2019	Missed	235	30	0.671	1	FPG
Sao Tome and Principe	2019	Overdiagnosed	235	57	0.84	1	FPG
Sao Tome and Principe	2019	Consistent non-HTN	235	1029	0.053	1	FPG
Seychelles	2004	Missed	175	10	0.000203	0.03654	FPG
Seychelles	2004	Overdiagnosed	175	38	0.693	1	FPG
Seychelles	2004	Consistent non-HTN	175	626	0.000407	0.07326	FPG
Solomon Islands	2015	Missed	241	18	0.054	1	FPG
Solomon Islands	2015	Overdiagnosed	241	44	0.095	1	FPG
Solomon Islands	2015	Consistent non-HTN	241	1119	0.001	0.18	FPG
Sri Lanka	2015	Missed	691	33	0.004	0.72	FPG
Sri Lanka	2015	Overdiagnosed	691	149	0.092	1	FPG
Sri Lanka	2015	Consistent non-HTN	691	2308	2.26e-06	0.0004068	FPG
Sudan	2016	Missed	1628	135	0.107	1	FPG
Sudan	2016	Overdiagnosed	1628	283	0.18	1	FPG
Sudan	2016	Consistent non-HTN	1628	3646	7.85e-21	1.413e-18	FPG
Tajikistan	2017	Missed	627	39	0.009	1	FPG
Tajikistan	2017	Overdiagnosed	627	131	0.698	1	FPG
Tajikistan	2017	Consistent non-HTN	627	1127	0.000696	0.12528	FPG
Timor-Leste	2014	Missed	465	23	0.811	1	FPG
Timor-Leste	2014	Overdiagnosed	465	73	0.191	1	FPG
Timor-Leste	2014	Consistent non-HTN	465	1503	0.451	1	FPG
Togo	2011	Missed	236	23	0.082	1	FPG
Togo	2011	Overdiagnosed	236	40	0.825	1	FPG
Togo	2011	Consistent non-HTN	236	887	0.035	1	FPG
Tokelau	2014	Missed	67	7	0.644	1	FPG
Tokelau	2014	Overdiagnosed	67	15	0.664	1	FPG
Tokelau	2014	Consistent non-HTN	67	324	0.123	1	FPG
Turkmenistan	2018	Missed	547	31	0.673	1	FPG
Turkmenistan	2018	Overdiagnosed	547	161	0.005	0.9	FPG
Turkmenistan	2018	Consistent non-HTN	547	2369	4.49e-08	8.082e-06	FPG
Tuvalu	2015	Missed	311	24	0.691	1	FPG
Tuvalu	2015	Overdiagnosed	311	37	0.066	1	FPG
Tuvalu	2015	Consistent non-HTN	311	451	0.047	1	FPG
Uganda	2014	Missed	638	40	0.009	1	FPG
Uganda	2014	Overdiagnosed	638	143	0.36	1	FPG
Uganda	2014	Consistent non-HTN	638	2155	0.002	0.36	FPG
United Republic of Tanzania	2012	Missed	486	21	0.841	1	FPG
United Republic of Tanzania	2012	Overdiagnosed	486	73	0.035	1	FPG
United Republic of Tanzania	2012	Consistent non-HTN	486	975	0.274	1	FPG
Uruguay	2014	Missed	171	16	0.084	1	FPG
Uruguay	2014	Overdiagnosed	171	31	0.393	1	FPG
Uruguay	2014	Consistent non-HTN	171	657	0.001	0.18	FPG
Vanuatu	2011	Missed	957	97	0.815	1	FPG
Vanuatu	2011	Overdiagnosed	957	158	0.162	1	FPG
Vanuatu	2011	Consistent non-HTN	957	2431	1.15e-08	2.07e-06	FPG
Vietnam	2015	Missed	342	17	0.14	1	FPG
Vietnam	2015	Overdiagnosed	342	72	0.251	1	FPG
Vietnam	2015	Consistent non-HTN	342	2086	2.83e-06	0.0005094	FPG
Zambia	2017	Missed	393	47	0.036	1	FPG
Zambia	2017	Overdiagnosed	393	120	0.076	1	FPG
Zambia	2017	Consistent non-HTN	393	2231	2.8e-06	0.000504	FPG
Afghanistan	2018	Missed	468	39	0.065	1	Total Cholesterol
Afghanistan	2018	Overdiagnosed	468	78	0.446	1	Total Cholesterol
Afghanistan	2018	Consistent non-HTN	468	1965	2.35e-12	4.23e-10	Total Cholesterol
Algeria	2017	Missed	785	95	0.298	1	Total Cholesterol
Algeria	2017	Overdiagnosed	785	161	0.078	1	Total Cholesterol
Algeria	2017	Consistent non-HTN	785	3612	5.25e-16	9.45e-14	Total Cholesterol
American Samoa	2004	Missed	360	33	0.156	1	Total Cholesterol
American Samoa	2004	Overdiagnosed	360	52	0.855	1	Total Cholesterol
American Samoa	2004	Consistent non-HTN	360	692	2.54e-05	0.004572	Total Cholesterol
Armenia	2016	Missed	409	20	0.128	1	Total Cholesterol
Armenia	2016	Overdiagnosed	409	40	0.005	0.9	Total Cholesterol
Armenia	2016	Consistent non-HTN	409	736	2.01e-14	3.618e-12	Total Cholesterol
Azerbaijan	2017	Missed	370	20	0.006	1	Total Cholesterol
Azerbaijan	2017	Overdiagnosed	370	65	0.037	1	Total Cholesterol
Azerbaijan	2017	Consistent non-HTN	370	1317	8.15e-08	1.467e-05	Total Cholesterol
Bangladesh	2018	Missed	821	60	0.443	1	Total Cholesterol
Bangladesh	2018	Overdiagnosed	821	135	0.04	1	Total Cholesterol
Bangladesh	2018	Consistent non-HTN	821	4672	1.98e-25	3.564e-23	Total Cholesterol
Belarus	2017	Missed	699	28	0.016	1	Total Cholesterol
Belarus	2017	Overdiagnosed	699	123	0.000628	0.11304	Total Cholesterol
Belarus	2017	Consistent non-HTN	699	1894	2.87e-22	5.166e-20	Total Cholesterol
Benin	2015	Missed	1207	57	0.048	1	Total Cholesterol
Benin	2015	Overdiagnosed	1207	172	0.000995	0.1791	Total Cholesterol
Benin	2015	Consistent non-HTN	1207	2961	1.91e-17	3.438e-15	Total Cholesterol
Bhutan	2019	Missed	875	57	0.687	1	Total Cholesterol
Bhutan	2019	Overdiagnosed	875	165	0.00051	0.0918	Total Cholesterol
Bhutan	2019	Consistent non-HTN	875	3052	1.66e-24	2.988e-22	Total Cholesterol
Botswana	2014	Missed	438	38	0.039	1	Total Cholesterol
Botswana	2014	Overdiagnosed	438	87	0.02	1	Total Cholesterol
Botswana	2014	Consistent non-HTN	438	1668	7.26e-09	1.3068e-06	Total Cholesterol
British Virgin Islands	2009	Missed	48	8	0.74	1	Total Cholesterol
British Virgin Islands	2009	Overdiagnosed	48	7	0.77	1	Total Cholesterol
British Virgin Islands	2009	Consistent non-HTN	48	152	0.241	1	Total Cholesterol
Brunei Darussalam	2016	Missed	182	15	0.752	1	Total Cholesterol
Brunei Darussalam	2016	Overdiagnosed	182	44	0.414	1	Total Cholesterol
Brunei Darussalam	2016	Consistent non-HTN	182	1001	2.16e-07	3.888e-05	Total Cholesterol
Cabo Verde	2007	Missed	244	18	2.5e-06	0.00045	Total Cholesterol
Cabo Verde	2007	Overdiagnosed	244	35	0.232	1	Total Cholesterol
Cabo Verde	2007	Consistent non-HTN	244	396	0.006	1	Total Cholesterol
Cambodia	2010	Missed	321	38	0.321	1	Total Cholesterol
Cambodia	2010	Overdiagnosed	321	71	0.173	1	Total Cholesterol
Cambodia	2010	Consistent non-HTN	321	3973	6.22e-06	0.0011196	Total Cholesterol
Comoros	2011	Missed	297	15	0.351	1	Total Cholesterol
Comoros	2011	Overdiagnosed	297	49	0.842	1	Total Cholesterol
Comoros	2011	Consistent non-HTN	297	778	9.47e-06	0.0017046	Total Cholesterol
Cook Islands	2015	Missed	110	12	7.11e-05	0.012798	Total Cholesterol
Cook Islands	2015	Overdiagnosed	110	32	0.014	1	Total Cholesterol
Cook Islands	2015	Consistent non-HTN	110	413	0.001	0.18	Total Cholesterol
Ecuador	2018	Missed	287	52	0.353	1	Total Cholesterol
Ecuador	2018	Overdiagnosed	287	83	0.181	1	Total Cholesterol
Ecuador	2018	Consistent non-HTN	287	2750	0.000169	0.03042	Total Cholesterol
Eritrea	2010	Missed	446	40	0.551	1	Total Cholesterol
Eritrea	2010	Overdiagnosed	446	96	0.005	0.9	Total Cholesterol
Eritrea	2010	Consistent non-HTN	446	3570	1.69e-10	3.042e-08	Total Cholesterol
Eswatini	2014	Missed	388	23	0.603	1	Total Cholesterol
Eswatini	2014	Overdiagnosed	388	68	0.02	1	Total Cholesterol
Eswatini	2014	Consistent non-HTN	388	1280	3.55e-10	6.39e-08	Total Cholesterol
Ethiopia	2015	Missed	1158	120	0.01	1	Total Cholesterol
Ethiopia	2015	Overdiagnosed	1158	313	0.003	0.54	Total Cholesterol
Ethiopia	2015	Consistent non-HTN	1158	5840	2.77e-32	4.986e-30	Total Cholesterol
Georgia	2016	Missed	458	20	0.341	1	Total Cholesterol
Georgia	2016	Overdiagnosed	458	64	0.735	1	Total Cholesterol
Georgia	2016	Consistent non-HTN	458	1313	7.23e-07	0.00013014	Total Cholesterol
Guyana	2016	Missed	92	9	0.212	1	Total Cholesterol
Guyana	2016	Overdiagnosed	92	12	0.082	1	Total Cholesterol
Guyana	2016	Consistent non-HTN	92	459	0.095	1	Total Cholesterol
Iraq	2015	Missed	1110	21	0.944	1	Total Cholesterol
Iraq	2015	Overdiagnosed	1110	98	0.584	1	Total Cholesterol
Iraq	2015	Consistent non-HTN	1110	1937	7.44e-17	1.3392e-14	Total Cholesterol
Jordan	2019	Missed	282	29	0.825	1	Total Cholesterol
Jordan	2019	Overdiagnosed	282	60	0.002	0.36	Total Cholesterol
Jordan	2019	Consistent non-HTN	282	1949	1.26e-12	2.268e-10	Total Cholesterol
Kenya	2015	Missed	744	40	0.838	1	Total Cholesterol
Kenya	2015	Overdiagnosed	744	180	0.016	1	Total Cholesterol
Kenya	2015	Consistent non-HTN	744	2499	6.36e-13	1.1448e-10	Total Cholesterol
Kiribati	2016	Missed	246	28	0.496	1	Total Cholesterol
Kiribati	2016	Overdiagnosed	246	51	0.544	1	Total Cholesterol
Kiribati	2016	Consistent non-HTN	246	641	0.166	1	Total Cholesterol
Kuwait	2014	Missed	163	2	0.282	1	Total Cholesterol
Kuwait	2014	Overdiagnosed	163	28	0.903	1	Total Cholesterol
Kuwait	2014	Consistent non-HTN	163	1268	7.5e-06	0.00135	Total Cholesterol
Kyrgyzstan	2013	Missed	629	44	0.22	1	Total Cholesterol
Kyrgyzstan	2013	Overdiagnosed	629	117	0.156	1	Total Cholesterol
Kyrgyzstan	2013	Consistent non-HTN	629	1025	3.37e-10	6.066e-08	Total Cholesterol
Lao People's Democratic Republic	2013	Missed	232	22	0.178	1	Total Cholesterol
Lao People's Democratic Republic	2013	Overdiagnosed	232	79	0.044	1	Total Cholesterol
Lao People's Democratic Republic	2013	Consistent non-HTN	232	1823	3.19e-14	5.742e-12	Total Cholesterol
Lebanon	2017	Missed	160	7	0.139	1	Total Cholesterol
Lebanon	2017	Overdiagnosed	160	17	0.209	1	Total Cholesterol
Lebanon	2017	Consistent non-HTN	160	609	0.051	1	Total Cholesterol
Lesotho	2012	Missed	451	17	0.441	1	Total Cholesterol
Lesotho	2012	Overdiagnosed	451	50	0.102	1	Total Cholesterol
Lesotho	2012	Consistent non-HTN	451	975	3.2e-12	5.76e-10	Total Cholesterol
Libya	2009	Missed	474	31	0.948	1	Total Cholesterol
Libya	2009	Overdiagnosed	474	69	0.051	1	Total Cholesterol
Libya	2009	Consistent non-HTN	474	834	4.64e-07	8.352e-05	Total Cholesterol
Malawi	2017	Missed	385	41	0.138	1	Total Cholesterol
Malawi	2017	Overdiagnosed	385	78	0.739	1	Total Cholesterol
Malawi	2017	Consistent non-HTN	385	2695	6.66e-12	1.1988e-09	Total Cholesterol
Mongolia	2019	Missed	518	38	0.217	1	Total Cholesterol
Mongolia	2019	Overdiagnosed	518	98	0.565	1	Total Cholesterol
Mongolia	2019	Consistent non-HTN	518	3365	1.08e-14	1.944e-12	Total Cholesterol
Morocco	2017	Missed	680	83	0.953	1	Total Cholesterol
Morocco	2017	Overdiagnosed	680	157	0.331	1	Total Cholesterol
Morocco	2017	Consistent non-HTN	680	2620	1.32e-07	2.376e-05	Total Cholesterol
Myanmar	2014	Missed	1116	48	0.956	1	Total Cholesterol
Myanmar	2014	Overdiagnosed	1116	157	0.031	1	Total Cholesterol
Myanmar	2014	Consistent non-HTN	1116	4220	4.42e-19	7.956e-17	Total Cholesterol
Nauru	2016	Missed	118	18	0.935	1	Total Cholesterol
Nauru	2016	Overdiagnosed	118	20	0.024	1	Total Cholesterol
Nauru	2016	Consistent non-HTN	118	550	0.033	1	Total Cholesterol
Nepal	2019	Missed	1020	46	0.11	1	Total Cholesterol
Nepal	2019	Overdiagnosed	1020	186	0.147	1	Total Cholesterol
Nepal	2019	Consistent non-HTN	1020	3176	4.41e-18	7.938e-16	Total Cholesterol
Niue	2012	Missed	76	11	0.871	1	Total Cholesterol
Niue	2012	Overdiagnosed	76	27	0.491	1	Total Cholesterol
Niue	2012	Consistent non-HTN	76	378	0.004	0.72	Total Cholesterol
Qatar	2012	Missed	125	13	0.123	1	Total Cholesterol
Qatar	2012	Overdiagnosed	125	40	0.21	1	Total Cholesterol
Qatar	2012	Consistent non-HTN	125	879	0.898	1	Total Cholesterol
Republic of Moldova	2013	Missed	659	31	0.637	1	Total Cholesterol
Republic of Moldova	2013	Overdiagnosed	659	97	0.308	1	Total Cholesterol
Republic of Moldova	2013	Consistent non-HTN	659	1308	3.17e-10	5.706e-08	Total Cholesterol
Rwanda	2013	Missed	970	66	0.136	1	Total Cholesterol
Rwanda	2013	Overdiagnosed	970	261	0.000104	0.01872	Total Cholesterol
Rwanda	2013	Consistent non-HTN	970	4349	7.99e-12	1.4382e-09	Total Cholesterol
Samoa	2013	Missed	221	30	0.791	1	Total Cholesterol
Samoa	2013	Overdiagnosed	221	42	0.285	1	Total Cholesterol
Samoa	2013	Consistent non-HTN	221	1021	0.000436	0.07848	Total Cholesterol
Sao Tome and Principe	2019	Missed	235	30	0.56	1	Total Cholesterol
Sao Tome and Principe	2019	Overdiagnosed	235	57	0.518	1	Total Cholesterol
Sao Tome and Principe	2019	Consistent non-HTN	235	1029	0.003	0.54	Total Cholesterol
Seychelles	2004	Missed	175	10	0.276	1	Total Cholesterol
Seychelles	2004	Overdiagnosed	175	38	0.113	1	Total Cholesterol
Seychelles	2004	Consistent non-HTN	175	626	0.004	0.72	Total Cholesterol
Solomon Islands	2015	Missed	241	18	0.383	1	Total Cholesterol
Solomon Islands	2015	Overdiagnosed	241	44	0.17	1	Total Cholesterol
Solomon Islands	2015	Consistent non-HTN	241	1119	3.55e-05	0.00639	Total Cholesterol
Sri Lanka	2015	Missed	691	33	0.038	1	Total Cholesterol
Sri Lanka	2015	Overdiagnosed	691	149	0.31	1	Total Cholesterol
Sri Lanka	2015	Consistent non-HTN	691	2308	6.8e-07	0.0001224	Total Cholesterol
Sudan	2016	Missed	1628	135	3.14e-05	0.005652	Total Cholesterol
Sudan	2016	Overdiagnosed	1628	283	0.003	0.54	Total Cholesterol
Sudan	2016	Consistent non-HTN	1628	3646	3.26e-30	5.868e-28	Total Cholesterol
Tajikistan	2017	Missed	627	39	0.502	1	Total Cholesterol
Tajikistan	2017	Overdiagnosed	627	131	0.238	1	Total Cholesterol
Tajikistan	2017	Consistent non-HTN	627	1127	1.47e-15	2.646e-13	Total Cholesterol
Timor-Leste	2014	Missed	465	23	0.138	1	Total Cholesterol
Timor-Leste	2014	Overdiagnosed	465	73	0.062	1	Total Cholesterol
Timor-Leste	2014	Consistent non-HTN	465	1503	1.81e-06	0.0003258	Total Cholesterol
Togo	2011	Missed	236	23	0.437	1	Total Cholesterol
Togo	2011	Overdiagnosed	236	40	0.209	1	Total Cholesterol
Togo	2011	Consistent non-HTN	236	887	0.051	1	Total Cholesterol
Tokelau	2014	Missed	67	7	0.721	1	Total Cholesterol
Tokelau	2014	Overdiagnosed	67	15	0.815	1	Total Cholesterol
Tokelau	2014	Consistent non-HTN	67	324	0.004	0.72	Total Cholesterol
Turkmenistan	2018	Missed	547	31	0.707	1	Total Cholesterol
Turkmenistan	2018	Overdiagnosed	547	161	0.011	1	Total Cholesterol
Turkmenistan	2018	Consistent non-HTN	547	2369	0.028	1	Total Cholesterol
Tuvalu	2015	Missed	311	24	0.569	1	Total Cholesterol
Tuvalu	2015	Overdiagnosed	311	37	0.241	1	Total Cholesterol
Tuvalu	2015	Consistent non-HTN	311	451	0.000133	0.02394	Total Cholesterol
Uganda	2014	Missed	638	40	0.451	1	Total Cholesterol
Uganda	2014	Overdiagnosed	638	143	0.004	0.72	Total Cholesterol
Uganda	2014	Consistent non-HTN	638	2155	2.07e-12	3.726e-10	Total Cholesterol
United Republic of Tanzania	2012	Missed	486	21	0.394	1	Total Cholesterol
United Republic of Tanzania	2012	Overdiagnosed	486	73	0.025	1	Total Cholesterol
United Republic of Tanzania	2012	Consistent non-HTN	486	975	2.04e-12	3.672e-10	Total Cholesterol
Uruguay	2014	Missed	171	16	0.658	1	Total Cholesterol
Uruguay	2014	Overdiagnosed	171	31	0.718	1	Total Cholesterol
Uruguay	2014	Consistent non-HTN	171	657	0.128	1	Total Cholesterol
Vanuatu	2011	Missed	957	97	0.009	1	Total Cholesterol
Vanuatu	2011	Overdiagnosed	957	158	0.037	1	Total Cholesterol
Vanuatu	2011	Consistent non-HTN	957	2431	2.3e-13	4.14e-11	Total Cholesterol
Vietnam	2015	Missed	342	17	0.067	1	Total Cholesterol
Vietnam	2015	Overdiagnosed	342	72	0.015	1	Total Cholesterol
Vietnam	2015	Consistent non-HTN	342	2086	3.2e-10	5.76e-08	Total Cholesterol
Zambia	2017	Missed	393	47	0.062	1	Total Cholesterol
Zambia	2017	Overdiagnosed	393	120	0.122	1	Total Cholesterol
Zambia	2017	Consistent non-HTN	393	2231	6.09e-09	1.0962e-06	Total Cholesterol
Afghanistan	2018	Missed	468	39	9.29e-29	1.50498e-26	10-year CV risk WHO
Afghanistan	2018	Overdiagnosed	468	78	1.26e-07	2.0412e-05	10-year CV risk WHO
Afghanistan	2018	Consistent non-HTN	468	1965	2.15e-38	3.483e-36	10-year CV risk WHO
Algeria	2017	Missed	785	95	2.67e-08	4.3254e-06	10-year CV risk WHO
Algeria	2017	Overdiagnosed	785	161	7.64e-15	1.23768e-12	10-year CV risk WHO
Algeria	2017	Consistent non-HTN	785	3612	2.32e-88	3.7584e-86	10-year CV risk WHO
American Samoa	2004	Missed	360	33	3.47e-11	5.6214e-09	10-year CV risk WHO
American Samoa	2004	Overdiagnosed	360	52	0.003	0.486	10-year CV risk WHO
American Samoa	2004	Consistent non-HTN	360	692	2.43e-21	3.9366e-19	10-year CV risk WHO
Armenia	2016	Missed	409	20	2e-04	0.0324	10-year CV risk WHO
Armenia	2016	Overdiagnosed	409	40	6.55e-11	1.0611e-08	10-year CV risk WHO
Armenia	2016	Consistent non-HTN	409	736	3.96e-29	6.4152e-27	10-year CV risk WHO
Azerbaijan	2017	Missed	370	20	3.19e-16	5.1678e-14	10-year CV risk WHO
Azerbaijan	2017	Overdiagnosed	370	65	2.36e-11	3.8232e-09	10-year CV risk WHO
Azerbaijan	2017	Consistent non-HTN	370	1317	1.15e-23	1.863e-21	10-year CV risk WHO
Bangladesh	2018	Missed	821	60	0.000253	0.040986	10-year CV risk WHO
Bangladesh	2018	Overdiagnosed	821	135	8.75e-14	1.4175e-11	10-year CV risk WHO
Bangladesh	2018	Consistent non-HTN	821	4672	2e-44	3.24e-42	10-year CV risk WHO
Belarus	2017	Missed	699	28	5.94e-06	0.00096228	10-year CV risk WHO
Belarus	2017	Overdiagnosed	699	123	2.67e-12	4.3254e-10	10-year CV risk WHO
Belarus	2017	Consistent non-HTN	699	1894	2.48e-76	4.0176e-74	10-year CV risk WHO
Benin	2015	Missed	1207	57	2.82e-08	4.5684e-06	10-year CV risk WHO
Benin	2015	Overdiagnosed	1207	172	7.07e-25	1.14534e-22	10-year CV risk WHO
Benin	2015	Consistent non-HTN	1207	2961	4.1e-77	6.642e-75	10-year CV risk WHO
Bhutan	2019	Missed	875	57	0.113	1	10-year CV risk WHO
Bhutan	2019	Overdiagnosed	875	165	7.21e-09	1.16802e-06	10-year CV risk WHO
Bhutan	2019	Consistent non-HTN	875	3052	9.39e-66	1.52118e-63	10-year CV risk WHO
Botswana	2014	Missed	438	38	0.000129	0.020898	10-year CV risk WHO
Botswana	2014	Overdiagnosed	438	87	1.13e-07	1.8306e-05	10-year CV risk WHO
Botswana	2014	Consistent non-HTN	438	1668	2.03e-28	3.2886e-26	10-year CV risk WHO
Brunei Darussalam	2016	Missed	182	15	0.548	1	10-year CV risk WHO
Brunei Darussalam	2016	Overdiagnosed	182	44	0.005	0.81	10-year CV risk WHO
Brunei Darussalam	2016	Consistent non-HTN	182	1001	1.4e-25	2.268e-23	10-year CV risk WHO
Cabo Verde	2007	Missed	244	18	3.75e-09	6.075e-07	10-year CV risk WHO
Cabo Verde	2007	Overdiagnosed	244	35	0.00034	0.05508	10-year CV risk WHO
Cabo Verde	2007	Consistent non-HTN	244	396	2.68e-19	4.3416e-17	10-year CV risk WHO
Cambodia	2010	Missed	321	38	4.01e-07	6.4962e-05	10-year CV risk WHO
Cambodia	2010	Overdiagnosed	321	71	1.96e-08	3.1752e-06	10-year CV risk WHO
Cambodia	2010	Consistent non-HTN	321	3973	1.65e-37	2.673e-35	10-year CV risk WHO
Comoros	2011	Missed	297	15	0.115	1	10-year CV risk WHO
Comoros	2011	Overdiagnosed	297	49	3.76e-06	0.00060912	10-year CV risk WHO
Comoros	2011	Consistent non-HTN	297	778	9.72e-26	1.57464e-23	10-year CV risk WHO
Ecuador	2018	Missed	287	52	0.103	1	10-year CV risk WHO
Ecuador	2018	Overdiagnosed	287	83	4.17e-07	6.7554e-05	10-year CV risk WHO
Ecuador	2018	Consistent non-HTN	287	2750	6.53e-30	1.05786e-27	10-year CV risk WHO
Eritrea	2010	Missed	446	40	0.028	1	10-year CV risk WHO
Eritrea	2010	Overdiagnosed	446	96	2.55e-13	4.131e-11	10-year CV risk WHO
Eritrea	2010	Consistent non-HTN	446	3570	6.72e-55	1.08864e-52	10-year CV risk WHO
Eswatini	2014	Missed	388	23	0.036	1	10-year CV risk WHO
Eswatini	2014	Overdiagnosed	388	68	5.41e-08	8.7642e-06	10-year CV risk WHO
Eswatini	2014	Consistent non-HTN	388	1280	3.26e-29	5.2812e-27	10-year CV risk WHO
Ethiopia	2015	Missed	1158	120	7.42e-06	0.00120204	10-year CV risk WHO
Ethiopia	2015	Overdiagnosed	1158	313	1.59e-27	2.5758e-25	10-year CV risk WHO
Ethiopia	2015	Consistent non-HTN	1158	5840	5.93e-66	9.6066e-64	10-year CV risk WHO
Georgia	2016	Missed	458	20	7.59e-06	0.00122958	10-year CV risk WHO
Georgia	2016	Overdiagnosed	458	64	4.6e-08	7.452e-06	10-year CV risk WHO
Georgia	2016	Consistent non-HTN	458	1313	2.1e-27	3.402e-25	10-year CV risk WHO
Guyana	2016	Missed	92	9	0.054	1	10-year CV risk WHO
Guyana	2016	Overdiagnosed	92	12	0.382	1	10-year CV risk WHO
Guyana	2016	Consistent non-HTN	92	459	2.46e-10	3.9852e-08	10-year CV risk WHO
Iraq	2015	Missed	1110	21	0.491	1	10-year CV risk WHO
Iraq	2015	Overdiagnosed	1110	98	1.27e-08	2.0574e-06	10-year CV risk WHO
Iraq	2015	Consistent non-HTN	1110	1937	4.75e-108	7.695e-106	10-year CV risk WHO
Jordan	2019	Missed	282	29	1.92e-06	0.00031104	10-year CV risk WHO
Jordan	2019	Overdiagnosed	282	60	2.72e-05	0.0044064	10-year CV risk WHO
Jordan	2019	Consistent non-HTN	282	1949	8.16e-31	1.32192e-28	10-year CV risk WHO
Kenya	2015	Missed	744	40	0.000321	0.052002	10-year CV risk WHO
Kenya	2015	Overdiagnosed	744	180	6.63e-21	1.07406e-18	10-year CV risk WHO
Kenya	2015	Consistent non-HTN	744	2499	8.38e-60	1.35756e-57	10-year CV risk WHO
Kiribati	2016	Missed	246	28	0.251	1	10-year CV risk WHO
Kiribati	2016	Overdiagnosed	246	51	0.119	1	10-year CV risk WHO
Kiribati	2016	Consistent non-HTN	246	641	4.77e-16	7.7274e-14	10-year CV risk WHO
Kuwait	2014	Missed	163	2	0.125	1	10-year CV risk WHO
Kuwait	2014	Overdiagnosed	163	28	0.589	1	10-year CV risk WHO
Kuwait	2014	Consistent non-HTN	163	1268	1.47e-11	2.3814e-09	10-year CV risk WHO
Kyrgyzstan	2013	Missed	629	44	6.66e-06	0.00107892	10-year CV risk WHO
Kyrgyzstan	2013	Overdiagnosed	629	117	3.72e-09	6.0264e-07	10-year CV risk WHO
Kyrgyzstan	2013	Consistent non-HTN	629	1025	1e-28	1.62e-26	10-year CV risk WHO
Lao People's Democratic Republic	2013	Missed	232	22	0.014	1	10-year CV risk WHO
Lao People's Democratic Republic	2013	Overdiagnosed	232	79	0.001	0.162	10-year CV risk WHO
Lao People's Democratic Republic	2013	Consistent non-HTN	232	1823	6.25e-18	1.0125e-15	10-year CV risk WHO
Lebanon	2017	Missed	160	7	0.298	1	10-year CV risk WHO
Lebanon	2017	Overdiagnosed	160	17	0.056	1	10-year CV risk WHO
Lebanon	2017	Consistent non-HTN	160	609	8.49e-15	1.37538e-12	10-year CV risk WHO
Lesotho	2012	Missed	451	17	0.002	0.324	10-year CV risk WHO
Lesotho	2012	Overdiagnosed	451	50	4.75e-10	7.695e-08	10-year CV risk WHO
Lesotho	2012	Consistent non-HTN	451	975	2.67e-37	4.3254e-35	10-year CV risk WHO
Libya	2009	Missed	474	31	0.001	0.162	10-year CV risk WHO
Libya	2009	Overdiagnosed	474	69	6.44e-06	0.00104328	10-year CV risk WHO
Libya	2009	Consistent non-HTN	474	834	2.12e-45	3.4344e-43	10-year CV risk WHO
Malawi	2017	Missed	385	41	0.016	1	10-year CV risk WHO
Malawi	2017	Overdiagnosed	385	78	4.29e-08	6.9498e-06	10-year CV risk WHO
Malawi	2017	Consistent non-HTN	385	2695	9.72e-36	1.57464e-33	10-year CV risk WHO
Mongolia	2019	Missed	518	38	0.245	1	10-year CV risk WHO
Mongolia	2019	Overdiagnosed	518	98	0.026	1	10-year CV risk WHO
Mongolia	2019	Consistent non-HTN	518	3365	9.72e-37	1.57464e-34	10-year CV risk WHO
Morocco	2017	Missed	680	83	1.07e-06	0.00017334	10-year CV risk WHO
Morocco	2017	Overdiagnosed	680	157	2.16e-21	3.4992e-19	10-year CV risk WHO
Morocco	2017	Consistent non-HTN	680	2620	8.33e-85	1.34946e-82	10-year CV risk WHO
Myanmar	2014	Missed	1116	48	0.179	1	10-year CV risk WHO
Myanmar	2014	Overdiagnosed	1116	157	2.46e-10	3.9852e-08	10-year CV risk WHO
Myanmar	2014	Consistent non-HTN	1116	4220	1.64e-88	2.6568e-86	10-year CV risk WHO
Nepal	2019	Missed	1020	46	0.000686	0.111132	10-year CV risk WHO
Nepal	2019	Overdiagnosed	1020	186	3.51e-18	5.6862e-16	10-year CV risk WHO
Nepal	2019	Consistent non-HTN	1020	3176	4.8e-78	7.776e-76	10-year CV risk WHO
Qatar	2012	Missed	125	13	0.061	1	10-year CV risk WHO
Qatar	2012	Overdiagnosed	125	40	0.152	1	10-year CV risk WHO
Qatar	2012	Consistent non-HTN	125	879	1.34e-10	2.1708e-08	10-year CV risk WHO
Republic of Moldova	2013	Missed	659	31	4.53e-05	0.0073386	10-year CV risk WHO
Republic of Moldova	2013	Overdiagnosed	659	97	3.2e-15	5.184e-13	10-year CV risk WHO
Republic of Moldova	2013	Consistent non-HTN	659	1308	1.35e-59	2.187e-57	10-year CV risk WHO
Rwanda	2013	Missed	970	66	4.99e-05	0.0080838	10-year CV risk WHO
Rwanda	2013	Overdiagnosed	970	261	9.22e-32	1.49364e-29	10-year CV risk WHO
Rwanda	2013	Consistent non-HTN	970	4349	2.14e-61	3.4668e-59	10-year CV risk WHO
Samoa	2013	Missed	221	30	0.000141	0.022842	10-year CV risk WHO
Samoa	2013	Overdiagnosed	221	42	7.23e-07	0.000117126	10-year CV risk WHO
Samoa	2013	Consistent non-HTN	221	1021	8.99e-35	1.45638e-32	10-year CV risk WHO
Sao Tome and Principe	2019	Missed	235	30	6.71e-05	0.0108702	10-year CV risk WHO
Sao Tome and Principe	2019	Overdiagnosed	235	57	3.17e-10	5.1354e-08	10-year CV risk WHO
Sao Tome and Principe	2019	Consistent non-HTN	235	1029	4.51e-24	7.3062e-22	10-year CV risk WHO
Seychelles	2004	Missed	175	10	0.008	1	10-year CV risk WHO
Seychelles	2004	Overdiagnosed	175	38	4.11e-05	0.0066582	10-year CV risk WHO
Seychelles	2004	Consistent non-HTN	175	626	5.56e-17	9.0072e-15	10-year CV risk WHO
Solomon Islands	2015	Missed	241	18	0.08	1	10-year CV risk WHO
Solomon Islands	2015	Overdiagnosed	241	44	0.00012	0.01944	10-year CV risk WHO
Solomon Islands	2015	Consistent non-HTN	241	1119	1.15e-24	1.863e-22	10-year CV risk WHO
Sri Lanka	2015	Missed	691	33	0.001	0.162	10-year CV risk WHO
Sri Lanka	2015	Overdiagnosed	691	149	6.2e-15	1.0044e-12	10-year CV risk WHO
Sri Lanka	2015	Consistent non-HTN	691	2308	1.11e-65	1.7982e-63	10-year CV risk WHO
Sudan	2016	Missed	1628	135	3.2e-14	5.184e-12	10-year CV risk WHO
Sudan	2016	Overdiagnosed	1628	283	8.36e-20	1.35432e-17	10-year CV risk WHO
Sudan	2016	Consistent non-HTN	1628	3646	3.92e-109	6.3504e-107	10-year CV risk WHO
Tajikistan	2017	Missed	627	39	0.000137	0.022194	10-year CV risk WHO
Tajikistan	2017	Overdiagnosed	627	131	9.52e-09	1.54224e-06	10-year CV risk WHO
Tajikistan	2017	Consistent non-HTN	627	1127	6.46e-42	1.04652e-39	10-year CV risk WHO
Timor-Leste	2014	Missed	465	23	0.000435	0.07047	10-year CV risk WHO
Timor-Leste	2014	Overdiagnosed	465	73	7.03e-08	1.13886e-05	10-year CV risk WHO
Timor-Leste	2014	Consistent non-HTN	465	1503	4.27e-28	6.9174e-26	10-year CV risk WHO
Togo	2011	Missed	236	23	1.57e-05	0.0025434	10-year CV risk WHO
Togo	2011	Overdiagnosed	236	40	0.000524	0.084888	10-year CV risk WHO
Togo	2011	Consistent non-HTN	236	887	4.89e-20	7.9218e-18	10-year CV risk WHO
Turkmenistan	2018	Missed	547	31	0.006	0.972	10-year CV risk WHO
Turkmenistan	2018	Overdiagnosed	547	161	8.91e-06	0.00144342	10-year CV risk WHO
Turkmenistan	2018	Consistent non-HTN	547	2369	1.14e-27	1.8468e-25	10-year CV risk WHO
Uganda	2014	Missed	638	40	3.23e-09	5.2326e-07	10-year CV risk WHO
Uganda	2014	Overdiagnosed	638	143	6.19e-15	1.00278e-12	10-year CV risk WHO
Uganda	2014	Consistent non-HTN	638	2155	6.03e-40	9.7686e-38	10-year CV risk WHO
United Republic of Tanzania	2012	Missed	486	21	0.001	0.162	10-year CV risk WHO
United Republic of Tanzania	2012	Overdiagnosed	486	73	9.12e-24	1.47744e-21	10-year CV risk WHO
United Republic of Tanzania	2012	Consistent non-HTN	486	975	2.81e-45	4.5522e-43	10-year CV risk WHO
Uruguay	2014	Missed	171	16	0.088	1	10-year CV risk WHO
Uruguay	2014	Overdiagnosed	171	31	0.048	1	10-year CV risk WHO
Uruguay	2014	Consistent non-HTN	171	657	9.64e-20	1.56168e-17	10-year CV risk WHO
Vanuatu	2011	Missed	957	97	1.91e-06	0.00030942	10-year CV risk WHO
Vanuatu	2011	Overdiagnosed	957	158	8.54e-19	1.38348e-16	10-year CV risk WHO
Vanuatu	2011	Consistent non-HTN	957	2431	2.43e-90	3.9366e-88	10-year CV risk WHO
Vietnam	2015	Missed	342	17	0.000171	0.027702	10-year CV risk WHO
Vietnam	2015	Overdiagnosed	342	72	2.08e-11	3.3696e-09	10-year CV risk WHO
Vietnam	2015	Consistent non-HTN	342	2086	6.31e-42	1.02222e-39	10-year CV risk WHO
Zambia	2017	Missed	393	47	3.71e-10	6.0102e-08	10-year CV risk WHO
Zambia	2017	Overdiagnosed	393	120	5.07e-18	8.2134e-16	10-year CV risk WHO
Zambia	2017	Consistent non-HTN	393	2231	1.81e-32	2.9322e-30	10-year CV risk WHO
