# Supplementary material for: Simplified hypertension screening methods across 60 countries: An observational study
Source: PLoS Med. 2022 Apr 1;19(4):e1003975. doi: 10.1371/journal.pmed.1003975 (PMC9012386; doi:10.1371/journal.pmed.1003975)
Supplement: S9 Table — (CSV) [file pmed.1003975.s024.csv]

Country	Year	Level	N, cosistent HTN	N, levels	p-value	p-value, bonferroni	risk factor
Afghanistan	2018	Missed	461	46	4.81e-10	8.658e-08	Age
Afghanistan	2018	Overdiagnosed	461	66	0.076	1	Age
Afghanistan	2018	Consistent non-HTN	461	1977	9.28e-34	1.6704e-31	Age
Algeria	2017	Missed	751	129	2.19e-06	0.0003942	Age
Algeria	2017	Overdiagnosed	751	134	3.02e-06	0.0005436	Age
Algeria	2017	Consistent non-HTN	751	3639	2.64e-86	4.752e-84	Age
American Samoa	2004	Missed	346	47	0.117	1	Age
American Samoa	2004	Overdiagnosed	346	43	0.744	1	Age
American Samoa	2004	Consistent non-HTN	346	701	5e-08	9e-06	Age
Armenia	2016	Missed	406	23	0.000408	0.07344	Age
Armenia	2016	Overdiagnosed	406	38	0.002	0.36	Age
Armenia	2016	Consistent non-HTN	406	738	2.61e-56	4.698e-54	Age
Azerbaijan	2017	Missed	361	29	1.03e-05	0.001854	Age
Azerbaijan	2017	Overdiagnosed	361	53	0.000169	0.03042	Age
Azerbaijan	2017	Consistent non-HTN	361	1329	4.45e-36	8.01e-34	Age
Bangladesh	2018	Missed	807	74	0.163	1	Age
Bangladesh	2018	Overdiagnosed	807	118	0.000514	0.09252	Age
Bangladesh	2018	Consistent non-HTN	807	4689	5.65e-36	1.017e-33	Age
Belarus	2017	Missed	686	41	0.002	0.36	Age
Belarus	2017	Overdiagnosed	686	107	5.83e-06	0.0010494	Age
Belarus	2017	Consistent non-HTN	686	1910	2.02e-68	3.636e-66	Age
Benin	2015	Missed	1202	62	0.000113	0.02034	Age
Benin	2015	Overdiagnosed	1202	152	1.71e-07	3.078e-05	Age
Benin	2015	Consistent non-HTN	1202	2981	1.42e-53	2.556e-51	Age
Bhutan	2019	Missed	858	74	0.212	1	Age
Bhutan	2019	Overdiagnosed	858	135	0.004	0.72	Age
Bhutan	2019	Consistent non-HTN	858	3082	3.11e-60	5.598e-58	Age
Botswana	2014	Missed	419	57	0.002	0.36	Age
Botswana	2014	Overdiagnosed	419	68	0.165	1	Age
Botswana	2014	Consistent non-HTN	419	1687	1.79e-25	3.222e-23	Age
British Virgin Islands	2009	Missed	47	9	0.881	1	Age
British Virgin Islands	2009	Overdiagnosed	47	6	0.026	1	Age
British Virgin Islands	2009	Consistent non-HTN	47	153	0.144	1	Age
Brunei Darussalam	2016	Missed	175	22	0.685	1	Age
Brunei Darussalam	2016	Overdiagnosed	175	37	0.034	1	Age
Brunei Darussalam	2016	Consistent non-HTN	175	1008	2.35e-21	4.23e-19	Age
Cabo Verde	2007	Missed	235	27	0.124	1	Age
Cabo Verde	2007	Overdiagnosed	235	29	0.227	1	Age
Cabo Verde	2007	Consistent non-HTN	235	402	1.91e-09	3.438e-07	Age
Cambodia	2010	Missed	313	46	0.006	1	Age
Cambodia	2010	Overdiagnosed	313	57	0.3	1	Age
Cambodia	2010	Consistent non-HTN	313	3987	3.04e-29	5.472e-27	Age
Comoros	2011	Missed	292	20	0.022	1	Age
Comoros	2011	Overdiagnosed	292	45	0.021	1	Age
Comoros	2011	Consistent non-HTN	292	782	3.8e-17	6.84e-15	Age
Cook Islands	2015	Missed	106	16	0.621	1	Age
Cook Islands	2015	Overdiagnosed	106	29	0.07	1	Age
Cook Islands	2015	Consistent non-HTN	106	416	2.47e-07	4.446e-05	Age
Ecuador	2018	Missed	279	60	0.199	1	Age
Ecuador	2018	Overdiagnosed	279	69	0.004	0.72	Age
Ecuador	2018	Consistent non-HTN	279	2764	8.04e-29	1.4472e-26	Age
Eritrea	2010	Missed	432	54	0.984	1	Age
Eritrea	2010	Overdiagnosed	432	70	0.042	1	Age
Eritrea	2010	Consistent non-HTN	432	3596	5.68e-40	1.0224e-37	Age
Eswatini	2014	Missed	374	37	0.163	1	Age
Eswatini	2014	Overdiagnosed	374	58	0.000774	0.13932	Age
Eswatini	2014	Consistent non-HTN	374	1290	4.54e-29	8.172e-27	Age
Ethiopia	2015	Missed	1123	155	0.003	0.54	Age
Ethiopia	2015	Overdiagnosed	1123	265	1.26e-12	2.268e-10	Age
Ethiopia	2015	Consistent non-HTN	1123	5888	2.73e-40	4.914e-38	Age
Georgia	2016	Missed	448	30	0.918	1	Age
Georgia	2016	Overdiagnosed	448	48	0.08	1	Age
Georgia	2016	Consistent non-HTN	448	1329	6.4e-32	1.152e-29	Age
Guyana	2016	Missed	89	12	0.185	1	Age
Guyana	2016	Overdiagnosed	89	11	0.504	1	Age
Guyana	2016	Consistent non-HTN	89	460	2.98e-08	5.364e-06	Age
Iraq	2015	Missed	1098	33	0.019	1	Age
Iraq	2015	Overdiagnosed	1098	88	0.000965	0.1737	Age
Iraq	2015	Consistent non-HTN	1098	1947	8.39e-118	1.5102e-115	Age
Jordan	2019	Missed	272	39	0.001	0.18	Age
Jordan	2019	Overdiagnosed	272	50	0.009	1	Age
Jordan	2019	Consistent non-HTN	272	1959	1.46e-42	2.628e-40	Age
Kenya	2015	Missed	738	46	0.001	0.18	Age
Kenya	2015	Overdiagnosed	738	164	7.41e-11	1.3338e-08	Age
Kenya	2015	Consistent non-HTN	738	2515	3.19e-51	5.742e-49	Age
Kiribati	2016	Missed	242	32	0.256	1	Age
Kiribati	2016	Overdiagnosed	242	45	0.357	1	Age
Kiribati	2016	Consistent non-HTN	242	647	2.91e-08	5.238e-06	Age
Kuwait	2014	Missed	158	7	0.062	1	Age
Kuwait	2014	Overdiagnosed	158	19	0.538	1	Age
Kuwait	2014	Consistent non-HTN	158	1277	1.07e-05	0.001926	Age
Kyrgyzstan	2013	Missed	622	51	4.99e-05	0.008982	Age
Kyrgyzstan	2013	Overdiagnosed	622	101	0.001	0.18	Age
Kyrgyzstan	2013	Consistent non-HTN	622	1041	5.89e-38	1.0602e-35	Age
Lao People's Democratic Republic	2013	Missed	227	27	0.961	1	Age
Lao People's Democratic Republic	2013	Overdiagnosed	227	69	0.841	1	Age
Lao People's Democratic Republic	2013	Consistent non-HTN	227	1833	1.6e-13	2.88e-11	Age
Lebanon	2017	Missed	154	13	0.527	1	Age
Lebanon	2017	Overdiagnosed	154	13	0.823	1	Age
Lebanon	2017	Consistent non-HTN	154	613	2.96e-07	5.328e-05	Age
Lesotho	2012	Missed	446	22	0.089	1	Age
Lesotho	2012	Overdiagnosed	446	43	0.000353	0.06354	Age
Lesotho	2012	Consistent non-HTN	446	982	8.33e-25	1.4994e-22	Age
Libya	2009	Missed	467	38	0.000207	0.03726	Age
Libya	2009	Overdiagnosed	467	63	0.068	1	Age
Libya	2009	Consistent non-HTN	467	840	1.28e-35	2.304e-33	Age
Malawi	2017	Missed	373	53	0.016	1	Age
Malawi	2017	Overdiagnosed	373	64	0.002	0.36	Age
Malawi	2017	Consistent non-HTN	373	2709	1.45e-29	2.61e-27	Age
Mongolia	2019	Missed	510	46	0.425	1	Age
Mongolia	2019	Overdiagnosed	510	81	0.034	1	Age
Mongolia	2019	Consistent non-HTN	510	3382	4.28e-35	7.704e-33	Age
Morocco	2017	Missed	653	110	0.000135	0.0243	Age
Morocco	2017	Overdiagnosed	653	119	1.35e-07	2.43e-05	Age
Morocco	2017	Consistent non-HTN	653	2658	3.72e-74	6.696e-72	Age
Myanmar	2014	Missed	1108	56	0.846	1	Age
Myanmar	2014	Overdiagnosed	1108	139	0.005	0.9	Age
Myanmar	2014	Consistent non-HTN	1108	4238	1.17e-44	2.106e-42	Age
Nauru	2016	Missed	113	23	0.081	1	Age
Nauru	2016	Overdiagnosed	113	17	0.231	1	Age
Nauru	2016	Consistent non-HTN	113	553	3.32e-16	5.976e-14	Age
Nepal	2019	Missed	1008	58	0.012	1	Age
Nepal	2019	Overdiagnosed	1008	158	1.08e-10	1.944e-08	Age
Nepal	2019	Consistent non-HTN	1008	3204	4.97e-66	8.946e-64	Age
Niue	2012	Missed	75	12	0.556	1	Age
Niue	2012	Overdiagnosed	75	22	0.429	1	Age
Niue	2012	Consistent non-HTN	75	383	1.16e-05	0.002088	Age
Qatar	2012	Missed	121	17	0.683	1	Age
Qatar	2012	Overdiagnosed	121	34	0.902	1	Age
Qatar	2012	Consistent non-HTN	121	885	4.24e-11	7.632e-09	Age
Republic of Moldova	2013	Missed	645	45	0.043	1	Age
Republic of Moldova	2013	Overdiagnosed	645	85	0.001	0.18	Age
Republic of Moldova	2013	Consistent non-HTN	645	1320	7.01e-50	1.2618e-47	Age
Rwanda	2013	Missed	953	83	0.006	1	Age
Rwanda	2013	Overdiagnosed	953	234	2.66e-12	4.788e-10	Age
Rwanda	2013	Consistent non-HTN	953	4376	2.65e-59	4.77e-57	Age
Samoa	2013	Missed	219	32	0.005	0.9	Age
Samoa	2013	Overdiagnosed	219	35	0.000689	0.12402	Age
Samoa	2013	Consistent non-HTN	219	1028	1.82e-37	3.276e-35	Age
Sao Tome and Principe	2019	Missed	230	35	0.006	1	Age
Sao Tome and Principe	2019	Overdiagnosed	230	51	5.42e-05	0.009756	Age
Sao Tome and Principe	2019	Consistent non-HTN	230	1035	1.83e-33	3.294e-31	Age
Seychelles	2004	Missed	168	17	0.251	1	Age
Seychelles	2004	Overdiagnosed	168	34	0.01	1	Age
Seychelles	2004	Consistent non-HTN	168	630	5.42e-13	9.756e-11	Age
Solomon Islands	2015	Missed	234	25	0.778	1	Age
Solomon Islands	2015	Overdiagnosed	234	36	0.093	1	Age
Solomon Islands	2015	Consistent non-HTN	234	1127	1.06e-16	1.908e-14	Age
Sri Lanka	2015	Missed	674	50	0.001	0.18	Age
Sri Lanka	2015	Overdiagnosed	674	129	7.83e-05	0.014094	Age
Sri Lanka	2015	Consistent non-HTN	674	2328	2.85e-51	5.13e-49	Age
Sudan	2016	Missed	1607	156	2.75e-07	4.95e-05	Age
Sudan	2016	Overdiagnosed	1607	248	2.4e-07	4.32e-05	Age
Sudan	2016	Consistent non-HTN	1607	3681	1.66e-74	2.988e-72	Age
Tajikistan	2017	Missed	614	52	0.007	1	Age
Tajikistan	2017	Overdiagnosed	614	113	0.002	0.36	Age
Tajikistan	2017	Consistent non-HTN	614	1145	8.18e-57	1.4724e-54	Age
Timor-Leste	2014	Missed	457	31	0.000576	0.10368	Age
Timor-Leste	2014	Overdiagnosed	457	63	0.109	1	Age
Timor-Leste	2014	Consistent non-HTN	457	1513	1.74e-17	3.132e-15	Age
Togo	2011	Missed	232	27	0.008	1	Age
Togo	2011	Overdiagnosed	232	34	0.023	1	Age
Togo	2011	Consistent non-HTN	232	893	1.07e-15	1.926e-13	Age
Tokelau	2014	Missed	66	8	0.642	1	Age
Tokelau	2014	Overdiagnosed	66	12	0.217	1	Age
Tokelau	2014	Consistent non-HTN	66	327	8.03e-09	1.4454e-06	Age
Turkmenistan	2018	Missed	537	41	0.002	0.36	Age
Turkmenistan	2018	Overdiagnosed	537	140	0.014	1	Age
Turkmenistan	2018	Consistent non-HTN	537	2390	1.9e-42	3.42e-40	Age
Tuvalu	2015	Missed	308	27	0.125	1	Age
Tuvalu	2015	Overdiagnosed	308	33	0.018	1	Age
Tuvalu	2015	Consistent non-HTN	308	455	2.01e-29	3.618e-27	Age
Uganda	2014	Missed	631	47	1.53e-06	0.0002754	Age
Uganda	2014	Overdiagnosed	631	134	9.49e-08	1.7082e-05	Age
Uganda	2014	Consistent non-HTN	631	2164	2.11e-25	3.798e-23	Age
United Republic of Tanzania	2012	Missed	476	31	0.11	1	Age
United Republic of Tanzania	2012	Overdiagnosed	476	67	1.71e-06	0.0003078	Age
United Republic of Tanzania	2012	Consistent non-HTN	476	981	1.46e-36	2.628e-34	Age
Uruguay	2014	Missed	163	24	0.168	1	Age
Uruguay	2014	Overdiagnosed	163	25	0.072	1	Age
Uruguay	2014	Consistent non-HTN	163	663	2.63e-18	4.734e-16	Age
Vanuatu	2011	Missed	931	123	0.000403	0.07254	Age
Vanuatu	2011	Overdiagnosed	931	137	0.008	1	Age
Vanuatu	2011	Consistent non-HTN	931	2452	1.69e-64	3.042e-62	Age
Vietnam	2015	Missed	331	28	0.025	1	Age
Vietnam	2015	Overdiagnosed	331	63	0.005	0.9	Age
Vietnam	2015	Consistent non-HTN	331	2095	6.37e-40	1.1466e-37	Age
Zambia	2017	Missed	379	61	5.16e-06	0.0009288	Age
Zambia	2017	Overdiagnosed	379	101	4.02e-12	7.236e-10	Age
Zambia	2017	Consistent non-HTN	379	2250	6.72e-29	1.2096e-26	Age
Afghanistan	2018	Missed	461	46	0.076	1	BMI
Afghanistan	2018	Overdiagnosed	461	66	0.004	0.72	BMI
Afghanistan	2018	Consistent non-HTN	461	1977	2.1e-21	3.78e-19	BMI
Algeria	2017	Missed	751	129	0.997	1	BMI
Algeria	2017	Overdiagnosed	751	134	0.904	1	BMI
Algeria	2017	Consistent non-HTN	751	3639	3.07e-18	5.526e-16	BMI
American Samoa	2004	Missed	346	47	0.141	1	BMI
American Samoa	2004	Overdiagnosed	346	43	0.087	1	BMI
American Samoa	2004	Consistent non-HTN	346	701	1.01e-08	1.818e-06	BMI
Armenia	2016	Missed	406	23	0.015	1	BMI
Armenia	2016	Overdiagnosed	406	38	0.000406	0.07308	BMI
Armenia	2016	Consistent non-HTN	406	738	1.57e-23	2.826e-21	BMI
Azerbaijan	2017	Missed	361	29	3.01e-05	0.005418	BMI
Azerbaijan	2017	Overdiagnosed	361	53	6.37e-05	0.011466	BMI
Azerbaijan	2017	Consistent non-HTN	361	1329	6.06e-25	1.0908e-22	BMI
Bangladesh	2018	Missed	807	74	0.657	1	BMI
Bangladesh	2018	Overdiagnosed	807	118	0.715	1	BMI
Bangladesh	2018	Consistent non-HTN	807	4689	1.48e-38	2.664e-36	BMI
Belarus	2017	Missed	686	41	0.039	1	BMI
Belarus	2017	Overdiagnosed	686	107	0.171	1	BMI
Belarus	2017	Consistent non-HTN	686	1910	4.36e-27	7.848e-25	BMI
Benin	2015	Missed	1202	62	0.488	1	BMI
Benin	2015	Overdiagnosed	1202	152	0.097	1	BMI
Benin	2015	Consistent non-HTN	1202	2981	6.39e-20	1.1502e-17	BMI
Bhutan	2019	Missed	858	74	0.229	1	BMI
Bhutan	2019	Overdiagnosed	858	135	0.038	1	BMI
Bhutan	2019	Consistent non-HTN	858	3082	1.19e-14	2.142e-12	BMI
Botswana	2014	Missed	419	57	0.077	1	BMI
Botswana	2014	Overdiagnosed	419	68	0.822	1	BMI
Botswana	2014	Consistent non-HTN	419	1687	9.22e-13	1.6596e-10	BMI
British Virgin Islands	2009	Missed	47	9	0.488	1	BMI
British Virgin Islands	2009	Overdiagnosed	47	6	0.064	1	BMI
British Virgin Islands	2009	Consistent non-HTN	47	153	0.266	1	BMI
Brunei Darussalam	2016	Missed	175	22	0.679	1	BMI
Brunei Darussalam	2016	Overdiagnosed	175	37	0.969	1	BMI
Brunei Darussalam	2016	Consistent non-HTN	175	1008	1.67e-10	3.006e-08	BMI
Cabo Verde	2007	Missed	235	27	0.743	1	BMI
Cabo Verde	2007	Overdiagnosed	235	29	0.271	1	BMI
Cabo Verde	2007	Consistent non-HTN	235	402	0.006	1	BMI
Cambodia	2010	Missed	313	46	0.935	1	BMI
Cambodia	2010	Overdiagnosed	313	57	0.058	1	BMI
Cambodia	2010	Consistent non-HTN	313	3987	1.71e-07	3.078e-05	BMI
Comoros	2011	Missed	292	20	0.346	1	BMI
Comoros	2011	Overdiagnosed	292	45	0.458	1	BMI
Comoros	2011	Consistent non-HTN	292	782	4.97e-05	0.008946	BMI
Cook Islands	2015	Missed	106	16	0.039	1	BMI
Cook Islands	2015	Overdiagnosed	106	29	0.677	1	BMI
Cook Islands	2015	Consistent non-HTN	106	416	3.7e-08	6.66e-06	BMI
Ecuador	2018	Missed	279	60	0.003	0.54	BMI
Ecuador	2018	Overdiagnosed	279	69	0.128	1	BMI
Ecuador	2018	Consistent non-HTN	279	2764	7.15e-13	1.287e-10	BMI
Eritrea	2010	Missed	432	54	0.293	1	BMI
Eritrea	2010	Overdiagnosed	432	70	0.045	1	BMI
Eritrea	2010	Consistent non-HTN	432	3596	5.97e-10	1.0746e-07	BMI
Eswatini	2014	Missed	374	37	0.452	1	BMI
Eswatini	2014	Overdiagnosed	374	58	0.009	1	BMI
Eswatini	2014	Consistent non-HTN	374	1290	1.92e-11	3.456e-09	BMI
Ethiopia	2015	Missed	1123	155	0.332	1	BMI
Ethiopia	2015	Overdiagnosed	1123	265	0.031	1	BMI
Ethiopia	2015	Consistent non-HTN	1123	5888	6.53e-29	1.1754e-26	BMI
Georgia	2016	Missed	448	30	0.496	1	BMI
Georgia	2016	Overdiagnosed	448	48	0.311	1	BMI
Georgia	2016	Consistent non-HTN	448	1329	6.91e-37	1.2438e-34	BMI
Guyana	2016	Missed	89	12	0.533	1	BMI
Guyana	2016	Overdiagnosed	89	11	0.369	1	BMI
Guyana	2016	Consistent non-HTN	89	460	0.015	1	BMI
Iraq	2015	Missed	1098	33	0.076	1	BMI
Iraq	2015	Overdiagnosed	1098	88	0.018	1	BMI
Iraq	2015	Consistent non-HTN	1098	1947	4.48e-39	8.064e-37	BMI
Jordan	2019	Missed	272	39	0.791	1	BMI
Jordan	2019	Overdiagnosed	272	50	0.238	1	BMI
Jordan	2019	Consistent non-HTN	272	1959	1.42e-21	2.556e-19	BMI
Kenya	2015	Missed	738	46	0.66	1	BMI
Kenya	2015	Overdiagnosed	738	164	0.068	1	BMI
Kenya	2015	Consistent non-HTN	738	2515	1.2e-10	2.16e-08	BMI
Kiribati	2016	Missed	242	32	0.32	1	BMI
Kiribati	2016	Overdiagnosed	242	45	0.035	1	BMI
Kiribati	2016	Consistent non-HTN	242	647	4.34e-12	7.812e-10	BMI
Kuwait	2014	Missed	158	7	0.683	1	BMI
Kuwait	2014	Overdiagnosed	158	19	0.802	1	BMI
Kuwait	2014	Consistent non-HTN	158	1277	4.59e-08	8.262e-06	BMI
Kyrgyzstan	2013	Missed	622	51	0.016	1	BMI
Kyrgyzstan	2013	Overdiagnosed	622	101	0.017	1	BMI
Kyrgyzstan	2013	Consistent non-HTN	622	1041	4.23e-33	7.614e-31	BMI
Lao People's Democratic Republic	2013	Missed	227	27	0.857	1	BMI
Lao People's Democratic Republic	2013	Overdiagnosed	227	69	0.463	1	BMI
Lao People's Democratic Republic	2013	Consistent non-HTN	227	1833	1.06e-16	1.908e-14	BMI
Lebanon	2017	Missed	154	13	0.473	1	BMI
Lebanon	2017	Overdiagnosed	154	13	0.496	1	BMI
Lebanon	2017	Consistent non-HTN	154	613	6.36e-07	0.00011448	BMI
Lesotho	2012	Missed	446	22	0.756	1	BMI
Lesotho	2012	Overdiagnosed	446	43	0.446	1	BMI
Lesotho	2012	Consistent non-HTN	446	982	3.97e-07	7.146e-05	BMI
Libya	2009	Missed	467	38	0.246	1	BMI
Libya	2009	Overdiagnosed	467	63	0.924	1	BMI
Libya	2009	Consistent non-HTN	467	840	6.08e-09	1.0944e-06	BMI
Malawi	2017	Missed	373	53	0.437	1	BMI
Malawi	2017	Overdiagnosed	373	64	0.757	1	BMI
Malawi	2017	Consistent non-HTN	373	2709	4.78e-05	0.008604	BMI
Mongolia	2019	Missed	510	46	0.211	1	BMI
Mongolia	2019	Overdiagnosed	510	81	0.234	1	BMI
Mongolia	2019	Consistent non-HTN	510	3382	7.61e-42	1.3698e-39	BMI
Morocco	2017	Missed	653	110	0.587	1	BMI
Morocco	2017	Overdiagnosed	653	119	0.064	1	BMI
Morocco	2017	Consistent non-HTN	653	2658	3.37e-14	6.066e-12	BMI
Myanmar	2014	Missed	1108	56	0.006	1	BMI
Myanmar	2014	Overdiagnosed	1108	139	0.009	1	BMI
Myanmar	2014	Consistent non-HTN	1108	4238	3.51e-33	6.318e-31	BMI
Nauru	2016	Missed	113	23	0.178	1	BMI
Nauru	2016	Overdiagnosed	113	17	0.014	1	BMI
Nauru	2016	Consistent non-HTN	113	553	2.59e-07	4.662e-05	BMI
Nepal	2019	Missed	1008	58	0.903	1	BMI
Nepal	2019	Overdiagnosed	1008	158	0.822	1	BMI
Nepal	2019	Consistent non-HTN	1008	3204	3.26e-16	5.868e-14	BMI
Niue	2012	Missed	75	12	0.358	1	BMI
Niue	2012	Overdiagnosed	75	22	0.266	1	BMI
Niue	2012	Consistent non-HTN	75	383	0.000161	0.02898	BMI
Qatar	2012	Missed	121	17	0.6	1	BMI
Qatar	2012	Overdiagnosed	121	34	0.458	1	BMI
Qatar	2012	Consistent non-HTN	121	885	0.000138	0.02484	BMI
Republic of Moldova	2013	Missed	645	45	0.048	1	BMI
Republic of Moldova	2013	Overdiagnosed	645	85	0.004	0.72	BMI
Republic of Moldova	2013	Consistent non-HTN	645	1320	2.33e-26	4.194e-24	BMI
Rwanda	2013	Missed	953	83	0.005	0.9	BMI
Rwanda	2013	Overdiagnosed	953	234	0.59	1	BMI
Rwanda	2013	Consistent non-HTN	953	4376	3.41e-10	6.138e-08	BMI
Samoa	2013	Missed	219	32	0.42	1	BMI
Samoa	2013	Overdiagnosed	219	35	0.004	0.72	BMI
Samoa	2013	Consistent non-HTN	219	1028	4.07e-17	7.326e-15	BMI
Sao Tome and Principe	2019	Missed	230	35	0.593	1	BMI
Sao Tome and Principe	2019	Overdiagnosed	230	51	0.572	1	BMI
Sao Tome and Principe	2019	Consistent non-HTN	230	1035	0.01	1	BMI
Seychelles	2004	Missed	168	17	0.402	1	BMI
Seychelles	2004	Overdiagnosed	168	34	0.258	1	BMI
Seychelles	2004	Consistent non-HTN	168	630	2.69e-06	0.0004842	BMI
Solomon Islands	2015	Missed	234	25	0.347	1	BMI
Solomon Islands	2015	Overdiagnosed	234	36	0.01	1	BMI
Solomon Islands	2015	Consistent non-HTN	234	1127	9.17e-11	1.6506e-08	BMI
Sri Lanka	2015	Missed	674	50	0.555	1	BMI
Sri Lanka	2015	Overdiagnosed	674	129	0.334	1	BMI
Sri Lanka	2015	Consistent non-HTN	674	2328	1.96e-15	3.528e-13	BMI
Sudan	2016	Missed	1607	156	0.000387	0.06966	BMI
Sudan	2016	Overdiagnosed	1607	248	9.32e-06	0.0016776	BMI
Sudan	2016	Consistent non-HTN	1607	3681	1.29e-52	2.322e-50	BMI
Tajikistan	2017	Missed	614	52	0.026	1	BMI
Tajikistan	2017	Overdiagnosed	614	113	0.026	1	BMI
Tajikistan	2017	Consistent non-HTN	614	1145	2.54e-31	4.572e-29	BMI
Timor-Leste	2014	Missed	457	31	0.235	1	BMI
Timor-Leste	2014	Overdiagnosed	457	63	0.453	1	BMI
Timor-Leste	2014	Consistent non-HTN	457	1513	1.71e-05	0.003078	BMI
Togo	2011	Missed	232	27	0.912	1	BMI
Togo	2011	Overdiagnosed	232	34	0.71	1	BMI
Togo	2011	Consistent non-HTN	232	893	0.000833	0.14994	BMI
Tokelau	2014	Missed	66	8	0.692	1	BMI
Tokelau	2014	Overdiagnosed	66	12	0.715	1	BMI
Tokelau	2014	Consistent non-HTN	66	327	3.25e-05	0.00585	BMI
Turkmenistan	2018	Missed	537	41	0.038	1	BMI
Turkmenistan	2018	Overdiagnosed	537	140	0.000935	0.1683	BMI
Turkmenistan	2018	Consistent non-HTN	537	2390	8.2e-31	1.476e-28	BMI
Tuvalu	2015	Missed	308	27	0.009	1	BMI
Tuvalu	2015	Overdiagnosed	308	33	0.203	1	BMI
Tuvalu	2015	Consistent non-HTN	308	455	1.57e-21	2.826e-19	BMI
Uganda	2014	Missed	631	47	0.894	1	BMI
Uganda	2014	Overdiagnosed	631	134	0.127	1	BMI
Uganda	2014	Consistent non-HTN	631	2164	1.46e-05	0.002628	BMI
United Republic of Tanzania	2012	Missed	476	31	0.314	1	BMI
United Republic of Tanzania	2012	Overdiagnosed	476	67	0.383	1	BMI
United Republic of Tanzania	2012	Consistent non-HTN	476	981	1.25e-06	0.000225	BMI
Uruguay	2014	Missed	163	24	0.025	1	BMI
Uruguay	2014	Overdiagnosed	163	25	0.245	1	BMI
Uruguay	2014	Consistent non-HTN	163	663	3.41e-06	0.0006138	BMI
Vanuatu	2011	Missed	931	123	0.037	1	BMI
Vanuatu	2011	Overdiagnosed	931	137	4.48e-06	0.0008064	BMI
Vanuatu	2011	Consistent non-HTN	931	2452	1.82e-15	3.276e-13	BMI
Vietnam	2015	Missed	331	28	0.756	1	BMI
Vietnam	2015	Overdiagnosed	331	63	0.188	1	BMI
Vietnam	2015	Consistent non-HTN	331	2095	2.42e-12	4.356e-10	BMI
Zambia	2017	Missed	379	61	0.043	1	BMI
Zambia	2017	Overdiagnosed	379	101	0.76	1	BMI
Zambia	2017	Consistent non-HTN	379	2250	9.1e-07	0.0001638	BMI
Afghanistan	2018	Missed	461	46	0.015	1	Waist circumference
Afghanistan	2018	Overdiagnosed	461	66	0.431	1	Waist circumference
Afghanistan	2018	Consistent non-HTN	461	1977	1.38e-20	2.484e-18	Waist circumference
Algeria	2017	Missed	751	129	0.051	1	Waist circumference
Algeria	2017	Overdiagnosed	751	134	0.021	1	Waist circumference
Algeria	2017	Consistent non-HTN	751	3639	6.47e-36	1.1646e-33	Waist circumference
American Samoa	2004	Missed	346	47	0.493	1	Waist circumference
American Samoa	2004	Overdiagnosed	346	43	0.125	1	Waist circumference
American Samoa	2004	Consistent non-HTN	346	701	2.78e-12	5.004e-10	Waist circumference
Armenia	2016	Missed	406	23	0.021	1	Waist circumference
Armenia	2016	Overdiagnosed	406	38	0.058	1	Waist circumference
Armenia	2016	Consistent non-HTN	406	738	1.12e-30	2.016e-28	Waist circumference
Azerbaijan	2017	Missed	361	29	0.00015	0.027	Waist circumference
Azerbaijan	2017	Overdiagnosed	361	53	0.006	1	Waist circumference
Azerbaijan	2017	Consistent non-HTN	361	1329	1.07e-19	1.926e-17	Waist circumference
Bangladesh	2018	Missed	807	74	0.134	1	Waist circumference
Bangladesh	2018	Overdiagnosed	807	118	0.214	1	Waist circumference
Bangladesh	2018	Consistent non-HTN	807	4689	5.83e-47	1.0494e-44	Waist circumference
Belarus	2017	Missed	686	41	0.176	1	Waist circumference
Belarus	2017	Overdiagnosed	686	107	0.172	1	Waist circumference
Belarus	2017	Consistent non-HTN	686	1910	5.55e-49	9.99e-47	Waist circumference
Benin	2015	Missed	1202	62	0.223	1	Waist circumference
Benin	2015	Overdiagnosed	1202	152	0.005	0.9	Waist circumference
Benin	2015	Consistent non-HTN	1202	2981	3.6e-36	6.48e-34	Waist circumference
Bhutan	2019	Missed	858	74	0.038	1	Waist circumference
Bhutan	2019	Overdiagnosed	858	135	0.006	1	Waist circumference
Bhutan	2019	Consistent non-HTN	858	3082	1.55e-29	2.79e-27	Waist circumference
Botswana	2014	Missed	419	57	0.176	1	Waist circumference
Botswana	2014	Overdiagnosed	419	68	0.599	1	Waist circumference
Botswana	2014	Consistent non-HTN	419	1687	2.41e-13	4.338e-11	Waist circumference
British Virgin Islands	2009	Missed	47	9	0.96	1	Waist circumference
British Virgin Islands	2009	Overdiagnosed	47	6	0.581	1	Waist circumference
British Virgin Islands	2009	Consistent non-HTN	47	153	0.012	1	Waist circumference
Brunei Darussalam	2016	Missed	175	22	0.235	1	Waist circumference
Brunei Darussalam	2016	Overdiagnosed	175	37	0.655	1	Waist circumference
Brunei Darussalam	2016	Consistent non-HTN	175	1008	1.34e-18	2.412e-16	Waist circumference
Cabo Verde	2007	Missed	235	27	0.684	1	Waist circumference
Cabo Verde	2007	Overdiagnosed	235	29	0.701	1	Waist circumference
Cabo Verde	2007	Consistent non-HTN	235	402	0.008	1	Waist circumference
Cambodia	2010	Missed	313	46	0.707	1	Waist circumference
Cambodia	2010	Overdiagnosed	313	57	0.213	1	Waist circumference
Cambodia	2010	Consistent non-HTN	313	3987	3.12e-16	5.616e-14	Waist circumference
Comoros	2011	Missed	292	20	0.238	1	Waist circumference
Comoros	2011	Overdiagnosed	292	45	0.886	1	Waist circumference
Comoros	2011	Consistent non-HTN	292	782	5.33e-07	9.594e-05	Waist circumference
Cook Islands	2015	Missed	106	16	0.203	1	Waist circumference
Cook Islands	2015	Overdiagnosed	106	29	0.352	1	Waist circumference
Cook Islands	2015	Consistent non-HTN	106	416	3.41e-12	6.138e-10	Waist circumference
Ecuador	2018	Missed	279	60	0.004	0.72	Waist circumference
Ecuador	2018	Overdiagnosed	279	69	0.071	1	Waist circumference
Ecuador	2018	Consistent non-HTN	279	2764	2.5e-23	4.5e-21	Waist circumference
Eritrea	2010	Missed	432	54	0.275	1	Waist circumference
Eritrea	2010	Overdiagnosed	432	70	0.012	1	Waist circumference
Eritrea	2010	Consistent non-HTN	432	3596	3.92e-14	7.056e-12	Waist circumference
Eswatini	2014	Missed	374	37	0.46	1	Waist circumference
Eswatini	2014	Overdiagnosed	374	58	0.006	1	Waist circumference
Eswatini	2014	Consistent non-HTN	374	1290	1.21e-18	2.178e-16	Waist circumference
Ethiopia	2015	Missed	1123	155	0.026	1	Waist circumference
Ethiopia	2015	Overdiagnosed	1123	265	0.000107	0.01926	Waist circumference
Ethiopia	2015	Consistent non-HTN	1123	5888	1.81e-36	3.258e-34	Waist circumference
Georgia	2016	Missed	448	30	0.565	1	Waist circumference
Georgia	2016	Overdiagnosed	448	48	0.006	1	Waist circumference
Georgia	2016	Consistent non-HTN	448	1329	4.6e-38	8.28e-36	Waist circumference
Guyana	2016	Missed	89	12	0.972	1	Waist circumference
Guyana	2016	Overdiagnosed	89	11	0.539	1	Waist circumference
Guyana	2016	Consistent non-HTN	89	460	0.001	0.18	Waist circumference
Iraq	2015	Missed	1098	33	0.108	1	Waist circumference
Iraq	2015	Overdiagnosed	1098	88	0.007	1	Waist circumference
Iraq	2015	Consistent non-HTN	1098	1947	3.54e-59	6.372e-57	Waist circumference
Jordan	2019	Missed	272	39	0.259	1	Waist circumference
Jordan	2019	Overdiagnosed	272	50	0.112	1	Waist circumference
Jordan	2019	Consistent non-HTN	272	1959	3.02e-28	5.436e-26	Waist circumference
Kenya	2015	Missed	738	46	0.314	1	Waist circumference
Kenya	2015	Overdiagnosed	738	164	0.000195	0.0351	Waist circumference
Kenya	2015	Consistent non-HTN	738	2515	1.79e-20	3.222e-18	Waist circumference
Kiribati	2016	Missed	242	32	0.916	1	Waist circumference
Kiribati	2016	Overdiagnosed	242	45	0.016	1	Waist circumference
Kiribati	2016	Consistent non-HTN	242	647	3.77e-14	6.786e-12	Waist circumference
Kuwait	2014	Missed	158	7	0.882	1	Waist circumference
Kuwait	2014	Overdiagnosed	158	19	0.913	1	Waist circumference
Kuwait	2014	Consistent non-HTN	158	1277	4.86e-13	8.748e-11	Waist circumference
Kyrgyzstan	2013	Missed	622	51	0.003	0.54	Waist circumference
Kyrgyzstan	2013	Overdiagnosed	622	101	0.002	0.36	Waist circumference
Kyrgyzstan	2013	Consistent non-HTN	622	1041	1.11e-50	1.998e-48	Waist circumference
Lao People's Democratic Republic	2013	Missed	227	27	0.699	1	Waist circumference
Lao People's Democratic Republic	2013	Overdiagnosed	227	69	0.227	1	Waist circumference
Lao People's Democratic Republic	2013	Consistent non-HTN	227	1833	1.2e-22	2.16e-20	Waist circumference
Lebanon	2017	Missed	154	13	0.16	1	Waist circumference
Lebanon	2017	Overdiagnosed	154	13	0.201	1	Waist circumference
Lebanon	2017	Consistent non-HTN	154	613	2.92e-06	0.0005256	Waist circumference
Lesotho	2012	Missed	446	22	0.738	1	Waist circumference
Lesotho	2012	Overdiagnosed	446	43	0.022	1	Waist circumference
Lesotho	2012	Consistent non-HTN	446	982	1.4e-11	2.52e-09	Waist circumference
Libya	2009	Missed	467	38	0.342	1	Waist circumference
Libya	2009	Overdiagnosed	467	63	0.886	1	Waist circumference
Libya	2009	Consistent non-HTN	467	840	2.63e-08	4.734e-06	Waist circumference
Malawi	2017	Missed	373	53	0.934	1	Waist circumference
Malawi	2017	Overdiagnosed	373	64	0.256	1	Waist circumference
Malawi	2017	Consistent non-HTN	373	2709	5.09e-07	9.162e-05	Waist circumference
Mongolia	2019	Missed	510	46	0.893	1	Waist circumference
Mongolia	2019	Overdiagnosed	510	81	0.008	1	Waist circumference
Mongolia	2019	Consistent non-HTN	510	3382	4.22e-42	7.596e-40	Waist circumference
Morocco	2017	Missed	653	110	0.344	1	Waist circumference
Morocco	2017	Overdiagnosed	653	119	0.043	1	Waist circumference
Morocco	2017	Consistent non-HTN	653	2658	1.36e-25	2.448e-23	Waist circumference
Myanmar	2014	Missed	1108	56	0.043	1	Waist circumference
Myanmar	2014	Overdiagnosed	1108	139	0.00028	0.0504	Waist circumference
Myanmar	2014	Consistent non-HTN	1108	4238	1.72e-37	3.096e-35	Waist circumference
Nauru	2016	Missed	113	23	0.411	1	Waist circumference
Nauru	2016	Overdiagnosed	113	17	4.57e-05	0.008226	Waist circumference
Nauru	2016	Consistent non-HTN	113	553	3.59e-09	6.462e-07	Waist circumference
Nepal	2019	Missed	1008	58	0.442	1	Waist circumference
Nepal	2019	Overdiagnosed	1008	158	0.314	1	Waist circumference
Nepal	2019	Consistent non-HTN	1008	3204	2.11e-21	3.798e-19	Waist circumference
Niue	2012	Missed	75	12	0.496	1	Waist circumference
Niue	2012	Overdiagnosed	75	22	0.071	1	Waist circumference
Niue	2012	Consistent non-HTN	75	383	1.92e-07	3.456e-05	Waist circumference
Qatar	2012	Missed	121	17	0.091	1	Waist circumference
Qatar	2012	Overdiagnosed	121	34	0.846	1	Waist circumference
Qatar	2012	Consistent non-HTN	121	885	2.76e-07	4.968e-05	Waist circumference
Republic of Moldova	2013	Missed	645	45	0.029	1	Waist circumference
Republic of Moldova	2013	Overdiagnosed	645	85	0.000242	0.04356	Waist circumference
Republic of Moldova	2013	Consistent non-HTN	645	1320	1.92e-40	3.456e-38	Waist circumference
Rwanda	2013	Missed	953	83	0.076	1	Waist circumference
Rwanda	2013	Overdiagnosed	953	234	0.035	1	Waist circumference
Rwanda	2013	Consistent non-HTN	953	4376	2.05e-14	3.69e-12	Waist circumference
Samoa	2013	Missed	219	32	0.414	1	Waist circumference
Samoa	2013	Overdiagnosed	219	35	0.005	0.9	Waist circumference
Samoa	2013	Consistent non-HTN	219	1028	9.64e-22	1.7352e-19	Waist circumference
Sao Tome and Principe	2019	Missed	230	35	0.409	1	Waist circumference
Sao Tome and Principe	2019	Overdiagnosed	230	51	0.028	1	Waist circumference
Sao Tome and Principe	2019	Consistent non-HTN	230	1035	1.74e-06	0.0003132	Waist circumference
Seychelles	2004	Missed	168	17	0.171	1	Waist circumference
Seychelles	2004	Overdiagnosed	168	34	0.179	1	Waist circumference
Seychelles	2004	Consistent non-HTN	168	630	2.44e-10	4.392e-08	Waist circumference
Solomon Islands	2015	Missed	234	25	0.349	1	Waist circumference
Solomon Islands	2015	Overdiagnosed	234	36	0.021	1	Waist circumference
Solomon Islands	2015	Consistent non-HTN	234	1127	1.28e-10	2.304e-08	Waist circumference
Sri Lanka	2015	Missed	674	50	0.008	1	Waist circumference
Sri Lanka	2015	Overdiagnosed	674	129	0.02	1	Waist circumference
Sri Lanka	2015	Consistent non-HTN	674	2328	2.49e-26	4.482e-24	Waist circumference
Sudan	2016	Missed	1607	156	2.01e-05	0.003618	Waist circumference
Sudan	2016	Overdiagnosed	1607	248	2.67e-06	0.0004806	Waist circumference
Sudan	2016	Consistent non-HTN	1607	3681	4.48e-78	8.064e-76	Waist circumference
Tajikistan	2017	Missed	614	52	0.076	1	Waist circumference
Tajikistan	2017	Overdiagnosed	614	113	0.293	1	Waist circumference
Tajikistan	2017	Consistent non-HTN	614	1145	2.61e-21	4.698e-19	Waist circumference
Timor-Leste	2014	Missed	457	31	0.182	1	Waist circumference
Timor-Leste	2014	Overdiagnosed	457	63	0.636	1	Waist circumference
Timor-Leste	2014	Consistent non-HTN	457	1513	1.78e-06	0.0003204	Waist circumference
Togo	2011	Missed	232	27	0.711	1	Waist circumference
Togo	2011	Overdiagnosed	232	34	0.837	1	Waist circumference
Togo	2011	Consistent non-HTN	232	893	4.81e-05	0.008658	Waist circumference
Tokelau	2014	Missed	66	8	0.758	1	Waist circumference
Tokelau	2014	Overdiagnosed	66	12	0.351	1	Waist circumference
Tokelau	2014	Consistent non-HTN	66	327	2.92e-06	0.0005256	Waist circumference
Turkmenistan	2018	Missed	537	41	0.004	0.72	Waist circumference
Turkmenistan	2018	Overdiagnosed	537	140	0.002	0.36	Waist circumference
Turkmenistan	2018	Consistent non-HTN	537	2390	3.23e-34	5.814e-32	Waist circumference
Tuvalu	2015	Missed	308	27	0.005	0.9	Waist circumference
Tuvalu	2015	Overdiagnosed	308	33	0.059	1	Waist circumference
Tuvalu	2015	Consistent non-HTN	308	455	2.4e-25	4.32e-23	Waist circumference
Uganda	2014	Missed	631	47	0.042	1	Waist circumference
Uganda	2014	Overdiagnosed	631	134	0.008	1	Waist circumference
Uganda	2014	Consistent non-HTN	631	2164	1.48e-14	2.664e-12	Waist circumference
United Republic of Tanzania	2012	Missed	476	31	0.666	1	Waist circumference
United Republic of Tanzania	2012	Overdiagnosed	476	67	0.041	1	Waist circumference
United Republic of Tanzania	2012	Consistent non-HTN	476	981	3.44e-12	6.192e-10	Waist circumference
Uruguay	2014	Missed	163	24	0.249	1	Waist circumference
Uruguay	2014	Overdiagnosed	163	25	0.248	1	Waist circumference
Uruguay	2014	Consistent non-HTN	163	663	9.15e-10	1.647e-07	Waist circumference
Vanuatu	2011	Missed	931	123	3.36e-05	0.006048	Waist circumference
Vanuatu	2011	Overdiagnosed	931	137	0.022	1	Waist circumference
Vanuatu	2011	Consistent non-HTN	931	2452	3.08e-10	5.544e-08	Waist circumference
Vietnam	2015	Missed	331	28	0.878	1	Waist circumference
Vietnam	2015	Overdiagnosed	331	63	0.123	1	Waist circumference
Vietnam	2015	Consistent non-HTN	331	2095	2.01e-22	3.618e-20	Waist circumference
Zambia	2017	Missed	379	61	0.01	1	Waist circumference
Zambia	2017	Overdiagnosed	379	101	0.719	1	Waist circumference
Zambia	2017	Consistent non-HTN	379	2250	7.86e-10	1.4148e-07	Waist circumference
Afghanistan	2018	Missed	461	46	0.005	0.9	FPG
Afghanistan	2018	Overdiagnosed	461	66	0.009	1	FPG
Afghanistan	2018	Consistent non-HTN	461	1977	4.91e-06	0.0008838	FPG
Algeria	2017	Missed	751	129	0.002	0.36	FPG
Algeria	2017	Overdiagnosed	751	134	0.775	1	FPG
Algeria	2017	Consistent non-HTN	751	3639	3.25e-10	5.85e-08	FPG
American Samoa	2004	Missed	346	47	8.81e-05	0.015858	FPG
American Samoa	2004	Overdiagnosed	346	43	0.197	1	FPG
American Samoa	2004	Consistent non-HTN	346	701	8.32e-05	0.014976	FPG
Armenia	2016	Missed	406	23	0.046	1	FPG
Armenia	2016	Overdiagnosed	406	38	2.88e-05	0.005184	FPG
Armenia	2016	Consistent non-HTN	406	738	1.25e-07	2.25e-05	FPG
Azerbaijan	2017	Missed	361	29	0.576	1	FPG
Azerbaijan	2017	Overdiagnosed	361	53	0.341	1	FPG
Azerbaijan	2017	Consistent non-HTN	361	1329	1.46e-05	0.002628	FPG
Bangladesh	2018	Missed	807	74	0.146	1	FPG
Bangladesh	2018	Overdiagnosed	807	118	0.052	1	FPG
Bangladesh	2018	Consistent non-HTN	807	4689	4.75e-11	8.55e-09	FPG
Belarus	2017	Missed	686	41	0.8	1	FPG
Belarus	2017	Overdiagnosed	686	107	0.011	1	FPG
Belarus	2017	Consistent non-HTN	686	1910	1.48e-05	0.002664	FPG
Benin	2015	Missed	1202	62	0.326	1	FPG
Benin	2015	Overdiagnosed	1202	152	0.032	1	FPG
Benin	2015	Consistent non-HTN	1202	2981	0.000143	0.02574	FPG
Bhutan	2019	Missed	858	74	0.68	1	FPG
Bhutan	2019	Overdiagnosed	858	135	0.918	1	FPG
Bhutan	2019	Consistent non-HTN	858	3082	3.78e-07	6.804e-05	FPG
Botswana	2014	Missed	419	57	0.07	1	FPG
Botswana	2014	Overdiagnosed	419	68	0.092	1	FPG
Botswana	2014	Consistent non-HTN	419	1687	0.017	1	FPG
British Virgin Islands	2009	Missed	47	9	0.258	1	FPG
British Virgin Islands	2009	Overdiagnosed	47	6	0.192	1	FPG
British Virgin Islands	2009	Consistent non-HTN	47	153	0.384	1	FPG
Brunei Darussalam	2016	Missed	175	22	0.423	1	FPG
Brunei Darussalam	2016	Overdiagnosed	175	37	0.582	1	FPG
Brunei Darussalam	2016	Consistent non-HTN	175	1008	1.3e-06	0.000234	FPG
Cabo Verde	2007	Missed	235	27	0.009	1	FPG
Cabo Verde	2007	Overdiagnosed	235	29	0.499	1	FPG
Cabo Verde	2007	Consistent non-HTN	235	402	0.18	1	FPG
Cambodia	2010	Missed	313	46	0.013	1	FPG
Cambodia	2010	Overdiagnosed	313	57	0.893	1	FPG
Cambodia	2010	Consistent non-HTN	313	3987	3.47e-05	0.006246	FPG
Comoros	2011	Missed	292	20	0.000316	0.05688	FPG
Comoros	2011	Overdiagnosed	292	45	0.765	1	FPG
Comoros	2011	Consistent non-HTN	292	782	0.012	1	FPG
Cook Islands	2015	Missed	106	16	0.11	1	FPG
Cook Islands	2015	Overdiagnosed	106	29	0.00074	0.1332	FPG
Cook Islands	2015	Consistent non-HTN	106	416	0.002	0.36	FPG
Ecuador	2018	Missed	279	60	0.904	1	FPG
Ecuador	2018	Overdiagnosed	279	69	0.196	1	FPG
Ecuador	2018	Consistent non-HTN	279	2764	0.000125	0.0225	FPG
Eritrea	2010	Missed	432	54	0.041	1	FPG
Eritrea	2010	Overdiagnosed	432	70	4.91e-08	8.838e-06	FPG
Eritrea	2010	Consistent non-HTN	432	3596	1.26e-05	0.002268	FPG
Eswatini	2014	Missed	374	37	0.13	1	FPG
Eswatini	2014	Overdiagnosed	374	58	0.239	1	FPG
Eswatini	2014	Consistent non-HTN	374	1290	0.008	1	FPG
Ethiopia	2015	Missed	1123	155	0.134	1	FPG
Ethiopia	2015	Overdiagnosed	1123	265	0.154	1	FPG
Ethiopia	2015	Consistent non-HTN	1123	5888	3.34e-07	6.012e-05	FPG
Georgia	2016	Missed	448	30	0.891	1	FPG
Georgia	2016	Overdiagnosed	448	48	0.83	1	FPG
Georgia	2016	Consistent non-HTN	448	1329	1.21e-06	0.0002178	FPG
Guyana	2016	Missed	89	12	0.522	1	FPG
Guyana	2016	Overdiagnosed	89	11	0.551	1	FPG
Guyana	2016	Consistent non-HTN	89	460	0.026	1	FPG
Iraq	2015	Missed	1098	33	0.433	1	FPG
Iraq	2015	Overdiagnosed	1098	88	0.943	1	FPG
Iraq	2015	Consistent non-HTN	1098	1947	1.6e-13	2.88e-11	FPG
Jordan	2019	Missed	272	39	0.01	1	FPG
Jordan	2019	Overdiagnosed	272	50	0.034	1	FPG
Jordan	2019	Consistent non-HTN	272	1959	2e-06	0.00036	FPG
Kenya	2015	Missed	738	46	0.537	1	FPG
Kenya	2015	Overdiagnosed	738	164	0.06	1	FPG
Kenya	2015	Consistent non-HTN	738	2515	0.000191	0.03438	FPG
Kiribati	2016	Missed	242	32	0.207	1	FPG
Kiribati	2016	Overdiagnosed	242	45	0.622	1	FPG
Kiribati	2016	Consistent non-HTN	242	647	0.049	1	FPG
Kuwait	2014	Missed	158	7	6.1e-05	0.01098	FPG
Kuwait	2014	Overdiagnosed	158	19	0.869	1	FPG
Kuwait	2014	Consistent non-HTN	158	1277	0.005	0.9	FPG
Kyrgyzstan	2013	Missed	622	51	0.009	1	FPG
Kyrgyzstan	2013	Overdiagnosed	622	101	0.615	1	FPG
Kyrgyzstan	2013	Consistent non-HTN	622	1041	8.32e-05	0.014976	FPG
Lao People's Democratic Republic	2013	Missed	227	27	0.006	1	FPG
Lao People's Democratic Republic	2013	Overdiagnosed	227	69	0.424	1	FPG
Lao People's Democratic Republic	2013	Consistent non-HTN	227	1833	0.003	0.54	FPG
Lebanon	2017	Missed	154	13	0.797	1	FPG
Lebanon	2017	Overdiagnosed	154	13	0.004	0.72	FPG
Lebanon	2017	Consistent non-HTN	154	613	0.000114	0.02052	FPG
Lesotho	2012	Missed	446	22	0.075	1	FPG
Lesotho	2012	Overdiagnosed	446	43	0.256	1	FPG
Lesotho	2012	Consistent non-HTN	446	982	0.006	1	FPG
Libya	2009	Missed	467	38	0.181	1	FPG
Libya	2009	Overdiagnosed	467	63	0.081	1	FPG
Libya	2009	Consistent non-HTN	467	840	1.31e-08	2.358e-06	FPG
Malawi	2017	Missed	373	53	0.263	1	FPG
Malawi	2017	Overdiagnosed	373	64	0.457	1	FPG
Malawi	2017	Consistent non-HTN	373	2709	0.017	1	FPG
Mongolia	2019	Missed	510	46	0.981	1	FPG
Mongolia	2019	Overdiagnosed	510	81	0.28	1	FPG
Mongolia	2019	Consistent non-HTN	510	3382	2.32e-06	0.0004176	FPG
Morocco	2017	Missed	653	110	0.548	1	FPG
Morocco	2017	Overdiagnosed	653	119	0.019	1	FPG
Morocco	2017	Consistent non-HTN	653	2658	1.6e-09	2.88e-07	FPG
Myanmar	2014	Missed	1108	56	0.197	1	FPG
Myanmar	2014	Overdiagnosed	1108	139	0.019	1	FPG
Myanmar	2014	Consistent non-HTN	1108	4238	7.1e-14	1.278e-11	FPG
Nauru	2016	Missed	113	23	0.267	1	FPG
Nauru	2016	Overdiagnosed	113	17	0.971	1	FPG
Nauru	2016	Consistent non-HTN	113	553	0.031	1	FPG
Nepal	2019	Missed	1008	58	0.65	1	FPG
Nepal	2019	Overdiagnosed	1008	158	0.007	1	FPG
Nepal	2019	Consistent non-HTN	1008	3204	3.49e-05	0.006282	FPG
Niue	2012	Missed	75	12	0.597	1	FPG
Niue	2012	Overdiagnosed	75	22	0.567	1	FPG
Niue	2012	Consistent non-HTN	75	383	0.026	1	FPG
Qatar	2012	Missed	121	17	0.021	1	FPG
Qatar	2012	Overdiagnosed	121	34	0.6	1	FPG
Qatar	2012	Consistent non-HTN	121	885	0.318	1	FPG
Republic of Moldova	2013	Missed	645	45	0.888	1	FPG
Republic of Moldova	2013	Overdiagnosed	645	85	0.149	1	FPG
Republic of Moldova	2013	Consistent non-HTN	645	1320	1.59e-05	0.002862	FPG
Rwanda	2013	Missed	953	83	0.714	1	FPG
Rwanda	2013	Overdiagnosed	953	234	0.326	1	FPG
Rwanda	2013	Consistent non-HTN	953	4376	0.028	1	FPG
Samoa	2013	Missed	219	32	0.133	1	FPG
Samoa	2013	Overdiagnosed	219	35	0.942	1	FPG
Samoa	2013	Consistent non-HTN	219	1028	0.000234	0.04212	FPG
Sao Tome and Principe	2019	Missed	230	35	0.637	1	FPG
Sao Tome and Principe	2019	Overdiagnosed	230	51	0.848	1	FPG
Sao Tome and Principe	2019	Consistent non-HTN	230	1035	0.056	1	FPG
Seychelles	2004	Missed	168	17	0.005	0.9	FPG
Seychelles	2004	Overdiagnosed	168	34	0.736	1	FPG
Seychelles	2004	Consistent non-HTN	168	630	0.000475	0.0855	FPG
Solomon Islands	2015	Missed	234	25	0.004	0.72	FPG
Solomon Islands	2015	Overdiagnosed	234	36	0.088	1	FPG
Solomon Islands	2015	Consistent non-HTN	234	1127	0.001	0.18	FPG
Sri Lanka	2015	Missed	674	50	0.032	1	FPG
Sri Lanka	2015	Overdiagnosed	674	129	0.111	1	FPG
Sri Lanka	2015	Consistent non-HTN	674	2328	2.37e-06	0.0004266	FPG
Sudan	2016	Missed	1607	156	0.049	1	FPG
Sudan	2016	Overdiagnosed	1607	248	0.342	1	FPG
Sudan	2016	Consistent non-HTN	1607	3681	6.77e-21	1.2186e-18	FPG
Tajikistan	2017	Missed	614	52	0.000571	0.10278	FPG
Tajikistan	2017	Overdiagnosed	614	113	0.53	1	FPG
Tajikistan	2017	Consistent non-HTN	614	1145	0.000626	0.11268	FPG
Timor-Leste	2014	Missed	457	31	0.778	1	FPG
Timor-Leste	2014	Overdiagnosed	457	63	0.244	1	FPG
Timor-Leste	2014	Consistent non-HTN	457	1513	0.435	1	FPG
Togo	2011	Missed	232	27	0.119	1	FPG
Togo	2011	Overdiagnosed	232	34	0.915	1	FPG
Togo	2011	Consistent non-HTN	232	893	0.04	1	FPG
Tokelau	2014	Missed	66	8	0.858	1	FPG
Tokelau	2014	Overdiagnosed	66	12	0.531	1	FPG
Tokelau	2014	Consistent non-HTN	66	327	0.108	1	FPG
Turkmenistan	2018	Missed	537	41	0.864	1	FPG
Turkmenistan	2018	Overdiagnosed	537	140	0.003	0.54	FPG
Turkmenistan	2018	Consistent non-HTN	537	2390	5.44e-08	9.792e-06	FPG
Tuvalu	2015	Missed	308	27	0.775	1	FPG
Tuvalu	2015	Overdiagnosed	308	33	0.061	1	FPG
Tuvalu	2015	Consistent non-HTN	308	455	0.044	1	FPG
Uganda	2014	Missed	631	47	0.007	1	FPG
Uganda	2014	Overdiagnosed	631	134	0.505	1	FPG
Uganda	2014	Consistent non-HTN	631	2164	0.001	0.18	FPG
United Republic of Tanzania	2012	Missed	476	31	0.26	1	FPG
United Republic of Tanzania	2012	Overdiagnosed	476	67	0.061	1	FPG
United Republic of Tanzania	2012	Consistent non-HTN	476	981	0.401	1	FPG
Uruguay	2014	Missed	163	24	0.101	1	FPG
Uruguay	2014	Overdiagnosed	163	25	0.661	1	FPG
Uruguay	2014	Consistent non-HTN	163	663	0.001	0.18	FPG
Vanuatu	2011	Missed	931	123	0.738	1	FPG
Vanuatu	2011	Overdiagnosed	931	137	0.184	1	FPG
Vanuatu	2011	Consistent non-HTN	931	2452	1.88e-08	3.384e-06	FPG
Vietnam	2015	Missed	331	28	0.455	1	FPG
Vietnam	2015	Overdiagnosed	331	63	0.293	1	FPG
Vietnam	2015	Consistent non-HTN	331	2095	5.94e-06	0.0010692	FPG
Zambia	2017	Missed	379	61	0.005	0.9	FPG
Zambia	2017	Overdiagnosed	379	101	0.006	1	FPG
Zambia	2017	Consistent non-HTN	379	2250	3e-06	0.00054	FPG
Afghanistan	2018	Missed	461	46	0.195	1	Total Cholesterol
Afghanistan	2018	Overdiagnosed	461	66	0.623	1	Total Cholesterol
Afghanistan	2018	Consistent non-HTN	461	1977	8.47e-12	1.5246e-09	Total Cholesterol
Algeria	2017	Missed	751	129	0.051	1	Total Cholesterol
Algeria	2017	Overdiagnosed	751	134	0.126	1	Total Cholesterol
Algeria	2017	Consistent non-HTN	751	3639	1.45e-16	2.61e-14	Total Cholesterol
American Samoa	2004	Missed	346	47	0.202	1	Total Cholesterol
American Samoa	2004	Overdiagnosed	346	43	0.401	1	Total Cholesterol
American Samoa	2004	Consistent non-HTN	346	701	2.53e-05	0.004554	Total Cholesterol
Armenia	2016	Missed	406	23	0.252	1	Total Cholesterol
Armenia	2016	Overdiagnosed	406	38	0.005	0.9	Total Cholesterol
Armenia	2016	Consistent non-HTN	406	738	3.37e-14	6.066e-12	Total Cholesterol
Azerbaijan	2017	Missed	361	29	0.009	1	Total Cholesterol
Azerbaijan	2017	Overdiagnosed	361	53	0.032	1	Total Cholesterol
Azerbaijan	2017	Consistent non-HTN	361	1329	5.31e-08	9.558e-06	Total Cholesterol
Bangladesh	2018	Missed	807	74	0.301	1	Total Cholesterol
Bangladesh	2018	Overdiagnosed	807	118	0.068	1	Total Cholesterol
Bangladesh	2018	Consistent non-HTN	807	4689	2.88e-25	5.184e-23	Total Cholesterol
Belarus	2017	Missed	686	41	0.02	1	Total Cholesterol
Belarus	2017	Overdiagnosed	686	107	0.001	0.18	Total Cholesterol
Belarus	2017	Consistent non-HTN	686	1910	1.69e-22	3.042e-20	Total Cholesterol
Benin	2015	Missed	1202	62	0.04	1	Total Cholesterol
Benin	2015	Overdiagnosed	1202	152	0.000479	0.08622	Total Cholesterol
Benin	2015	Consistent non-HTN	1202	2981	2.41e-17	4.338e-15	Total Cholesterol
Bhutan	2019	Missed	858	74	0.572	1	Total Cholesterol
Bhutan	2019	Overdiagnosed	858	135	0.011	1	Total Cholesterol
Bhutan	2019	Consistent non-HTN	858	3082	1.14e-24	2.052e-22	Total Cholesterol
Botswana	2014	Missed	419	57	0.007	1	Total Cholesterol
Botswana	2014	Overdiagnosed	419	68	0.016	1	Total Cholesterol
Botswana	2014	Consistent non-HTN	419	1687	2.85e-09	5.13e-07	Total Cholesterol
British Virgin Islands	2009	Missed	47	9	0.471	1	Total Cholesterol
British Virgin Islands	2009	Overdiagnosed	47	6	0.564	1	Total Cholesterol
British Virgin Islands	2009	Consistent non-HTN	47	153	0.176	1	Total Cholesterol
Brunei Darussalam	2016	Missed	175	22	0.127	1	Total Cholesterol
Brunei Darussalam	2016	Overdiagnosed	175	37	0.081	1	Total Cholesterol
Brunei Darussalam	2016	Consistent non-HTN	175	1008	8.63e-08	1.5534e-05	Total Cholesterol
Cabo Verde	2007	Missed	235	27	0.051	1	Total Cholesterol
Cabo Verde	2007	Overdiagnosed	235	29	0.558	1	Total Cholesterol
Cabo Verde	2007	Consistent non-HTN	235	402	0.005	0.9	Total Cholesterol
Cambodia	2010	Missed	313	46	0.09	1	Total Cholesterol
Cambodia	2010	Overdiagnosed	313	57	0.05	1	Total Cholesterol
Cambodia	2010	Consistent non-HTN	313	3987	3.33e-06	0.0005994	Total Cholesterol
Comoros	2011	Missed	292	20	0.925	1	Total Cholesterol
Comoros	2011	Overdiagnosed	292	45	0.805	1	Total Cholesterol
Comoros	2011	Consistent non-HTN	292	782	1.39e-05	0.002502	Total Cholesterol
Cook Islands	2015	Missed	106	16	0.000272	0.04896	Total Cholesterol
Cook Islands	2015	Overdiagnosed	106	29	0.007	1	Total Cholesterol
Cook Islands	2015	Consistent non-HTN	106	416	0.001	0.18	Total Cholesterol
Ecuador	2018	Missed	279	60	0.354	1	Total Cholesterol
Ecuador	2018	Overdiagnosed	279	69	0.273	1	Total Cholesterol
Ecuador	2018	Consistent non-HTN	279	2764	0.00019	0.0342	Total Cholesterol
Eritrea	2010	Missed	432	54	0.699	1	Total Cholesterol
Eritrea	2010	Overdiagnosed	432	70	0.001	0.18	Total Cholesterol
Eritrea	2010	Consistent non-HTN	432	3596	3.98e-10	7.164e-08	Total Cholesterol
Eswatini	2014	Missed	374	37	0.903	1	Total Cholesterol
Eswatini	2014	Overdiagnosed	374	58	0.064	1	Total Cholesterol
Eswatini	2014	Consistent non-HTN	374	1290	2.22e-10	3.996e-08	Total Cholesterol
Ethiopia	2015	Missed	1123	155	0.027	1	Total Cholesterol
Ethiopia	2015	Overdiagnosed	1123	265	0.001	0.18	Total Cholesterol
Ethiopia	2015	Consistent non-HTN	1123	5888	2.74e-31	4.932e-29	Total Cholesterol
Georgia	2016	Missed	448	30	0.814	1	Total Cholesterol
Georgia	2016	Overdiagnosed	448	48	0.5	1	Total Cholesterol
Georgia	2016	Consistent non-HTN	448	1329	2.07e-06	0.0003726	Total Cholesterol
Guyana	2016	Missed	89	12	0.183	1	Total Cholesterol
Guyana	2016	Overdiagnosed	89	11	0.064	1	Total Cholesterol
Guyana	2016	Consistent non-HTN	89	460	0.092	1	Total Cholesterol
Iraq	2015	Missed	1098	33	0.965	1	Total Cholesterol
Iraq	2015	Overdiagnosed	1098	88	0.715	1	Total Cholesterol
Iraq	2015	Consistent non-HTN	1098	1947	1.86e-16	3.348e-14	Total Cholesterol
Jordan	2019	Missed	272	39	0.502	1	Total Cholesterol
Jordan	2019	Overdiagnosed	272	50	0.000679	0.12222	Total Cholesterol
Jordan	2019	Consistent non-HTN	272	1959	1.74e-12	3.132e-10	Total Cholesterol
Kenya	2015	Missed	738	46	0.769	1	Total Cholesterol
Kenya	2015	Overdiagnosed	738	164	0.019	1	Total Cholesterol
Kenya	2015	Consistent non-HTN	738	2515	8.14e-13	1.4652e-10	Total Cholesterol
Kiribati	2016	Missed	242	32	0.369	1	Total Cholesterol
Kiribati	2016	Overdiagnosed	242	45	0.881	1	Total Cholesterol
Kiribati	2016	Consistent non-HTN	242	647	0.176	1	Total Cholesterol
Kuwait	2014	Missed	158	7	0.928	1	Total Cholesterol
Kuwait	2014	Overdiagnosed	158	19	0.98	1	Total Cholesterol
Kuwait	2014	Consistent non-HTN	158	1277	1.18e-05	0.002124	Total Cholesterol
Kyrgyzstan	2013	Missed	622	51	0.126	1	Total Cholesterol
Kyrgyzstan	2013	Overdiagnosed	622	101	0.461	1	Total Cholesterol
Kyrgyzstan	2013	Consistent non-HTN	622	1041	1.31e-10	2.358e-08	Total Cholesterol
Lao People's Democratic Republic	2013	Missed	227	27	0.312	1	Total Cholesterol
Lao People's Democratic Republic	2013	Overdiagnosed	227	69	0.014	1	Total Cholesterol
Lao People's Democratic Republic	2013	Consistent non-HTN	227	1833	1.28e-13	2.304e-11	Total Cholesterol
Lebanon	2017	Missed	154	13	0.896	1	Total Cholesterol
Lebanon	2017	Overdiagnosed	154	13	0.137	1	Total Cholesterol
Lebanon	2017	Consistent non-HTN	154	613	0.088	1	Total Cholesterol
Lesotho	2012	Missed	446	22	0.773	1	Total Cholesterol
Lesotho	2012	Overdiagnosed	446	43	0.312	1	Total Cholesterol
Lesotho	2012	Consistent non-HTN	446	982	9.88e-13	1.7784e-10	Total Cholesterol
Libya	2009	Missed	467	38	0.656	1	Total Cholesterol
Libya	2009	Overdiagnosed	467	63	0.121	1	Total Cholesterol
Libya	2009	Consistent non-HTN	467	840	2.49e-07	4.482e-05	Total Cholesterol
Malawi	2017	Missed	373	53	0.102	1	Total Cholesterol
Malawi	2017	Overdiagnosed	373	64	0.554	1	Total Cholesterol
Malawi	2017	Consistent non-HTN	373	2709	3.53e-12	6.354e-10	Total Cholesterol
Mongolia	2019	Missed	510	46	0.364	1	Total Cholesterol
Mongolia	2019	Overdiagnosed	510	81	0.584	1	Total Cholesterol
Mongolia	2019	Consistent non-HTN	510	3382	3.34e-14	6.012e-12	Total Cholesterol
Morocco	2017	Missed	653	110	0.632	1	Total Cholesterol
Morocco	2017	Overdiagnosed	653	119	0.416	1	Total Cholesterol
Morocco	2017	Consistent non-HTN	653	2658	7.22e-07	0.00012996	Total Cholesterol
Myanmar	2014	Missed	1108	56	0.599	1	Total Cholesterol
Myanmar	2014	Overdiagnosed	1108	139	0.025	1	Total Cholesterol
Myanmar	2014	Consistent non-HTN	1108	4238	2.93e-19	5.274e-17	Total Cholesterol
Nauru	2016	Missed	113	23	0.779	1	Total Cholesterol
Nauru	2016	Overdiagnosed	113	17	0.065	1	Total Cholesterol
Nauru	2016	Consistent non-HTN	113	553	0.042	1	Total Cholesterol
Nepal	2019	Missed	1008	58	0.086	1	Total Cholesterol
Nepal	2019	Overdiagnosed	1008	158	0.261	1	Total Cholesterol
Nepal	2019	Consistent non-HTN	1008	3204	5.2e-18	9.36e-16	Total Cholesterol
Niue	2012	Missed	75	12	0.96	1	Total Cholesterol
Niue	2012	Overdiagnosed	75	22	0.448	1	Total Cholesterol
Niue	2012	Consistent non-HTN	75	383	0.005	0.9	Total Cholesterol
Qatar	2012	Missed	121	17	0.377	1	Total Cholesterol
Qatar	2012	Overdiagnosed	121	34	0.225	1	Total Cholesterol
Qatar	2012	Consistent non-HTN	121	885	0.819	1	Total Cholesterol
Republic of Moldova	2013	Missed	645	45	0.418	1	Total Cholesterol
Republic of Moldova	2013	Overdiagnosed	645	85	0.317	1	Total Cholesterol
Republic of Moldova	2013	Consistent non-HTN	645	1320	2.96e-10	5.328e-08	Total Cholesterol
Rwanda	2013	Missed	953	83	0.083	1	Total Cholesterol
Rwanda	2013	Overdiagnosed	953	234	0.000225	0.0405	Total Cholesterol
Rwanda	2013	Consistent non-HTN	953	4376	7.71e-12	1.3878e-09	Total Cholesterol
Samoa	2013	Missed	219	32	0.822	1	Total Cholesterol
Samoa	2013	Overdiagnosed	219	35	0.578	1	Total Cholesterol
Samoa	2013	Consistent non-HTN	219	1028	0.000415	0.0747	Total Cholesterol
Sao Tome and Principe	2019	Missed	230	35	0.714	1	Total Cholesterol
Sao Tome and Principe	2019	Overdiagnosed	230	51	0.621	1	Total Cholesterol
Sao Tome and Principe	2019	Consistent non-HTN	230	1035	0.003	0.54	Total Cholesterol
Seychelles	2004	Missed	168	17	0.25	1	Total Cholesterol
Seychelles	2004	Overdiagnosed	168	34	0.126	1	Total Cholesterol
Seychelles	2004	Consistent non-HTN	168	630	0.003	0.54	Total Cholesterol
Solomon Islands	2015	Missed	234	25	0.58	1	Total Cholesterol
Solomon Islands	2015	Overdiagnosed	234	36	0.411	1	Total Cholesterol
Solomon Islands	2015	Consistent non-HTN	234	1127	5.03e-05	0.009054	Total Cholesterol
Sri Lanka	2015	Missed	674	50	0.006	1	Total Cholesterol
Sri Lanka	2015	Overdiagnosed	674	129	0.746	1	Total Cholesterol
Sri Lanka	2015	Consistent non-HTN	674	2328	1.98e-07	3.564e-05	Total Cholesterol
Sudan	2016	Missed	1607	156	0.000775	0.1395	Total Cholesterol
Sudan	2016	Overdiagnosed	1607	248	0.012	1	Total Cholesterol
Sudan	2016	Consistent non-HTN	1607	3681	6.24e-30	1.1232e-27	Total Cholesterol
Tajikistan	2017	Missed	614	52	0.181	1	Total Cholesterol
Tajikistan	2017	Overdiagnosed	614	113	0.245	1	Total Cholesterol
Tajikistan	2017	Consistent non-HTN	614	1145	7.56e-16	1.3608e-13	Total Cholesterol
Timor-Leste	2014	Missed	457	31	0.111	1	Total Cholesterol
Timor-Leste	2014	Overdiagnosed	457	63	0.106	1	Total Cholesterol
Timor-Leste	2014	Consistent non-HTN	457	1513	1.76e-06	0.0003168	Total Cholesterol
Togo	2011	Missed	232	27	0.549	1	Total Cholesterol
Togo	2011	Overdiagnosed	232	34	0.31	1	Total Cholesterol
Togo	2011	Consistent non-HTN	232	893	0.055	1	Total Cholesterol
Tokelau	2014	Missed	66	8	0.541	1	Total Cholesterol
Tokelau	2014	Overdiagnosed	66	12	0.781	1	Total Cholesterol
Tokelau	2014	Consistent non-HTN	66	327	0.003	0.54	Total Cholesterol
Turkmenistan	2018	Missed	537	41	0.861	1	Total Cholesterol
Turkmenistan	2018	Overdiagnosed	537	140	0.031	1	Total Cholesterol
Turkmenistan	2018	Consistent non-HTN	537	2390	0.024	1	Total Cholesterol
Tuvalu	2015	Missed	308	27	0.529	1	Total Cholesterol
Tuvalu	2015	Overdiagnosed	308	33	0.397	1	Total Cholesterol
Tuvalu	2015	Consistent non-HTN	308	455	0.000113	0.02034	Total Cholesterol
Uganda	2014	Missed	631	47	0.228	1	Total Cholesterol
Uganda	2014	Overdiagnosed	631	134	0.004	0.72	Total Cholesterol
Uganda	2014	Consistent non-HTN	631	2164	1.25e-12	2.25e-10	Total Cholesterol
United Republic of Tanzania	2012	Missed	476	31	0.135	1	Total Cholesterol
United Republic of Tanzania	2012	Overdiagnosed	476	67	0.044	1	Total Cholesterol
United Republic of Tanzania	2012	Consistent non-HTN	476	981	8.66e-13	1.5588e-10	Total Cholesterol
Uruguay	2014	Missed	163	24	0.324	1	Total Cholesterol
Uruguay	2014	Overdiagnosed	163	25	0.588	1	Total Cholesterol
Uruguay	2014	Consistent non-HTN	163	663	0.113	1	Total Cholesterol
Vanuatu	2011	Missed	931	123	0.066	1	Total Cholesterol
Vanuatu	2011	Overdiagnosed	931	137	0.032	1	Total Cholesterol
Vanuatu	2011	Consistent non-HTN	931	2452	1.16e-12	2.088e-10	Total Cholesterol
Vietnam	2015	Missed	331	28	0.897	1	Total Cholesterol
Vietnam	2015	Overdiagnosed	331	63	0.019	1	Total Cholesterol
Vietnam	2015	Consistent non-HTN	331	2095	1.83e-09	3.294e-07	Total Cholesterol
Zambia	2017	Missed	379	61	0.006	1	Total Cholesterol
Zambia	2017	Overdiagnosed	379	101	0.067	1	Total Cholesterol
Zambia	2017	Consistent non-HTN	379	2250	2.41e-09	4.338e-07	Total Cholesterol
Afghanistan	2018	Missed	461	46	6.67e-33	1.08054e-30	10-year CV risk WHO
Afghanistan	2018	Overdiagnosed	461	66	1.62e-07	2.6244e-05	10-year CV risk WHO
Afghanistan	2018	Consistent non-HTN	461	1977	1.51e-38	2.4462e-36	10-year CV risk WHO
Algeria	2017	Missed	751	129	1.31e-10	2.1222e-08	10-year CV risk WHO
Algeria	2017	Overdiagnosed	751	134	4.04e-16	6.5448e-14	10-year CV risk WHO
Algeria	2017	Consistent non-HTN	751	3639	2.34e-87	3.7908e-85	10-year CV risk WHO
American Samoa	2004	Missed	346	47	6.45e-07	0.00010449	10-year CV risk WHO
American Samoa	2004	Overdiagnosed	346	43	0.006	0.972	10-year CV risk WHO
American Samoa	2004	Consistent non-HTN	346	701	7.84e-21	1.27008e-18	10-year CV risk WHO
Armenia	2016	Missed	406	23	2e-05	0.00324	10-year CV risk WHO
Armenia	2016	Overdiagnosed	406	38	3.37e-10	5.4594e-08	10-year CV risk WHO
Armenia	2016	Consistent non-HTN	406	738	3.29e-29	5.3298e-27	10-year CV risk WHO
Azerbaijan	2017	Missed	361	29	6.11e-24	9.8982e-22	10-year CV risk WHO
Azerbaijan	2017	Overdiagnosed	361	53	2.39e-10	3.8718e-08	10-year CV risk WHO
Azerbaijan	2017	Consistent non-HTN	361	1329	4.51e-24	7.3062e-22	10-year CV risk WHO
Bangladesh	2018	Missed	807	74	8.64e-05	0.0139968	10-year CV risk WHO
Bangladesh	2018	Overdiagnosed	807	118	5.07e-12	8.2134e-10	10-year CV risk WHO
Bangladesh	2018	Consistent non-HTN	807	4689	3.63e-44	5.8806e-42	10-year CV risk WHO
Belarus	2017	Missed	686	41	4.52e-05	0.0073224	10-year CV risk WHO
Belarus	2017	Overdiagnosed	686	107	1.89e-12	3.0618e-10	10-year CV risk WHO
Belarus	2017	Consistent non-HTN	686	1910	1.43e-75	2.3166e-73	10-year CV risk WHO
Benin	2015	Missed	1202	62	7.8e-09	1.2636e-06	10-year CV risk WHO
Benin	2015	Overdiagnosed	1202	152	4.19e-21	6.7878e-19	10-year CV risk WHO
Benin	2015	Consistent non-HTN	1202	2981	5.66e-77	9.1692e-75	10-year CV risk WHO
Bhutan	2019	Missed	858	74	0.019	1	10-year CV risk WHO
Bhutan	2019	Overdiagnosed	858	135	1.55e-05	0.002511	10-year CV risk WHO
Bhutan	2019	Consistent non-HTN	858	3082	1.86e-65	3.0132e-63	10-year CV risk WHO
Botswana	2014	Missed	419	57	1.66e-06	0.00026892	10-year CV risk WHO
Botswana	2014	Overdiagnosed	419	68	1.86e-05	0.0030132	10-year CV risk WHO
Botswana	2014	Consistent non-HTN	419	1687	4.25e-28	6.885e-26	10-year CV risk WHO
Brunei Darussalam	2016	Missed	175	22	0.276	1	10-year CV risk WHO
Brunei Darussalam	2016	Overdiagnosed	175	37	0.003	0.486	10-year CV risk WHO
Brunei Darussalam	2016	Consistent non-HTN	175	1008	8.39e-25	1.35918e-22	10-year CV risk WHO
Cabo Verde	2007	Missed	235	27	1.98e-07	3.2076e-05	10-year CV risk WHO
Cabo Verde	2007	Overdiagnosed	235	29	0.000651	0.105462	10-year CV risk WHO
Cabo Verde	2007	Consistent non-HTN	235	402	6.02e-19	9.7524e-17	10-year CV risk WHO
Cambodia	2010	Missed	313	46	2.01e-05	0.0032562	10-year CV risk WHO
Cambodia	2010	Overdiagnosed	313	57	9.64e-08	1.56168e-05	10-year CV risk WHO
Cambodia	2010	Consistent non-HTN	313	3987	1.31e-36	2.1222e-34	10-year CV risk WHO
Comoros	2011	Missed	292	20	0.066	1	10-year CV risk WHO
Comoros	2011	Overdiagnosed	292	45	2.42e-05	0.0039204	10-year CV risk WHO
Comoros	2011	Consistent non-HTN	292	782	8.57e-26	1.38834e-23	10-year CV risk WHO
Ecuador	2018	Missed	279	60	0.033	1	10-year CV risk WHO
Ecuador	2018	Overdiagnosed	279	69	8.82e-06	0.00142884	10-year CV risk WHO
Ecuador	2018	Consistent non-HTN	279	2764	1.53e-29	2.4786e-27	10-year CV risk WHO
Eritrea	2010	Missed	432	54	0.006	0.972	10-year CV risk WHO
Eritrea	2010	Overdiagnosed	432	70	2.82e-08	4.5684e-06	10-year CV risk WHO
Eritrea	2010	Consistent non-HTN	432	3596	9.13e-54	1.47906e-51	10-year CV risk WHO
Eswatini	2014	Missed	374	37	0.002	0.324	10-year CV risk WHO
Eswatini	2014	Overdiagnosed	374	58	1.6e-07	2.592e-05	10-year CV risk WHO
Eswatini	2014	Consistent non-HTN	374	1290	5.63e-29	9.1206e-27	10-year CV risk WHO
Ethiopia	2015	Missed	1123	155	8.25e-09	1.3365e-06	10-year CV risk WHO
Ethiopia	2015	Overdiagnosed	1123	265	3.96e-26	6.4152e-24	10-year CV risk WHO
Ethiopia	2015	Consistent non-HTN	1123	5888	1.66e-65	2.6892e-63	10-year CV risk WHO
Georgia	2016	Missed	448	30	0.000909	0.147258	10-year CV risk WHO
Georgia	2016	Overdiagnosed	448	48	4.37e-06	0.00070794	10-year CV risk WHO
Georgia	2016	Consistent non-HTN	448	1329	1.45e-26	2.349e-24	10-year CV risk WHO
Guyana	2016	Missed	89	12	0.004	0.648	10-year CV risk WHO
Guyana	2016	Overdiagnosed	89	11	0.48	1	10-year CV risk WHO
Guyana	2016	Consistent non-HTN	89	460	1.38e-10	2.2356e-08	10-year CV risk WHO
Iraq	2015	Missed	1098	33	0.016	1	10-year CV risk WHO
Iraq	2015	Overdiagnosed	1098	88	1.55e-07	2.511e-05	10-year CV risk WHO
Iraq	2015	Consistent non-HTN	1098	1947	1.02e-108	1.6524e-106	10-year CV risk WHO
Jordan	2019	Missed	272	39	8.65e-11	1.4013e-08	10-year CV risk WHO
Jordan	2019	Overdiagnosed	272	50	0.000182	0.029484	10-year CV risk WHO
Jordan	2019	Consistent non-HTN	272	1959	2.81e-31	4.5522e-29	10-year CV risk WHO
Kenya	2015	Missed	738	46	0.000738	0.119556	10-year CV risk WHO
Kenya	2015	Overdiagnosed	738	164	1.76e-19	2.8512e-17	10-year CV risk WHO
Kenya	2015	Consistent non-HTN	738	2515	1.4e-59	2.268e-57	10-year CV risk WHO
Kiribati	2016	Missed	242	32	0.323	1	10-year CV risk WHO
Kiribati	2016	Overdiagnosed	242	45	0.156	1	10-year CV risk WHO
Kiribati	2016	Consistent non-HTN	242	647	1.33e-15	2.1546e-13	10-year CV risk WHO
Kuwait	2014	Missed	158	7	8.14e-08	1.31868e-05	10-year CV risk WHO
Kuwait	2014	Overdiagnosed	158	19	0.719	1	10-year CV risk WHO
Kuwait	2014	Consistent non-HTN	158	1277	1.22e-11	1.9764e-09	10-year CV risk WHO
Kyrgyzstan	2013	Missed	622	51	5.89e-07	9.5418e-05	10-year CV risk WHO
Kyrgyzstan	2013	Overdiagnosed	622	101	8.92e-08	1.44504e-05	10-year CV risk WHO
Kyrgyzstan	2013	Consistent non-HTN	622	1041	8.49e-29	1.37538e-26	10-year CV risk WHO
Lao People's Democratic Republic	2013	Missed	227	27	0.067	1	10-year CV risk WHO
Lao People's Democratic Republic	2013	Overdiagnosed	227	69	0.005	0.81	10-year CV risk WHO
Lao People's Democratic Republic	2013	Consistent non-HTN	227	1833	1.48e-17	2.3976e-15	10-year CV risk WHO
Lebanon	2017	Missed	154	13	0.152	1	10-year CV risk WHO
Lebanon	2017	Overdiagnosed	154	13	0.079	1	10-year CV risk WHO
Lebanon	2017	Consistent non-HTN	154	613	2.77e-14	4.4874e-12	10-year CV risk WHO
Lesotho	2012	Missed	446	22	0.00032	0.05184	10-year CV risk WHO
Lesotho	2012	Overdiagnosed	446	43	5.14e-08	8.3268e-06	10-year CV risk WHO
Lesotho	2012	Consistent non-HTN	446	982	2.03e-37	3.2886e-35	10-year CV risk WHO
Libya	2009	Missed	467	38	5.98e-05	0.0096876	10-year CV risk WHO
Libya	2009	Overdiagnosed	467	63	5e-05	0.0081	10-year CV risk WHO
Libya	2009	Consistent non-HTN	467	840	2.49e-45	4.0338e-43	10-year CV risk WHO
Malawi	2017	Missed	373	53	0.000401	0.064962	10-year CV risk WHO
Malawi	2017	Overdiagnosed	373	64	9.29e-07	0.000150498	10-year CV risk WHO
Malawi	2017	Consistent non-HTN	373	2709	7.67e-36	1.24254e-33	10-year CV risk WHO
Mongolia	2019	Missed	510	46	0.053	1	10-year CV risk WHO
Mongolia	2019	Overdiagnosed	510	81	0.165	1	10-year CV risk WHO
Mongolia	2019	Consistent non-HTN	510	3382	8.54e-37	1.38348e-34	10-year CV risk WHO
Morocco	2017	Missed	653	110	2.57e-07	4.1634e-05	10-year CV risk WHO
Morocco	2017	Overdiagnosed	653	119	2.99e-14	4.8438e-12	10-year CV risk WHO
Morocco	2017	Consistent non-HTN	653	2658	3.14e-82	5.0868e-80	10-year CV risk WHO
Myanmar	2014	Missed	1108	56	0.142	1	10-year CV risk WHO
Myanmar	2014	Overdiagnosed	1108	139	4.05e-09	6.561e-07	10-year CV risk WHO
Myanmar	2014	Consistent non-HTN	1108	4238	2.68e-88	4.3416e-86	10-year CV risk WHO
Nepal	2019	Missed	1008	58	0.001	0.162	10-year CV risk WHO
Nepal	2019	Overdiagnosed	1008	158	6.5e-17	1.053e-14	10-year CV risk WHO
Nepal	2019	Consistent non-HTN	1008	3204	9.85e-77	1.5957e-74	10-year CV risk WHO
Qatar	2012	Missed	121	17	0.41	1	10-year CV risk WHO
Qatar	2012	Overdiagnosed	121	34	0.382	1	10-year CV risk WHO
Qatar	2012	Consistent non-HTN	121	885	2.05e-10	3.321e-08	10-year CV risk WHO
Republic of Moldova	2013	Missed	645	45	6.16e-05	0.0099792	10-year CV risk WHO
Republic of Moldova	2013	Overdiagnosed	645	85	1.65e-12	2.673e-10	10-year CV risk WHO
Republic of Moldova	2013	Consistent non-HTN	645	1320	1.69e-58	2.7378e-56	10-year CV risk WHO
Rwanda	2013	Missed	953	83	3.36e-05	0.0054432	10-year CV risk WHO
Rwanda	2013	Overdiagnosed	953	234	1.26e-28	2.0412e-26	10-year CV risk WHO
Rwanda	2013	Consistent non-HTN	953	4376	1.1e-60	1.782e-58	10-year CV risk WHO
Samoa	2013	Missed	219	32	7.79e-05	0.0126198	10-year CV risk WHO
Samoa	2013	Overdiagnosed	219	35	9.29e-06	0.00150498	10-year CV risk WHO
Samoa	2013	Consistent non-HTN	219	1028	1.37e-34	2.2194e-32	10-year CV risk WHO
Sao Tome and Principe	2019	Missed	230	35	0.000127	0.020574	10-year CV risk WHO
Sao Tome and Principe	2019	Overdiagnosed	230	51	2.32e-09	3.7584e-07	10-year CV risk WHO
Sao Tome and Principe	2019	Consistent non-HTN	230	1035	1.41e-23	2.2842e-21	10-year CV risk WHO
Seychelles	2004	Missed	168	17	0.001	0.162	10-year CV risk WHO
Seychelles	2004	Overdiagnosed	168	34	8.58e-05	0.0138996	10-year CV risk WHO
Seychelles	2004	Consistent non-HTN	168	630	9.18e-17	1.48716e-14	10-year CV risk WHO
Solomon Islands	2015	Missed	234	25	0.17	1	10-year CV risk WHO
Solomon Islands	2015	Overdiagnosed	234	36	0.000417	0.067554	10-year CV risk WHO
Solomon Islands	2015	Consistent non-HTN	234	1127	7.37e-24	1.19394e-21	10-year CV risk WHO
Sri Lanka	2015	Missed	674	50	4.54e-06	0.00073548	10-year CV risk WHO
Sri Lanka	2015	Overdiagnosed	674	129	7.84e-12	1.27008e-09	10-year CV risk WHO
Sri Lanka	2015	Consistent non-HTN	674	2328	2.43e-66	3.9366e-64	10-year CV risk WHO
Sudan	2016	Missed	1607	156	9.6e-13	1.5552e-10	10-year CV risk WHO
Sudan	2016	Overdiagnosed	1607	248	1.01e-17	1.6362e-15	10-year CV risk WHO
Sudan	2016	Consistent non-HTN	1607	3681	1.95e-108	3.159e-106	10-year CV risk WHO
Tajikistan	2017	Missed	614	52	1.79e-06	0.00028998	10-year CV risk WHO
Tajikistan	2017	Overdiagnosed	614	113	8.18e-07	0.000132516	10-year CV risk WHO
Tajikistan	2017	Consistent non-HTN	614	1145	1.12e-41	1.8144e-39	10-year CV risk WHO
Timor-Leste	2014	Missed	457	31	5.88e-05	0.0095256	10-year CV risk WHO
Timor-Leste	2014	Overdiagnosed	457	63	2.83e-06	0.00045846	10-year CV risk WHO
Timor-Leste	2014	Consistent non-HTN	457	1513	2.56e-28	4.1472e-26	10-year CV risk WHO
Togo	2011	Missed	232	27	8.79e-07	0.000142398	10-year CV risk WHO
Togo	2011	Overdiagnosed	232	34	0.004	0.648	10-year CV risk WHO
Togo	2011	Consistent non-HTN	232	893	4.73e-20	7.6626e-18	10-year CV risk WHO
Turkmenistan	2018	Missed	537	41	3.39e-05	0.0054918	10-year CV risk WHO
Turkmenistan	2018	Overdiagnosed	537	140	9.64e-05	0.0156168	10-year CV risk WHO
Turkmenistan	2018	Consistent non-HTN	537	2390	6.37e-28	1.03194e-25	10-year CV risk WHO
Uganda	2014	Missed	631	47	1.58e-12	2.5596e-10	10-year CV risk WHO
Uganda	2014	Overdiagnosed	631	134	4.38e-14	7.0956e-12	10-year CV risk WHO
Uganda	2014	Consistent non-HTN	631	2164	1.93e-40	3.1266e-38	10-year CV risk WHO
United Republic of Tanzania	2012	Missed	476	31	0.000197	0.031914	10-year CV risk WHO
United Republic of Tanzania	2012	Overdiagnosed	476	67	7.63e-24	1.23606e-21	10-year CV risk WHO
United Republic of Tanzania	2012	Consistent non-HTN	476	981	4.46e-45	7.2252e-43	10-year CV risk WHO
Uruguay	2014	Missed	163	24	0.05	1	10-year CV risk WHO
Uruguay	2014	Overdiagnosed	163	25	0.017	1	10-year CV risk WHO
Uruguay	2014	Consistent non-HTN	163	663	9.93e-19	1.60866e-16	10-year CV risk WHO
Vanuatu	2011	Missed	931	123	1.93e-07	3.1266e-05	10-year CV risk WHO
Vanuatu	2011	Overdiagnosed	931	137	3.94e-16	6.3828e-14	10-year CV risk WHO
Vanuatu	2011	Consistent non-HTN	931	2452	3.37e-89	5.4594e-87	10-year CV risk WHO
Vietnam	2015	Missed	331	28	0.004	0.648	10-year CV risk WHO
Vietnam	2015	Overdiagnosed	331	63	9e-11	1.458e-08	10-year CV risk WHO
Vietnam	2015	Consistent non-HTN	331	2095	8.51e-41	1.37862e-38	10-year CV risk WHO
Zambia	2017	Missed	379	61	1.57e-13	2.5434e-11	10-year CV risk WHO
Zambia	2017	Overdiagnosed	379	101	5.5e-20	8.91e-18	10-year CV risk WHO
Zambia	2017	Consistent non-HTN	379	2250	1.46e-32	2.3652e-30	10-year CV risk WHO
