# Supplementary material for: Simplified hypertension screening methods across 60 countries: An observational study
Source: PLoS Med. 2022 Apr 1;19(4):e1003975. doi: 10.1371/journal.pmed.1003975 (PMC9012386; doi:10.1371/journal.pmed.1003975)
Supplement: S10 Table — (CSV) [file pmed.1003975.s025.csv]

Country	Year	Level	N, cosistent HTN	N, levels	p-value	p-value, bonferroni	risk factor
Afghanistan	2018	Missed	435	72	3.68e-10	6.624e-08	Age
Afghanistan	2018	Overdiagnosed	435	45	0.079	1	Age
Afghanistan	2018	Consistent non-HTN	435	1998	5.33e-34	9.594e-32	Age
Algeria	2017	Missed	700	180	1.09e-08	1.962e-06	Age
Algeria	2017	Overdiagnosed	700	99	0.001	0.18	Age
Algeria	2017	Consistent non-HTN	700	3674	1.66e-86	2.988e-84	Age
American Samoa	2004	Missed	322	71	0.026	1	Age
American Samoa	2004	Overdiagnosed	322	28	0.347	1	Age
American Samoa	2004	Consistent non-HTN	322	716	2.61e-08	4.698e-06	Age
Armenia	2016	Missed	384	45	0.002	0.36	Age
Armenia	2016	Overdiagnosed	384	24	0.045	1	Age
Armenia	2016	Consistent non-HTN	384	752	5.92e-55	1.0656e-52	Age
Azerbaijan	2017	Missed	335	55	0.004	0.72	Age
Azerbaijan	2017	Overdiagnosed	335	38	0.058	1	Age
Azerbaijan	2017	Consistent non-HTN	335	1344	1.3e-33	2.34e-31	Age
Bangladesh	2018	Missed	745	136	0.047	1	Age
Bangladesh	2018	Overdiagnosed	745	86	0.002	0.36	Age
Bangladesh	2018	Consistent non-HTN	745	4721	1.95e-35	3.51e-33	Age
Belarus	2017	Missed	643	84	0.007	1	Age
Belarus	2017	Overdiagnosed	643	79	0.000979	0.17622	Age
Belarus	2017	Consistent non-HTN	643	1938	7.14e-66	1.2852e-63	Age
Benin	2015	Missed	1142	122	2.92e-06	0.0005256	Age
Benin	2015	Overdiagnosed	1142	104	3.34e-05	0.006012	Age
Benin	2015	Consistent non-HTN	1142	3029	1.69e-54	3.042e-52	Age
Bhutan	2019	Missed	780	152	0.012	1	Age
Bhutan	2019	Overdiagnosed	780	82	0.074	1	Age
Bhutan	2019	Consistent non-HTN	780	3135	1.22e-58	2.196e-56	Age
Botswana	2014	Missed	390	86	0.000221	0.03978	Age
Botswana	2014	Overdiagnosed	390	39	0.613	1	Age
Botswana	2014	Consistent non-HTN	390	1716	1.8e-25	3.24e-23	Age
British Virgin Islands	2009	Missed	43	13	0.845	1	Age
British Virgin Islands	2009	Overdiagnosed	43	4	0.018	1	Age
British Virgin Islands	2009	Consistent non-HTN	43	155	0.197	1	Age
Brunei Darussalam	2016	Missed	161	36	0.208	1	Age
Brunei Darussalam	2016	Overdiagnosed	161	23	0.079	1	Age
Brunei Darussalam	2016	Consistent non-HTN	161	1022	9.52e-21	1.7136e-18	Age
Cabo Verde	2007	Missed	228	34	0.383	1	Age
Cabo Verde	2007	Overdiagnosed	228	22	0.371	1	Age
Cabo Verde	2007	Consistent non-HTN	228	409	8.58e-09	1.5444e-06	Age
Cambodia	2010	Missed	294	65	0.002	0.36	Age
Cambodia	2010	Overdiagnosed	294	39	0.808	1	Age
Cambodia	2010	Consistent non-HTN	294	4005	1.93e-29	3.474e-27	Age
Comoros	2011	Missed	284	28	0.054	1	Age
Comoros	2011	Overdiagnosed	284	28	0.11	1	Age
Comoros	2011	Consistent non-HTN	284	799	4.19e-17	7.542e-15	Age
Cook Islands	2015	Missed	96	26	0.435	1	Age
Cook Islands	2015	Overdiagnosed	96	25	0.126	1	Age
Cook Islands	2015	Consistent non-HTN	96	420	4.44e-07	7.992e-05	Age
Ecuador	2018	Missed	244	95	0.015	1	Age
Ecuador	2018	Overdiagnosed	244	40	0.000674	0.12132	Age
Ecuador	2018	Consistent non-HTN	244	2793	7.4e-29	1.332e-26	Age
Eritrea	2010	Missed	399	87	0.119	1	Age
Eritrea	2010	Overdiagnosed	399	45	0.287	1	Age
Eritrea	2010	Consistent non-HTN	399	3621	5.79e-40	1.0422e-37	Age
Eswatini	2014	Missed	352	59	0.087	1	Age
Eswatini	2014	Overdiagnosed	352	48	2.58e-05	0.004644	Age
Eswatini	2014	Consistent non-HTN	352	1300	6.11e-28	1.0998e-25	Age
Ethiopia	2015	Missed	1031	247	0.002	0.36	Age
Ethiopia	2015	Overdiagnosed	1031	181	1.19e-07	2.142e-05	Age
Ethiopia	2015	Consistent non-HTN	1031	5972	1.96e-39	3.528e-37	Age
Georgia	2016	Missed	430	48	0.948	1	Age
Georgia	2016	Overdiagnosed	430	32	0.041	1	Age
Georgia	2016	Consistent non-HTN	430	1345	3.38e-30	6.084e-28	Age
Guyana	2016	Missed	78	23	0.169	1	Age
Guyana	2016	Overdiagnosed	78	6	0.734	1	Age
Guyana	2016	Consistent non-HTN	78	465	6.88e-08	1.2384e-05	Age
Iraq	2015	Missed	1092	39	0.006	1	Age
Iraq	2015	Overdiagnosed	1092	75	0.000166	0.02988	Age
Iraq	2015	Consistent non-HTN	1092	1960	7.33e-117	1.3194e-114	Age
Jordan	2019	Missed	249	62	0.042	1	Age
Jordan	2019	Overdiagnosed	249	28	0.096	1	Age
Jordan	2019	Consistent non-HTN	249	1981	1.35e-37	2.43e-35	Age
Kenya	2015	Missed	696	88	4.25e-08	7.65e-06	Age
Kenya	2015	Overdiagnosed	696	118	1.49e-07	2.682e-05	Age
Kenya	2015	Consistent non-HTN	696	2561	8.5e-55	1.53e-52	Age
Kiribati	2016	Missed	228	46	0.258	1	Age
Kiribati	2016	Overdiagnosed	228	29	0.951	1	Age
Kiribati	2016	Consistent non-HTN	228	663	2.71e-08	4.878e-06	Age
Kuwait	2014	Missed	157	8	0.024	1	Age
Kuwait	2014	Overdiagnosed	157	17	0.509	1	Age
Kuwait	2014	Consistent non-HTN	157	1279	6.51e-06	0.0011718	Age
Kyrgyzstan	2013	Missed	575	98	1.35e-09	2.43e-07	Age
Kyrgyzstan	2013	Overdiagnosed	575	73	0.000876	0.15768	Age
Kyrgyzstan	2013	Consistent non-HTN	575	1069	1.67e-41	3.006e-39	Age
Lao People's Democratic Republic	2013	Missed	210	44	0.907	1	Age
Lao People's Democratic Republic	2013	Overdiagnosed	210	42	0.617	1	Age
Lao People's Democratic Republic	2013	Consistent non-HTN	210	1860	3.18e-12	5.724e-10	Age
Lebanon	2017	Missed	153	14	0.34	1	Age
Lebanon	2017	Overdiagnosed	153	10	0.799	1	Age
Lebanon	2017	Consistent non-HTN	153	616	2.3e-07	4.14e-05	Age
Lesotho	2012	Missed	427	41	0.068	1	Age
Lesotho	2012	Overdiagnosed	427	30	0.009	1	Age
Lesotho	2012	Consistent non-HTN	427	995	1.18e-24	2.124e-22	Age
Libya	2009	Missed	449	56	2.55e-06	0.000459	Age
Libya	2009	Overdiagnosed	449	40	0.099	1	Age
Libya	2009	Consistent non-HTN	449	863	3.76e-36	6.768e-34	Age
Malawi	2017	Missed	349	77	0.002	0.36	Age
Malawi	2017	Overdiagnosed	349	39	0.000155	0.0279	Age
Malawi	2017	Consistent non-HTN	349	2734	5.99e-29	1.0782e-26	Age
Mongolia	2019	Missed	467	89	0.302	1	Age
Mongolia	2019	Overdiagnosed	467	53	0.063	1	Age
Mongolia	2019	Consistent non-HTN	467	3410	6.23e-33	1.1214e-30	Age
Morocco	2017	Missed	614	149	4e-04	0.072	Age
Morocco	2017	Overdiagnosed	614	85	1.05e-06	0.000189	Age
Morocco	2017	Consistent non-HTN	614	2692	2.08e-70	3.744e-68	Age
Myanmar	2014	Missed	1066	98	0.464	1	Age
Myanmar	2014	Overdiagnosed	1066	93	0.083	1	Age
Myanmar	2014	Consistent non-HTN	1066	4284	2.07e-44	3.726e-42	Age
Nauru	2016	Missed	105	31	0.021	1	Age
Nauru	2016	Overdiagnosed	105	10	0.109	1	Age
Nauru	2016	Consistent non-HTN	105	560	1.46e-15	2.628e-13	Age
Nepal	2019	Missed	951	115	0.003	0.54	Age
Nepal	2019	Overdiagnosed	951	102	5.05e-08	9.09e-06	Age
Nepal	2019	Consistent non-HTN	951	3260	1.34e-65	2.412e-63	Age
Niue	2012	Missed	70	17	0.283	1	Age
Niue	2012	Overdiagnosed	70	15	0.772	1	Age
Niue	2012	Consistent non-HTN	70	390	6.6e-06	0.001188	Age
Qatar	2012	Missed	105	33	0.559	1	Age
Qatar	2012	Overdiagnosed	105	19	0.875	1	Age
Qatar	2012	Consistent non-HTN	105	900	2.38e-10	4.284e-08	Age
Republic of Moldova	2013	Missed	616	74	0.000154	0.02772	Age
Republic of Moldova	2013	Overdiagnosed	616	54	0.033	1	Age
Republic of Moldova	2013	Consistent non-HTN	616	1351	1.03e-52	1.854e-50	Age
Rwanda	2013	Missed	892	144	0.002	0.36	Age
Rwanda	2013	Overdiagnosed	892	158	5.2e-09	9.36e-07	Age
Rwanda	2013	Consistent non-HTN	892	4452	1.27e-57	2.286e-55	Age
Samoa	2013	Missed	205	46	0.000381	0.06858	Age
Samoa	2013	Overdiagnosed	205	25	0.025	1	Age
Samoa	2013	Consistent non-HTN	205	1038	4.56e-39	8.208e-37	Age
Sao Tome and Principe	2019	Missed	212	53	0.000151	0.02718	Age
Sao Tome and Principe	2019	Overdiagnosed	212	32	0.004	0.72	Age
Sao Tome and Principe	2019	Consistent non-HTN	212	1054	1.86e-34	3.348e-32	Age
Seychelles	2004	Missed	153	32	0.013	1	Age
Seychelles	2004	Overdiagnosed	153	20	0.283	1	Age
Seychelles	2004	Consistent non-HTN	153	644	8.76e-14	1.5768e-11	Age
Solomon Islands	2015	Missed	223	36	0.384	1	Age
Solomon Islands	2015	Overdiagnosed	223	29	0.331	1	Age
Solomon Islands	2015	Consistent non-HTN	223	1134	3e-17	5.4e-15	Age
Sri Lanka	2015	Missed	647	77	9.7e-05	0.01746	Age
Sri Lanka	2015	Overdiagnosed	647	85	0.008	1	Age
Sri Lanka	2015	Consistent non-HTN	647	2372	1.69e-51	3.042e-49	Age
Sudan	2016	Missed	1520	243	1.26e-11	2.268e-09	Age
Sudan	2016	Overdiagnosed	1520	177	4.11e-06	0.0007398	Age
Sudan	2016	Consistent non-HTN	1520	3752	3e-76	5.4e-74	Age
Tajikistan	2017	Missed	572	94	2.84e-05	0.005112	Age
Tajikistan	2017	Overdiagnosed	572	86	0.004	0.72	Age
Tajikistan	2017	Consistent non-HTN	572	1172	2.13e-58	3.834e-56	Age
Timor-Leste	2014	Missed	433	55	4.74e-06	0.0008532	Age
Timor-Leste	2014	Overdiagnosed	433	50	0.168	1	Age
Timor-Leste	2014	Consistent non-HTN	433	1526	1.66e-19	2.988e-17	Age
Togo	2011	Missed	217	42	0.014	1	Age
Togo	2011	Overdiagnosed	217	21	0.077	1	Age
Togo	2011	Consistent non-HTN	217	906	1.31e-15	2.358e-13	Age
Tokelau	2014	Missed	63	11	0.772	1	Age
Tokelau	2014	Overdiagnosed	63	9	0.161	1	Age
Tokelau	2014	Consistent non-HTN	63	330	5.53e-09	9.954e-07	Age
Turkmenistan	2018	Missed	507	71	6.57e-05	0.011826	Age
Turkmenistan	2018	Overdiagnosed	507	92	0.171	1	Age
Turkmenistan	2018	Consistent non-HTN	507	2438	7.68e-43	1.3824e-40	Age
Tuvalu	2015	Missed	294	41	0.045	1	Age
Tuvalu	2015	Overdiagnosed	294	24	0.261	1	Age
Tuvalu	2015	Consistent non-HTN	294	464	1.78e-30	3.204e-28	Age
Uganda	2014	Missed	594	84	6.06e-05	0.010908	Age
Uganda	2014	Overdiagnosed	594	99	8.14e-05	0.014652	Age
Uganda	2014	Consistent non-HTN	594	2199	6.59e-26	1.1862e-23	Age
United Republic of Tanzania	2012	Missed	452	55	0.000895	0.1611	Age
United Republic of Tanzania	2012	Overdiagnosed	452	46	3.56e-05	0.006408	Age
United Republic of Tanzania	2012	Consistent non-HTN	452	1002	3.51e-38	6.318e-36	Age
Uruguay	2014	Missed	151	36	0.499	1	Age
Uruguay	2014	Overdiagnosed	151	17	0.73	1	Age
Uruguay	2014	Consistent non-HTN	151	671	9.9e-17	1.782e-14	Age
Vanuatu	2011	Missed	886	168	2.27e-06	0.0004086	Age
Vanuatu	2011	Overdiagnosed	886	86	0.031	1	Age
Vanuatu	2011	Consistent non-HTN	886	2503	1.48e-65	2.664e-63	Age
Vietnam	2015	Missed	320	39	0.02	1	Age
Vietnam	2015	Overdiagnosed	320	43	0.009	1	Age
Vietnam	2015	Consistent non-HTN	320	2115	5.01e-39	9.018e-37	Age
Zambia	2017	Missed	348	92	4.91e-06	0.0008838	Age
Zambia	2017	Overdiagnosed	348	69	3.05e-09	5.49e-07	Age
Zambia	2017	Consistent non-HTN	348	2282	5.21e-29	9.378e-27	Age
Afghanistan	2018	Missed	435	72	0.99	1	BMI
Afghanistan	2018	Overdiagnosed	435	45	0.012	1	BMI
Afghanistan	2018	Consistent non-HTN	435	1998	2e-20	3.6e-18	BMI
Algeria	2017	Missed	700	180	0.975	1	BMI
Algeria	2017	Overdiagnosed	700	99	0.626	1	BMI
Algeria	2017	Consistent non-HTN	700	3674	8.76e-17	1.5768e-14	BMI
American Samoa	2004	Missed	322	71	0.154	1	BMI
American Samoa	2004	Overdiagnosed	322	28	0.073	1	BMI
American Samoa	2004	Consistent non-HTN	322	716	3.54e-08	6.372e-06	BMI
Armenia	2016	Missed	384	45	0.001	0.18	BMI
Armenia	2016	Overdiagnosed	384	24	0.003	0.54	BMI
Armenia	2016	Consistent non-HTN	384	752	8.35e-24	1.503e-21	BMI
Azerbaijan	2017	Missed	335	55	2.63e-05	0.004734	BMI
Azerbaijan	2017	Overdiagnosed	335	38	0.004	0.72	BMI
Azerbaijan	2017	Consistent non-HTN	335	1344	1.62e-24	2.916e-22	BMI
Bangladesh	2018	Missed	745	136	0.85	1	BMI
Bangladesh	2018	Overdiagnosed	745	86	0.878	1	BMI
Bangladesh	2018	Consistent non-HTN	745	4721	3.01e-36	5.418e-34	BMI
Belarus	2017	Missed	643	84	0.04	1	BMI
Belarus	2017	Overdiagnosed	643	79	0.248	1	BMI
Belarus	2017	Consistent non-HTN	643	1938	1.37e-25	2.466e-23	BMI
Benin	2015	Missed	1142	122	0.153	1	BMI
Benin	2015	Overdiagnosed	1142	104	0.611	1	BMI
Benin	2015	Consistent non-HTN	1142	3029	4.55e-20	8.19e-18	BMI
Bhutan	2019	Missed	780	152	0.101	1	BMI
Bhutan	2019	Overdiagnosed	780	82	0.151	1	BMI
Bhutan	2019	Consistent non-HTN	780	3135	2.66e-14	4.788e-12	BMI
Botswana	2014	Missed	390	86	0.026	1	BMI
Botswana	2014	Overdiagnosed	390	39	0.029	1	BMI
Botswana	2014	Consistent non-HTN	390	1716	2.38e-12	4.284e-10	BMI
British Virgin Islands	2009	Missed	43	13	0.82	1	BMI
British Virgin Islands	2009	Overdiagnosed	43	4	0.008	1	BMI
British Virgin Islands	2009	Consistent non-HTN	43	155	0.191	1	BMI
Brunei Darussalam	2016	Missed	161	36	0.174	1	BMI
Brunei Darussalam	2016	Overdiagnosed	161	23	0.879	1	BMI
Brunei Darussalam	2016	Consistent non-HTN	161	1022	2.64e-10	4.752e-08	BMI
Cabo Verde	2007	Missed	228	34	0.861	1	BMI
Cabo Verde	2007	Overdiagnosed	228	22	0.206	1	BMI
Cabo Verde	2007	Consistent non-HTN	228	409	0.013	1	BMI
Cambodia	2010	Missed	294	65	0.643	1	BMI
Cambodia	2010	Overdiagnosed	294	39	0.087	1	BMI
Cambodia	2010	Consistent non-HTN	294	4005	1.68e-07	3.024e-05	BMI
Comoros	2011	Missed	284	28	0.872	1	BMI
Comoros	2011	Overdiagnosed	284	28	0.806	1	BMI
Comoros	2011	Consistent non-HTN	284	799	3.32e-05	0.005976	BMI
Cook Islands	2015	Missed	96	26	0.118	1	BMI
Cook Islands	2015	Overdiagnosed	96	25	0.233	1	BMI
Cook Islands	2015	Consistent non-HTN	96	420	3.48e-07	6.264e-05	BMI
Ecuador	2018	Missed	244	95	0.104	1	BMI
Ecuador	2018	Overdiagnosed	244	40	0.413	1	BMI
Ecuador	2018	Consistent non-HTN	244	2793	6.62e-11	1.1916e-08	BMI
Eritrea	2010	Missed	399	87	0.145	1	BMI
Eritrea	2010	Overdiagnosed	399	45	0.025	1	BMI
Eritrea	2010	Consistent non-HTN	399	3621	7.75e-10	1.395e-07	BMI
Eswatini	2014	Missed	352	59	0.123	1	BMI
Eswatini	2014	Overdiagnosed	352	48	0.001	0.18	BMI
Eswatini	2014	Consistent non-HTN	352	1300	2.61e-11	4.698e-09	BMI
Ethiopia	2015	Missed	1031	247	0.148	1	BMI
Ethiopia	2015	Overdiagnosed	1031	181	0.037	1	BMI
Ethiopia	2015	Consistent non-HTN	1031	5972	3.27e-27	5.886e-25	BMI
Georgia	2016	Missed	430	48	0.375	1	BMI
Georgia	2016	Overdiagnosed	430	32	0.937	1	BMI
Georgia	2016	Consistent non-HTN	430	1345	9.26e-37	1.6668e-34	BMI
Guyana	2016	Missed	78	23	0.588	1	BMI
Guyana	2016	Overdiagnosed	78	6	0.006	1	BMI
Guyana	2016	Consistent non-HTN	78	465	0.024	1	BMI
Iraq	2015	Missed	1092	39	0.032	1	BMI
Iraq	2015	Overdiagnosed	1092	75	0.028	1	BMI
Iraq	2015	Consistent non-HTN	1092	1960	4.64e-39	8.352e-37	BMI
Jordan	2019	Missed	249	62	0.985	1	BMI
Jordan	2019	Overdiagnosed	249	28	0.739	1	BMI
Jordan	2019	Consistent non-HTN	249	1981	1.49e-19	2.682e-17	BMI
Kenya	2015	Missed	696	88	0.275	1	BMI
Kenya	2015	Overdiagnosed	696	118	0.023	1	BMI
Kenya	2015	Consistent non-HTN	696	2561	7.04e-11	1.2672e-08	BMI
Kiribati	2016	Missed	228	46	0.848	1	BMI
Kiribati	2016	Overdiagnosed	228	29	0.552	1	BMI
Kiribati	2016	Consistent non-HTN	228	663	8.41e-11	1.5138e-08	BMI
Kuwait	2014	Missed	157	8	0.753	1	BMI
Kuwait	2014	Overdiagnosed	157	17	0.962	1	BMI
Kuwait	2014	Consistent non-HTN	157	1279	5.4e-08	9.72e-06	BMI
Kyrgyzstan	2013	Missed	575	98	0.005	0.9	BMI
Kyrgyzstan	2013	Overdiagnosed	575	73	0.025	1	BMI
Kyrgyzstan	2013	Consistent non-HTN	575	1069	2.38e-32	4.284e-30	BMI
Lao People's Democratic Republic	2013	Missed	210	44	0.526	1	BMI
Lao People's Democratic Republic	2013	Overdiagnosed	210	42	0.727	1	BMI
Lao People's Democratic Republic	2013	Consistent non-HTN	210	1860	1.06e-16	1.908e-14	BMI
Lebanon	2017	Missed	153	14	0.526	1	BMI
Lebanon	2017	Overdiagnosed	153	10	0.431	1	BMI
Lebanon	2017	Consistent non-HTN	153	616	8.5e-07	0.000153	BMI
Lesotho	2012	Missed	427	41	0.691	1	BMI
Lesotho	2012	Overdiagnosed	427	30	0.493	1	BMI
Lesotho	2012	Consistent non-HTN	427	995	3.21e-07	5.778e-05	BMI
Libya	2009	Missed	449	56	0.438	1	BMI
Libya	2009	Overdiagnosed	449	40	0.872	1	BMI
Libya	2009	Consistent non-HTN	449	863	4.68e-08	8.424e-06	BMI
Malawi	2017	Missed	349	77	0.202	1	BMI
Malawi	2017	Overdiagnosed	349	39	0.416	1	BMI
Malawi	2017	Consistent non-HTN	349	2734	6.18e-05	0.011124	BMI
Mongolia	2019	Missed	467	89	0.015	1	BMI
Mongolia	2019	Overdiagnosed	467	53	0.687	1	BMI
Mongolia	2019	Consistent non-HTN	467	3410	4.07e-42	7.326e-40	BMI
Morocco	2017	Missed	614	149	0.174	1	BMI
Morocco	2017	Overdiagnosed	614	85	0.235	1	BMI
Morocco	2017	Consistent non-HTN	614	2692	1.42e-14	2.556e-12	BMI
Myanmar	2014	Missed	1066	98	0.058	1	BMI
Myanmar	2014	Overdiagnosed	1066	93	0.118	1	BMI
Myanmar	2014	Consistent non-HTN	1066	4284	1.11e-32	1.998e-30	BMI
Nauru	2016	Missed	105	31	0.152	1	BMI
Nauru	2016	Overdiagnosed	105	10	0.098	1	BMI
Nauru	2016	Consistent non-HTN	105	560	6.02e-07	0.00010836	BMI
Nepal	2019	Missed	951	115	0.841	1	BMI
Nepal	2019	Overdiagnosed	951	102	0.421	1	BMI
Nepal	2019	Consistent non-HTN	951	3260	2.23e-15	4.014e-13	BMI
Niue	2012	Missed	70	17	0.21	1	BMI
Niue	2012	Overdiagnosed	70	15	0.189	1	BMI
Niue	2012	Consistent non-HTN	70	390	0.000677	0.12186	BMI
Qatar	2012	Missed	105	33	0.166	1	BMI
Qatar	2012	Overdiagnosed	105	19	0.697	1	BMI
Qatar	2012	Consistent non-HTN	105	900	6.04e-05	0.010872	BMI
Republic of Moldova	2013	Missed	616	74	0.208	1	BMI
Republic of Moldova	2013	Overdiagnosed	616	54	0.126	1	BMI
Republic of Moldova	2013	Consistent non-HTN	616	1351	4.17e-26	7.506e-24	BMI
Rwanda	2013	Missed	892	144	0.006	1	BMI
Rwanda	2013	Overdiagnosed	892	158	0.917	1	BMI
Rwanda	2013	Consistent non-HTN	892	4452	3.3e-10	5.94e-08	BMI
Samoa	2013	Missed	205	46	0.249	1	BMI
Samoa	2013	Overdiagnosed	205	25	0.006	1	BMI
Samoa	2013	Consistent non-HTN	205	1038	3.45e-17	6.21e-15	BMI
Sao Tome and Principe	2019	Missed	212	53	0.765	1	BMI
Sao Tome and Principe	2019	Overdiagnosed	212	32	0.468	1	BMI
Sao Tome and Principe	2019	Consistent non-HTN	212	1054	0.011	1	BMI
Seychelles	2004	Missed	153	32	0.095	1	BMI
Seychelles	2004	Overdiagnosed	153	20	0.129	1	BMI
Seychelles	2004	Consistent non-HTN	153	644	2.92e-06	0.0005256	BMI
Solomon Islands	2015	Missed	223	36	0.701	1	BMI
Solomon Islands	2015	Overdiagnosed	223	29	0.033	1	BMI
Solomon Islands	2015	Consistent non-HTN	223	1134	5.27e-10	9.486e-08	BMI
Sri Lanka	2015	Missed	647	77	0.951	1	BMI
Sri Lanka	2015	Overdiagnosed	647	85	0.086	1	BMI
Sri Lanka	2015	Consistent non-HTN	647	2372	1.25e-13	2.25e-11	BMI
Sudan	2016	Missed	1520	243	3.28e-05	0.005904	BMI
Sudan	2016	Overdiagnosed	1520	177	6.77e-05	0.012186	BMI
Sudan	2016	Consistent non-HTN	1520	3752	1.11e-52	1.998e-50	BMI
Tajikistan	2017	Missed	572	94	0.079	1	BMI
Tajikistan	2017	Overdiagnosed	572	86	0.05	1	BMI
Tajikistan	2017	Consistent non-HTN	572	1172	8e-29	1.44e-26	BMI
Timor-Leste	2014	Missed	433	55	0.909	1	BMI
Timor-Leste	2014	Overdiagnosed	433	50	0.803	1	BMI
Timor-Leste	2014	Consistent non-HTN	433	1526	5.2e-05	0.00936	BMI
Togo	2011	Missed	217	42	0.507	1	BMI
Togo	2011	Overdiagnosed	217	21	0.888	1	BMI
Togo	2011	Consistent non-HTN	217	906	0.000694	0.12492	BMI
Tokelau	2014	Missed	63	11	0.712	1	BMI
Tokelau	2014	Overdiagnosed	63	9	0.851	1	BMI
Tokelau	2014	Consistent non-HTN	63	330	0.00011	0.0198	BMI
Turkmenistan	2018	Missed	507	71	0.014	1	BMI
Turkmenistan	2018	Overdiagnosed	507	92	0.001	0.18	BMI
Turkmenistan	2018	Consistent non-HTN	507	2438	8.72e-30	1.5696e-27	BMI
Tuvalu	2015	Missed	294	41	0.06	1	BMI
Tuvalu	2015	Overdiagnosed	294	24	0.504	1	BMI
Tuvalu	2015	Consistent non-HTN	294	464	2.66e-20	4.788e-18	BMI
Uganda	2014	Missed	594	84	0.94	1	BMI
Uganda	2014	Overdiagnosed	594	99	0.005	0.9	BMI
Uganda	2014	Consistent non-HTN	594	2199	4.18e-05	0.007524	BMI
United Republic of Tanzania	2012	Missed	452	55	0.607	1	BMI
United Republic of Tanzania	2012	Overdiagnosed	452	46	0.542	1	BMI
United Republic of Tanzania	2012	Consistent non-HTN	452	1002	3.47e-06	0.0006246	BMI
Uruguay	2014	Missed	151	36	0.145	1	BMI
Uruguay	2014	Overdiagnosed	151	17	0.493	1	BMI
Uruguay	2014	Consistent non-HTN	151	671	7.95e-06	0.001431	BMI
Vanuatu	2011	Missed	886	168	0.023	1	BMI
Vanuatu	2011	Overdiagnosed	886	86	0.06	1	BMI
Vanuatu	2011	Consistent non-HTN	886	2503	3.88e-16	6.984e-14	BMI
Vietnam	2015	Missed	320	39	0.98	1	BMI
Vietnam	2015	Overdiagnosed	320	43	0.141	1	BMI
Vietnam	2015	Consistent non-HTN	320	2115	3.34e-12	6.012e-10	BMI
Zambia	2017	Missed	348	92	0.008	1	BMI
Zambia	2017	Overdiagnosed	348	69	0.986	1	BMI
Zambia	2017	Consistent non-HTN	348	2282	4.31e-07	7.758e-05	BMI
Afghanistan	2018	Missed	435	72	0.788	1	Waist circumference
Afghanistan	2018	Overdiagnosed	435	45	0.555	1	Waist circumference
Afghanistan	2018	Consistent non-HTN	435	1998	5.8e-19	1.044e-16	Waist circumference
Algeria	2017	Missed	700	180	0.067	1	Waist circumference
Algeria	2017	Overdiagnosed	700	99	0.178	1	Waist circumference
Algeria	2017	Consistent non-HTN	700	3674	9.52e-34	1.7136e-31	Waist circumference
American Samoa	2004	Missed	322	71	0.375	1	Waist circumference
American Samoa	2004	Overdiagnosed	322	28	0.16	1	Waist circumference
American Samoa	2004	Consistent non-HTN	322	716	1.25e-11	2.25e-09	Waist circumference
Armenia	2016	Missed	384	45	0.006	1	Waist circumference
Armenia	2016	Overdiagnosed	384	24	0.219	1	Waist circumference
Armenia	2016	Consistent non-HTN	384	752	6.72e-31	1.2096e-28	Waist circumference
Azerbaijan	2017	Missed	335	55	0.00052	0.0936	Waist circumference
Azerbaijan	2017	Overdiagnosed	335	38	0.131	1	Waist circumference
Azerbaijan	2017	Consistent non-HTN	335	1344	1.99e-20	3.582e-18	Waist circumference
Bangladesh	2018	Missed	745	136	0.439	1	Waist circumference
Bangladesh	2018	Overdiagnosed	745	86	0.239	1	Waist circumference
Bangladesh	2018	Consistent non-HTN	745	4721	8e-44	1.44e-41	Waist circumference
Belarus	2017	Missed	643	84	0.257	1	Waist circumference
Belarus	2017	Overdiagnosed	643	79	0.356	1	Waist circumference
Belarus	2017	Consistent non-HTN	643	1938	1.48e-46	2.664e-44	Waist circumference
Benin	2015	Missed	1142	122	0.069	1	Waist circumference
Benin	2015	Overdiagnosed	1142	104	0.076	1	Waist circumference
Benin	2015	Consistent non-HTN	1142	3029	2.13e-36	3.834e-34	Waist circumference
Bhutan	2019	Missed	780	152	0.005	0.9	Waist circumference
Bhutan	2019	Overdiagnosed	780	82	0.097	1	Waist circumference
Bhutan	2019	Consistent non-HTN	780	3135	1.66e-29	2.988e-27	Waist circumference
Botswana	2014	Missed	390	86	0.221	1	Waist circumference
Botswana	2014	Overdiagnosed	390	39	0.54	1	Waist circumference
Botswana	2014	Consistent non-HTN	390	1716	6.93e-12	1.2474e-09	Waist circumference
British Virgin Islands	2009	Missed	43	13	0.937	1	Waist circumference
British Virgin Islands	2009	Overdiagnosed	43	4	0.277	1	Waist circumference
British Virgin Islands	2009	Consistent non-HTN	43	155	0.014	1	Waist circumference
Brunei Darussalam	2016	Missed	161	36	0.073	1	Waist circumference
Brunei Darussalam	2016	Overdiagnosed	161	23	0.688	1	Waist circumference
Brunei Darussalam	2016	Consistent non-HTN	161	1022	6.51e-18	1.1718e-15	Waist circumference
Cabo Verde	2007	Missed	228	34	0.931	1	Waist circumference
Cabo Verde	2007	Overdiagnosed	228	22	0.544	1	Waist circumference
Cabo Verde	2007	Consistent non-HTN	228	409	0.015	1	Waist circumference
Cambodia	2010	Missed	294	65	0.214	1	Waist circumference
Cambodia	2010	Overdiagnosed	294	39	0.339	1	Waist circumference
Cambodia	2010	Consistent non-HTN	294	4005	2.58e-16	4.644e-14	Waist circumference
Comoros	2011	Missed	284	28	0.012	1	Waist circumference
Comoros	2011	Overdiagnosed	284	28	0.286	1	Waist circumference
Comoros	2011	Consistent non-HTN	284	799	2.35e-07	4.23e-05	Waist circumference
Cook Islands	2015	Missed	96	26	0.512	1	Waist circumference
Cook Islands	2015	Overdiagnosed	96	25	0.241	1	Waist circumference
Cook Islands	2015	Consistent non-HTN	96	420	2.89e-10	5.202e-08	Waist circumference
Ecuador	2018	Missed	244	95	0.229	1	Waist circumference
Ecuador	2018	Overdiagnosed	244	40	0.157	1	Waist circumference
Ecuador	2018	Consistent non-HTN	244	2793	3.48e-19	6.264e-17	Waist circumference
Eritrea	2010	Missed	399	87	0.647	1	Waist circumference
Eritrea	2010	Overdiagnosed	399	45	0.02	1	Waist circumference
Eritrea	2010	Consistent non-HTN	399	3621	1.84e-13	3.312e-11	Waist circumference
Eswatini	2014	Missed	352	59	0.335	1	Waist circumference
Eswatini	2014	Overdiagnosed	352	48	0.000106	0.01908	Waist circumference
Eswatini	2014	Consistent non-HTN	352	1300	2.71e-17	4.878e-15	Waist circumference
Ethiopia	2015	Missed	1031	247	0.002	0.36	Waist circumference
Ethiopia	2015	Overdiagnosed	1031	181	0.00013	0.0234	Waist circumference
Ethiopia	2015	Consistent non-HTN	1031	5972	2.36e-35	4.248e-33	Waist circumference
Georgia	2016	Missed	430	48	0.299	1	Waist circumference
Georgia	2016	Overdiagnosed	430	32	0.02	1	Waist circumference
Georgia	2016	Consistent non-HTN	430	1345	2.16e-37	3.888e-35	Waist circumference
Guyana	2016	Missed	78	23	0.994	1	Waist circumference
Guyana	2016	Overdiagnosed	78	6	0.366	1	Waist circumference
Guyana	2016	Consistent non-HTN	78	465	0.001	0.18	Waist circumference
Iraq	2015	Missed	1092	39	0.044	1	Waist circumference
Iraq	2015	Overdiagnosed	1092	75	0.018	1	Waist circumference
Iraq	2015	Consistent non-HTN	1092	1960	2.77e-59	4.986e-57	Waist circumference
Jordan	2019	Missed	249	62	0.132	1	Waist circumference
Jordan	2019	Overdiagnosed	249	28	0.235	1	Waist circumference
Jordan	2019	Consistent non-HTN	249	1981	9.66e-26	1.7388e-23	Waist circumference
Kenya	2015	Missed	696	88	0.057	1	Waist circumference
Kenya	2015	Overdiagnosed	696	118	0.002	0.36	Waist circumference
Kenya	2015	Consistent non-HTN	696	2561	3.32e-21	5.976e-19	Waist circumference
Kiribati	2016	Missed	228	46	0.984	1	Waist circumference
Kiribati	2016	Overdiagnosed	228	29	0.178	1	Waist circumference
Kiribati	2016	Consistent non-HTN	228	663	3.15e-13	5.67e-11	Waist circumference
Kuwait	2014	Missed	157	8	0.939	1	Waist circumference
Kuwait	2014	Overdiagnosed	157	17	0.749	1	Waist circumference
Kuwait	2014	Consistent non-HTN	157	1279	5.61e-13	1.0098e-10	Waist circumference
Kyrgyzstan	2013	Missed	575	98	0.000145	0.0261	Waist circumference
Kyrgyzstan	2013	Overdiagnosed	575	73	0.000245	0.0441	Waist circumference
Kyrgyzstan	2013	Consistent non-HTN	575	1069	2.61e-49	4.698e-47	Waist circumference
Lao People's Democratic Republic	2013	Missed	210	44	0.689	1	Waist circumference
Lao People's Democratic Republic	2013	Overdiagnosed	210	42	0.961	1	Waist circumference
Lao People's Democratic Republic	2013	Consistent non-HTN	210	1860	8.98e-22	1.6164e-19	Waist circumference
Lebanon	2017	Missed	153	14	0.211	1	Waist circumference
Lebanon	2017	Overdiagnosed	153	10	0.288	1	Waist circumference
Lebanon	2017	Consistent non-HTN	153	616	4.34e-06	0.0007812	Waist circumference
Lesotho	2012	Missed	427	41	0.472	1	Waist circumference
Lesotho	2012	Overdiagnosed	427	30	0.033	1	Waist circumference
Lesotho	2012	Consistent non-HTN	427	995	7.75e-12	1.395e-09	Waist circumference
Libya	2009	Missed	449	56	0.16	1	Waist circumference
Libya	2009	Overdiagnosed	449	40	0.568	1	Waist circumference
Libya	2009	Consistent non-HTN	449	863	2.93e-08	5.274e-06	Waist circumference
Malawi	2017	Missed	349	77	0.477	1	Waist circumference
Malawi	2017	Overdiagnosed	349	39	0.09	1	Waist circumference
Malawi	2017	Consistent non-HTN	349	2734	4.44e-07	7.992e-05	Waist circumference
Mongolia	2019	Missed	467	89	0.771	1	Waist circumference
Mongolia	2019	Overdiagnosed	467	53	0.091	1	Waist circumference
Mongolia	2019	Consistent non-HTN	467	3410	1.46e-38	2.628e-36	Waist circumference
Morocco	2017	Missed	614	149	0.061	1	Waist circumference
Morocco	2017	Overdiagnosed	614	85	0.193	1	Waist circumference
Morocco	2017	Consistent non-HTN	614	2692	3.75e-26	6.75e-24	Waist circumference
Myanmar	2014	Missed	1066	98	0.033	1	Waist circumference
Myanmar	2014	Overdiagnosed	1066	93	0.037	1	Waist circumference
Myanmar	2014	Consistent non-HTN	1066	4284	7.35e-37	1.323e-34	Waist circumference
Nauru	2016	Missed	105	31	0.965	1	Waist circumference
Nauru	2016	Overdiagnosed	105	10	0.001	0.18	Waist circumference
Nauru	2016	Consistent non-HTN	105	560	9.59e-09	1.7262e-06	Waist circumference
Nepal	2019	Missed	951	115	0.345	1	Waist circumference
Nepal	2019	Overdiagnosed	951	102	0.548	1	Waist circumference
Nepal	2019	Consistent non-HTN	951	3260	1.47e-20	2.646e-18	Waist circumference
Niue	2012	Missed	70	17	0.206	1	Waist circumference
Niue	2012	Overdiagnosed	70	15	0.078	1	Waist circumference
Niue	2012	Consistent non-HTN	70	390	2.51e-06	0.0004518	Waist circumference
Qatar	2012	Missed	105	33	0.053	1	Waist circumference
Qatar	2012	Overdiagnosed	105	19	0.767	1	Waist circumference
Qatar	2012	Consistent non-HTN	105	900	4.63e-07	8.334e-05	Waist circumference
Republic of Moldova	2013	Missed	616	74	0.001	0.18	Waist circumference
Republic of Moldova	2013	Overdiagnosed	616	54	0.035	1	Waist circumference
Republic of Moldova	2013	Consistent non-HTN	616	1351	1.55e-41	2.79e-39	Waist circumference
Rwanda	2013	Missed	892	144	0.087	1	Waist circumference
Rwanda	2013	Overdiagnosed	892	158	0.116	1	Waist circumference
Rwanda	2013	Consistent non-HTN	892	4452	4.2e-14	7.56e-12	Waist circumference
Samoa	2013	Missed	205	46	0.426	1	Waist circumference
Samoa	2013	Overdiagnosed	205	25	0.011	1	Waist circumference
Samoa	2013	Consistent non-HTN	205	1038	4.13e-21	7.434e-19	Waist circumference
Sao Tome and Principe	2019	Missed	212	53	0.316	1	Waist circumference
Sao Tome and Principe	2019	Overdiagnosed	212	32	0.123	1	Waist circumference
Sao Tome and Principe	2019	Consistent non-HTN	212	1054	1.06e-06	0.0001908	Waist circumference
Seychelles	2004	Missed	153	32	0.003	0.54	Waist circumference
Seychelles	2004	Overdiagnosed	153	20	0.156	1	Waist circumference
Seychelles	2004	Consistent non-HTN	153	644	3.92e-11	7.056e-09	Waist circumference
Solomon Islands	2015	Missed	223	36	0.237	1	Waist circumference
Solomon Islands	2015	Overdiagnosed	223	29	0.04	1	Waist circumference
Solomon Islands	2015	Consistent non-HTN	223	1134	1.29e-10	2.322e-08	Waist circumference
Sri Lanka	2015	Missed	647	77	0.102	1	Waist circumference
Sri Lanka	2015	Overdiagnosed	647	85	0.054	1	Waist circumference
Sri Lanka	2015	Consistent non-HTN	647	2372	3.02e-24	5.436e-22	Waist circumference
Sudan	2016	Missed	1520	243	1.01e-08	1.818e-06	Waist circumference
Sudan	2016	Overdiagnosed	1520	177	7.38e-06	0.0013284	Waist circumference
Sudan	2016	Consistent non-HTN	1520	3752	4.82e-78	8.676e-76	Waist circumference
Tajikistan	2017	Missed	572	94	0.114	1	Waist circumference
Tajikistan	2017	Overdiagnosed	572	86	0.279	1	Waist circumference
Tajikistan	2017	Consistent non-HTN	572	1172	3.09e-20	5.562e-18	Waist circumference
Timor-Leste	2014	Missed	433	55	0.468	1	Waist circumference
Timor-Leste	2014	Overdiagnosed	433	50	0.819	1	Waist circumference
Timor-Leste	2014	Consistent non-HTN	433	1526	5.82e-06	0.0010476	Waist circumference
Togo	2011	Missed	217	42	0.454	1	Waist circumference
Togo	2011	Overdiagnosed	217	21	0.614	1	Waist circumference
Togo	2011	Consistent non-HTN	217	906	4.69e-05	0.008442	Waist circumference
Tokelau	2014	Missed	63	11	0.716	1	Waist circumference
Tokelau	2014	Overdiagnosed	63	9	0.226	1	Waist circumference
Tokelau	2014	Consistent non-HTN	63	330	1.32e-05	0.002376	Waist circumference
Turkmenistan	2018	Missed	507	71	0.025	1	Waist circumference
Turkmenistan	2018	Overdiagnosed	507	92	0.02	1	Waist circumference
Turkmenistan	2018	Consistent non-HTN	507	2438	1.88e-34	3.384e-32	Waist circumference
Tuvalu	2015	Missed	294	41	0.044	1	Waist circumference
Tuvalu	2015	Overdiagnosed	294	24	0.272	1	Waist circumference
Tuvalu	2015	Consistent non-HTN	294	464	2.37e-24	4.266e-22	Waist circumference
Uganda	2014	Missed	594	84	0.145	1	Waist circumference
Uganda	2014	Overdiagnosed	594	99	0.000149	0.02682	Waist circumference
Uganda	2014	Consistent non-HTN	594	2199	2.63e-13	4.734e-11	Waist circumference
United Republic of Tanzania	2012	Missed	452	55	0.78	1	Waist circumference
United Republic of Tanzania	2012	Overdiagnosed	452	46	0.105	1	Waist circumference
United Republic of Tanzania	2012	Consistent non-HTN	452	1002	1.58e-11	2.844e-09	Waist circumference
Uruguay	2014	Missed	151	36	0.34	1	Waist circumference
Uruguay	2014	Overdiagnosed	151	17	0.487	1	Waist circumference
Uruguay	2014	Consistent non-HTN	151	671	6.34e-09	1.1412e-06	Waist circumference
Vanuatu	2011	Missed	886	168	0.000751	0.13518	Waist circumference
Vanuatu	2011	Overdiagnosed	886	86	0.204	1	Waist circumference
Vanuatu	2011	Consistent non-HTN	886	2503	6.83e-10	1.2294e-07	Waist circumference
Vietnam	2015	Missed	320	39	0.568	1	Waist circumference
Vietnam	2015	Overdiagnosed	320	43	0.135	1	Waist circumference
Vietnam	2015	Consistent non-HTN	320	2115	5.1e-22	9.18e-20	Waist circumference
Zambia	2017	Missed	348	92	0.001	0.18	Waist circumference
Zambia	2017	Overdiagnosed	348	69	0.485	1	Waist circumference
Zambia	2017	Consistent non-HTN	348	2282	5.46e-10	9.828e-08	Waist circumference
Afghanistan	2018	Missed	435	72	0.011	1	FPG
Afghanistan	2018	Overdiagnosed	435	45	0.082	1	FPG
Afghanistan	2018	Consistent non-HTN	435	1998	4.83e-06	0.0008694	FPG
Algeria	2017	Missed	700	180	0.003	0.54	FPG
Algeria	2017	Overdiagnosed	700	99	0.704	1	FPG
Algeria	2017	Consistent non-HTN	700	3674	2.56e-10	4.608e-08	FPG
American Samoa	2004	Missed	322	71	4.39e-06	0.0007902	FPG
American Samoa	2004	Overdiagnosed	322	28	0.876	1	FPG
American Samoa	2004	Consistent non-HTN	322	716	2.5e-05	0.0045	FPG
Armenia	2016	Missed	384	45	0.084	1	FPG
Armenia	2016	Overdiagnosed	384	24	0.002	0.36	FPG
Armenia	2016	Consistent non-HTN	384	752	1.17e-07	2.106e-05	FPG
Azerbaijan	2017	Missed	335	55	0.105	1	FPG
Azerbaijan	2017	Overdiagnosed	335	38	0.974	1	FPG
Azerbaijan	2017	Consistent non-HTN	335	1344	8.3e-06	0.001494	FPG
Bangladesh	2018	Missed	745	136	0.719	1	FPG
Bangladesh	2018	Overdiagnosed	745	86	0.228	1	FPG
Bangladesh	2018	Consistent non-HTN	745	4721	6.13e-10	1.1034e-07	FPG
Belarus	2017	Missed	643	84	0.954	1	FPG
Belarus	2017	Overdiagnosed	643	79	0.036	1	FPG
Belarus	2017	Consistent non-HTN	643	1938	2.81e-05	0.005058	FPG
Benin	2015	Missed	1142	122	0.035	1	FPG
Benin	2015	Overdiagnosed	1142	104	0.459	1	FPG
Benin	2015	Consistent non-HTN	1142	3029	4.68e-05	0.008424	FPG
Bhutan	2019	Missed	780	152	0.792	1	FPG
Bhutan	2019	Overdiagnosed	780	82	0.822	1	FPG
Bhutan	2019	Consistent non-HTN	780	3135	7.13e-07	0.00012834	FPG
Botswana	2014	Missed	390	86	0.014	1	FPG
Botswana	2014	Overdiagnosed	390	39	0.055	1	FPG
Botswana	2014	Consistent non-HTN	390	1716	0.013	1	FPG
British Virgin Islands	2009	Missed	43	13	0.14	1	FPG
British Virgin Islands	2009	Overdiagnosed	43	4	0.282	1	FPG
British Virgin Islands	2009	Consistent non-HTN	43	155	0.328	1	FPG
Brunei Darussalam	2016	Missed	161	36	0.429	1	FPG
Brunei Darussalam	2016	Overdiagnosed	161	23	0.869	1	FPG
Brunei Darussalam	2016	Consistent non-HTN	161	1022	5.21e-06	0.0009378	FPG
Cabo Verde	2007	Missed	228	34	0.013	1	FPG
Cabo Verde	2007	Overdiagnosed	228	22	0.366	1	FPG
Cabo Verde	2007	Consistent non-HTN	228	409	0.174	1	FPG
Cambodia	2010	Missed	294	65	0.01	1	FPG
Cambodia	2010	Overdiagnosed	294	39	0.857	1	FPG
Cambodia	2010	Consistent non-HTN	294	4005	3.32e-05	0.005976	FPG
Comoros	2011	Missed	284	28	0.942	1	FPG
Comoros	2011	Overdiagnosed	284	28	0.478	1	FPG
Comoros	2011	Consistent non-HTN	284	799	0.021	1	FPG
Cook Islands	2015	Missed	96	26	0.347	1	FPG
Cook Islands	2015	Overdiagnosed	96	25	0.002	0.36	FPG
Cook Islands	2015	Consistent non-HTN	96	420	0.003	0.54	FPG
Ecuador	2018	Missed	244	95	0.9	1	FPG
Ecuador	2018	Overdiagnosed	244	40	0.000949	0.17082	FPG
Ecuador	2018	Consistent non-HTN	244	2793	0.000112	0.02016	FPG
Eritrea	2010	Missed	399	87	0.044	1	FPG
Eritrea	2010	Overdiagnosed	399	45	1.63e-06	0.0002934	FPG
Eritrea	2010	Consistent non-HTN	399	3621	9.06e-06	0.0016308	FPG
Eswatini	2014	Missed	352	59	0.196	1	FPG
Eswatini	2014	Overdiagnosed	352	48	0.222	1	FPG
Eswatini	2014	Consistent non-HTN	352	1300	0.009	1	FPG
Ethiopia	2015	Missed	1031	247	0.715	1	FPG
Ethiopia	2015	Overdiagnosed	1031	181	0.38	1	FPG
Ethiopia	2015	Consistent non-HTN	1031	5972	1.78e-06	0.0003204	FPG
Georgia	2016	Missed	430	48	0.519	1	FPG
Georgia	2016	Overdiagnosed	430	32	0.339	1	FPG
Georgia	2016	Consistent non-HTN	430	1345	2.1e-06	0.000378	FPG
Guyana	2016	Missed	78	23	0.469	1	FPG
Guyana	2016	Overdiagnosed	78	6	0.33	1	FPG
Guyana	2016	Consistent non-HTN	78	465	0.042	1	FPG
Iraq	2015	Missed	1092	39	0.189	1	FPG
Iraq	2015	Overdiagnosed	1092	75	0.77	1	FPG
Iraq	2015	Consistent non-HTN	1092	1960	2.13e-13	3.834e-11	FPG
Jordan	2019	Missed	249	62	0.002	0.36	FPG
Jordan	2019	Overdiagnosed	249	28	0.189	1	FPG
Jordan	2019	Consistent non-HTN	249	1981	1.96e-06	0.0003528	FPG
Kenya	2015	Missed	696	88	0.43	1	FPG
Kenya	2015	Overdiagnosed	696	118	0.004	0.72	FPG
Kenya	2015	Consistent non-HTN	696	2561	0.000287	0.05166	FPG
Kiribati	2016	Missed	228	46	0.576	1	FPG
Kiribati	2016	Overdiagnosed	228	29	0.308	1	FPG
Kiribati	2016	Consistent non-HTN	228	663	0.03	1	FPG
Kuwait	2014	Missed	157	8	4.3e-05	0.00774	FPG
Kuwait	2014	Overdiagnosed	157	17	0.775	1	FPG
Kuwait	2014	Consistent non-HTN	157	1279	0.005	0.9	FPG
Kyrgyzstan	2013	Missed	575	98	0.052	1	FPG
Kyrgyzstan	2013	Overdiagnosed	575	73	0.239	1	FPG
Kyrgyzstan	2013	Consistent non-HTN	575	1069	0.000247	0.04446	FPG
Lao People's Democratic Republic	2013	Missed	210	44	0.491	1	FPG
Lao People's Democratic Republic	2013	Overdiagnosed	210	42	0.579	1	FPG
Lao People's Democratic Republic	2013	Consistent non-HTN	210	1860	0.006	1	FPG
Lebanon	2017	Missed	153	14	0.669	1	FPG
Lebanon	2017	Overdiagnosed	153	10	0.026	1	FPG
Lebanon	2017	Consistent non-HTN	153	616	0.000107	0.01926	FPG
Lesotho	2012	Missed	427	41	0.001	0.18	FPG
Lesotho	2012	Overdiagnosed	427	30	0.03	1	FPG
Lesotho	2012	Consistent non-HTN	427	995	0.004	0.72	FPG
Libya	2009	Missed	449	56	0.045	1	FPG
Libya	2009	Overdiagnosed	449	40	0.852	1	FPG
Libya	2009	Consistent non-HTN	449	863	5.89e-09	1.0602e-06	FPG
Malawi	2017	Missed	349	77	0.685	1	FPG
Malawi	2017	Overdiagnosed	349	39	0.494	1	FPG
Malawi	2017	Consistent non-HTN	349	2734	0.034	1	FPG
Mongolia	2019	Missed	467	89	0.643	1	FPG
Mongolia	2019	Overdiagnosed	467	53	0.011	1	FPG
Mongolia	2019	Consistent non-HTN	467	3410	6.15e-06	0.001107	FPG
Morocco	2017	Missed	614	149	0.395	1	FPG
Morocco	2017	Overdiagnosed	614	85	0.11	1	FPG
Morocco	2017	Consistent non-HTN	614	2692	2.96e-09	5.328e-07	FPG
Myanmar	2014	Missed	1066	98	0.721	1	FPG
Myanmar	2014	Overdiagnosed	1066	93	0.303	1	FPG
Myanmar	2014	Consistent non-HTN	1066	4284	2.94e-14	5.292e-12	FPG
Nauru	2016	Missed	105	31	0.093	1	FPG
Nauru	2016	Overdiagnosed	105	10	0.721	1	FPG
Nauru	2016	Consistent non-HTN	105	560	0.023	1	FPG
Nepal	2019	Missed	951	115	0.093	1	FPG
Nepal	2019	Overdiagnosed	951	102	0.131	1	FPG
Nepal	2019	Consistent non-HTN	951	3260	1.41e-05	0.002538	FPG
Niue	2012	Missed	70	17	0.249	1	FPG
Niue	2012	Overdiagnosed	70	15	0.996	1	FPG
Niue	2012	Consistent non-HTN	70	390	0.018	1	FPG
Qatar	2012	Missed	105	33	0.051	1	FPG
Qatar	2012	Overdiagnosed	105	19	0.718	1	FPG
Qatar	2012	Consistent non-HTN	105	900	0.276	1	FPG
Republic of Moldova	2013	Missed	616	74	0.365	1	FPG
Republic of Moldova	2013	Overdiagnosed	616	54	0.293	1	FPG
Republic of Moldova	2013	Consistent non-HTN	616	1351	7.85e-06	0.001413	FPG
Rwanda	2013	Missed	892	144	0.129	1	FPG
Rwanda	2013	Overdiagnosed	892	158	0.205	1	FPG
Rwanda	2013	Consistent non-HTN	892	4452	0.014	1	FPG
Samoa	2013	Missed	205	46	0.308	1	FPG
Samoa	2013	Overdiagnosed	205	25	0.542	1	FPG
Samoa	2013	Consistent non-HTN	205	1038	0.000367	0.06606	FPG
Sao Tome and Principe	2019	Missed	212	53	0.986	1	FPG
Sao Tome and Principe	2019	Overdiagnosed	212	32	0.645	1	FPG
Sao Tome and Principe	2019	Consistent non-HTN	212	1054	0.064	1	FPG
Seychelles	2004	Missed	153	32	1.91e-05	0.003438	FPG
Seychelles	2004	Overdiagnosed	153	20	0.352	1	FPG
Seychelles	2004	Consistent non-HTN	153	644	0.000236	0.04248	FPG
Solomon Islands	2015	Missed	223	36	0.029	1	FPG
Solomon Islands	2015	Overdiagnosed	223	29	0.258	1	FPG
Solomon Islands	2015	Consistent non-HTN	223	1134	0.001	0.18	FPG
Sri Lanka	2015	Missed	647	77	0.008	1	FPG
Sri Lanka	2015	Overdiagnosed	647	85	0.379	1	FPG
Sri Lanka	2015	Consistent non-HTN	647	2372	1.52e-06	0.0002736	FPG
Sudan	2016	Missed	1520	243	0.000449	0.08082	FPG
Sudan	2016	Overdiagnosed	1520	177	0.598	1	FPG
Sudan	2016	Consistent non-HTN	1520	3752	3.13e-21	5.634e-19	FPG
Tajikistan	2017	Missed	572	94	0.003	0.54	FPG
Tajikistan	2017	Overdiagnosed	572	86	0.955	1	FPG
Tajikistan	2017	Consistent non-HTN	572	1172	0.000442	0.07956	FPG
Timor-Leste	2014	Missed	433	55	0.884	1	FPG
Timor-Leste	2014	Overdiagnosed	433	50	0.244	1	FPG
Timor-Leste	2014	Consistent non-HTN	433	1526	0.498	1	FPG
Togo	2011	Missed	217	42	0.087	1	FPG
Togo	2011	Overdiagnosed	217	21	0.947	1	FPG
Togo	2011	Consistent non-HTN	217	906	0.029	1	FPG
Tokelau	2014	Missed	63	11	0.574	1	FPG
Tokelau	2014	Overdiagnosed	63	9	0.508	1	FPG
Tokelau	2014	Consistent non-HTN	63	330	0.076	1	FPG
Turkmenistan	2018	Missed	507	71	0.427	1	FPG
Turkmenistan	2018	Overdiagnosed	507	92	0.000181	0.03258	FPG
Turkmenistan	2018	Consistent non-HTN	507	2438	5.4e-08	9.72e-06	FPG
Tuvalu	2015	Missed	294	41	0.892	1	FPG
Tuvalu	2015	Overdiagnosed	294	24	0.206	1	FPG
Tuvalu	2015	Consistent non-HTN	294	464	0.035	1	FPG
Uganda	2014	Missed	594	84	0.004	0.72	FPG
Uganda	2014	Overdiagnosed	594	99	0.504	1	FPG
Uganda	2014	Consistent non-HTN	594	2199	0.001	0.18	FPG
United Republic of Tanzania	2012	Missed	452	55	0.619	1	FPG
United Republic of Tanzania	2012	Overdiagnosed	452	46	0.152	1	FPG
United Republic of Tanzania	2012	Consistent non-HTN	452	1002	0.302	1	FPG
Uruguay	2014	Missed	151	36	0.104	1	FPG
Uruguay	2014	Overdiagnosed	151	17	0.914	1	FPG
Uruguay	2014	Consistent non-HTN	151	671	0.002	0.36	FPG
Vanuatu	2011	Missed	886	168	0.251	1	FPG
Vanuatu	2011	Overdiagnosed	886	86	0.457	1	FPG
Vanuatu	2011	Consistent non-HTN	886	2503	1.7e-08	3.06e-06	FPG
Vietnam	2015	Missed	320	39	0.142	1	FPG
Vietnam	2015	Overdiagnosed	320	43	0.598	1	FPG
Vietnam	2015	Consistent non-HTN	320	2115	4.82e-06	0.0008676	FPG
Zambia	2017	Missed	348	92	0.019	1	FPG
Zambia	2017	Overdiagnosed	348	69	0.017	1	FPG
Zambia	2017	Consistent non-HTN	348	2282	6.83e-06	0.0012294	FPG
Afghanistan	2018	Missed	435	72	0.529	1	Total Cholesterol
Afghanistan	2018	Overdiagnosed	435	45	0.616	1	Total Cholesterol
Afghanistan	2018	Consistent non-HTN	435	1998	1.57e-10	2.826e-08	Total Cholesterol
Algeria	2017	Missed	700	180	0.11	1	Total Cholesterol
Algeria	2017	Overdiagnosed	700	99	0.044	1	Total Cholesterol
Algeria	2017	Consistent non-HTN	700	3674	2.67e-15	4.806e-13	Total Cholesterol
American Samoa	2004	Missed	322	71	0.004	0.72	Total Cholesterol
American Samoa	2004	Overdiagnosed	322	28	0.593	1	Total Cholesterol
American Samoa	2004	Consistent non-HTN	322	716	4.42e-06	0.0007956	Total Cholesterol
Armenia	2016	Missed	384	45	0.259	1	Total Cholesterol
Armenia	2016	Overdiagnosed	384	24	0.106	1	Total Cholesterol
Armenia	2016	Consistent non-HTN	384	752	5.71e-14	1.0278e-11	Total Cholesterol
Azerbaijan	2017	Missed	335	55	0.000431	0.07758	Total Cholesterol
Azerbaijan	2017	Overdiagnosed	335	38	0.109	1	Total Cholesterol
Azerbaijan	2017	Consistent non-HTN	335	1344	5.18e-09	9.324e-07	Total Cholesterol
Bangladesh	2018	Missed	745	136	0.261	1	Total Cholesterol
Bangladesh	2018	Overdiagnosed	745	86	0.027	1	Total Cholesterol
Bangladesh	2018	Consistent non-HTN	745	4721	5.03e-24	9.054e-22	Total Cholesterol
Belarus	2017	Missed	643	84	0.04	1	Total Cholesterol
Belarus	2017	Overdiagnosed	643	79	0.008	1	Total Cholesterol
Belarus	2017	Consistent non-HTN	643	1938	2.79e-22	5.022e-20	Total Cholesterol
Benin	2015	Missed	1142	122	0.012	1	Total Cholesterol
Benin	2015	Overdiagnosed	1142	104	0.164	1	Total Cholesterol
Benin	2015	Consistent non-HTN	1142	3029	4.54e-18	8.172e-16	Total Cholesterol
Bhutan	2019	Missed	780	152	0.014	1	Total Cholesterol
Bhutan	2019	Overdiagnosed	780	82	0.146	1	Total Cholesterol
Bhutan	2019	Consistent non-HTN	780	3135	1.08e-25	1.944e-23	Total Cholesterol
Botswana	2014	Missed	390	86	0.009	1	Total Cholesterol
Botswana	2014	Overdiagnosed	390	39	0.077	1	Total Cholesterol
Botswana	2014	Consistent non-HTN	390	1716	1.68e-09	3.024e-07	Total Cholesterol
British Virgin Islands	2009	Missed	43	13	0.389	1	Total Cholesterol
British Virgin Islands	2009	Overdiagnosed	43	4	0.44	1	Total Cholesterol
British Virgin Islands	2009	Consistent non-HTN	43	155	0.159	1	Total Cholesterol
Brunei Darussalam	2016	Missed	161	36	0.029	1	Total Cholesterol
Brunei Darussalam	2016	Overdiagnosed	161	23	0.15	1	Total Cholesterol
Brunei Darussalam	2016	Consistent non-HTN	161	1022	3.07e-08	5.526e-06	Total Cholesterol
Cabo Verde	2007	Missed	228	34	0.713	1	Total Cholesterol
Cabo Verde	2007	Overdiagnosed	228	22	0.576	1	Total Cholesterol
Cabo Verde	2007	Consistent non-HTN	228	409	0.014	1	Total Cholesterol
Cambodia	2010	Missed	294	65	0.224	1	Total Cholesterol
Cambodia	2010	Overdiagnosed	294	39	0.437	1	Total Cholesterol
Cambodia	2010	Consistent non-HTN	294	4005	1.13e-05	0.002034	Total Cholesterol
Comoros	2011	Missed	284	28	0.682	1	Total Cholesterol
Comoros	2011	Overdiagnosed	284	28	0.942	1	Total Cholesterol
Comoros	2011	Consistent non-HTN	284	799	4.56e-05	0.008208	Total Cholesterol
Cook Islands	2015	Missed	96	26	0.02	1	Total Cholesterol
Cook Islands	2015	Overdiagnosed	96	25	0.024	1	Total Cholesterol
Cook Islands	2015	Consistent non-HTN	96	420	0.001	0.18	Total Cholesterol
Ecuador	2018	Missed	244	95	0.114	1	Total Cholesterol
Ecuador	2018	Overdiagnosed	244	40	0.191	1	Total Cholesterol
Ecuador	2018	Consistent non-HTN	244	2793	7.33e-05	0.013194	Total Cholesterol
Eritrea	2010	Missed	399	87	0.155	1	Total Cholesterol
Eritrea	2010	Overdiagnosed	399	45	0.048	1	Total Cholesterol
Eritrea	2010	Consistent non-HTN	399	3621	8.49e-11	1.5282e-08	Total Cholesterol
Eswatini	2014	Missed	352	59	0.752	1	Total Cholesterol
Eswatini	2014	Overdiagnosed	352	48	0.058	1	Total Cholesterol
Eswatini	2014	Consistent non-HTN	352	1300	1.52e-09	2.736e-07	Total Cholesterol
Ethiopia	2015	Missed	1031	247	0.038	1	Total Cholesterol
Ethiopia	2015	Overdiagnosed	1031	181	0.003	0.54	Total Cholesterol
Ethiopia	2015	Consistent non-HTN	1031	5972	2.06e-30	3.708e-28	Total Cholesterol
Georgia	2016	Missed	430	48	0.719	1	Total Cholesterol
Georgia	2016	Overdiagnosed	430	32	0.542	1	Total Cholesterol
Georgia	2016	Consistent non-HTN	430	1345	3.26e-06	0.0005868	Total Cholesterol
Guyana	2016	Missed	78	23	0.33	1	Total Cholesterol
Guyana	2016	Overdiagnosed	78	6	0.017	1	Total Cholesterol
Guyana	2016	Consistent non-HTN	78	465	0.132	1	Total Cholesterol
Iraq	2015	Missed	1092	39	0.502	1	Total Cholesterol
Iraq	2015	Overdiagnosed	1092	75	0.986	1	Total Cholesterol
Iraq	2015	Consistent non-HTN	1092	1960	2.43e-16	4.374e-14	Total Cholesterol
Jordan	2019	Missed	249	62	0.411	1	Total Cholesterol
Jordan	2019	Overdiagnosed	249	28	0.004	0.72	Total Cholesterol
Jordan	2019	Consistent non-HTN	249	1981	1.82e-11	3.276e-09	Total Cholesterol
Kenya	2015	Missed	696	88	0.275	1	Total Cholesterol
Kenya	2015	Overdiagnosed	696	118	0.01	1	Total Cholesterol
Kenya	2015	Consistent non-HTN	696	2561	3.43e-13	6.174e-11	Total Cholesterol
Kiribati	2016	Missed	228	46	0.307	1	Total Cholesterol
Kiribati	2016	Overdiagnosed	228	29	0.625	1	Total Cholesterol
Kiribati	2016	Consistent non-HTN	228	663	0.25	1	Total Cholesterol
Kuwait	2014	Missed	157	8	0.805	1	Total Cholesterol
Kuwait	2014	Overdiagnosed	157	17	0.621	1	Total Cholesterol
Kuwait	2014	Consistent non-HTN	157	1279	1.23e-05	0.002214	Total Cholesterol
Kyrgyzstan	2013	Missed	575	98	0.362	1	Total Cholesterol
Kyrgyzstan	2013	Overdiagnosed	575	73	0.259	1	Total Cholesterol
Kyrgyzstan	2013	Consistent non-HTN	575	1069	1.18e-09	2.124e-07	Total Cholesterol
Lao People's Democratic Republic	2013	Missed	210	44	0.889	1	Total Cholesterol
Lao People's Democratic Republic	2013	Overdiagnosed	210	42	0.213	1	Total Cholesterol
Lao People's Democratic Republic	2013	Consistent non-HTN	210	1860	2.61e-12	4.698e-10	Total Cholesterol
Lebanon	2017	Missed	153	14	0.628	1	Total Cholesterol
Lebanon	2017	Overdiagnosed	153	10	0.231	1	Total Cholesterol
Lebanon	2017	Consistent non-HTN	153	616	0.07	1	Total Cholesterol
Lesotho	2012	Missed	427	41	0.144	1	Total Cholesterol
Lesotho	2012	Overdiagnosed	427	30	0.126	1	Total Cholesterol
Lesotho	2012	Consistent non-HTN	427	995	1.44e-12	2.592e-10	Total Cholesterol
Libya	2009	Missed	449	56	0.263	1	Total Cholesterol
Libya	2009	Overdiagnosed	449	40	0.162	1	Total Cholesterol
Libya	2009	Consistent non-HTN	449	863	1.5e-07	2.7e-05	Total Cholesterol
Malawi	2017	Missed	349	77	0.181	1	Total Cholesterol
Malawi	2017	Overdiagnosed	349	39	0.97	1	Total Cholesterol
Malawi	2017	Consistent non-HTN	349	2734	4.82e-11	8.676e-09	Total Cholesterol
Mongolia	2019	Missed	467	89	0.655	1	Total Cholesterol
Mongolia	2019	Overdiagnosed	467	53	0.298	1	Total Cholesterol
Mongolia	2019	Consistent non-HTN	467	3410	4.21e-13	7.578e-11	Total Cholesterol
Morocco	2017	Missed	614	149	0.942	1	Total Cholesterol
Morocco	2017	Overdiagnosed	614	85	0.368	1	Total Cholesterol
Morocco	2017	Consistent non-HTN	614	2692	7.89e-07	0.00014202	Total Cholesterol
Myanmar	2014	Missed	1066	98	0.608	1	Total Cholesterol
Myanmar	2014	Overdiagnosed	1066	93	0.226	1	Total Cholesterol
Myanmar	2014	Consistent non-HTN	1066	4284	5.73e-18	1.0314e-15	Total Cholesterol
Nauru	2016	Missed	105	31	0.702	1	Total Cholesterol
Nauru	2016	Overdiagnosed	105	10	0.008	1	Total Cholesterol
Nauru	2016	Consistent non-HTN	105	560	0.025	1	Total Cholesterol
Nepal	2019	Missed	951	115	0.489	1	Total Cholesterol
Nepal	2019	Overdiagnosed	951	102	0.317	1	Total Cholesterol
Nepal	2019	Consistent non-HTN	951	3260	1.05e-16	1.89e-14	Total Cholesterol
Niue	2012	Missed	70	17	0.875	1	Total Cholesterol
Niue	2012	Overdiagnosed	70	15	0.186	1	Total Cholesterol
Niue	2012	Consistent non-HTN	70	390	0.005	0.9	Total Cholesterol
Qatar	2012	Missed	105	33	0.687	1	Total Cholesterol
Qatar	2012	Overdiagnosed	105	19	0.707	1	Total Cholesterol
Qatar	2012	Consistent non-HTN	105	900	0.528	1	Total Cholesterol
Republic of Moldova	2013	Missed	616	74	0.084	1	Total Cholesterol
Republic of Moldova	2013	Overdiagnosed	616	54	0.393	1	Total Cholesterol
Republic of Moldova	2013	Consistent non-HTN	616	1351	1.6e-10	2.88e-08	Total Cholesterol
Rwanda	2013	Missed	892	144	0.126	1	Total Cholesterol
Rwanda	2013	Overdiagnosed	892	158	0.012	1	Total Cholesterol
Rwanda	2013	Consistent non-HTN	892	4452	1.13e-11	2.034e-09	Total Cholesterol
Samoa	2013	Missed	205	46	0.192	1	Total Cholesterol
Samoa	2013	Overdiagnosed	205	25	0.639	1	Total Cholesterol
Samoa	2013	Consistent non-HTN	205	1038	0.00012	0.0216	Total Cholesterol
Sao Tome and Principe	2019	Missed	212	53	0.138	1	Total Cholesterol
Sao Tome and Principe	2019	Overdiagnosed	212	32	0.752	1	Total Cholesterol
Sao Tome and Principe	2019	Consistent non-HTN	212	1054	0.001	0.18	Total Cholesterol
Seychelles	2004	Missed	153	32	0.023	1	Total Cholesterol
Seychelles	2004	Overdiagnosed	153	20	0.092	1	Total Cholesterol
Seychelles	2004	Consistent non-HTN	153	644	0.001	0.18	Total Cholesterol
Solomon Islands	2015	Missed	223	36	0.736	1	Total Cholesterol
Solomon Islands	2015	Overdiagnosed	223	29	0.636	1	Total Cholesterol
Solomon Islands	2015	Consistent non-HTN	223	1134	0.000148	0.02664	Total Cholesterol
Sri Lanka	2015	Missed	647	77	0.000766	0.13788	Total Cholesterol
Sri Lanka	2015	Overdiagnosed	647	85	0.217	1	Total Cholesterol
Sri Lanka	2015	Consistent non-HTN	647	2372	5.5e-08	9.9e-06	Total Cholesterol
Sudan	2016	Missed	1520	243	0.000372	0.06696	Total Cholesterol
Sudan	2016	Overdiagnosed	1520	177	0.01	1	Total Cholesterol
Sudan	2016	Consistent non-HTN	1520	3752	3e-29	5.4e-27	Total Cholesterol
Tajikistan	2017	Missed	572	94	0.034	1	Total Cholesterol
Tajikistan	2017	Overdiagnosed	572	86	0.586	1	Total Cholesterol
Tajikistan	2017	Consistent non-HTN	572	1172	3.76e-16	6.768e-14	Total Cholesterol
Timor-Leste	2014	Missed	433	55	0.628	1	Total Cholesterol
Timor-Leste	2014	Overdiagnosed	433	50	0.022	1	Total Cholesterol
Timor-Leste	2014	Consistent non-HTN	433	1526	8.23e-06	0.0014814	Total Cholesterol
Togo	2011	Missed	217	42	0.72	1	Total Cholesterol
Togo	2011	Overdiagnosed	217	21	0.404	1	Total Cholesterol
Togo	2011	Consistent non-HTN	217	906	0.066	1	Total Cholesterol
Tokelau	2014	Missed	63	11	0.225	1	Total Cholesterol
Tokelau	2014	Overdiagnosed	63	9	0.21	1	Total Cholesterol
Tokelau	2014	Consistent non-HTN	63	330	0.002	0.36	Total Cholesterol
Turkmenistan	2018	Missed	507	71	0.571	1	Total Cholesterol
Turkmenistan	2018	Overdiagnosed	507	92	0.072	1	Total Cholesterol
Turkmenistan	2018	Consistent non-HTN	507	2438	0.015	1	Total Cholesterol
Tuvalu	2015	Missed	294	41	0.333	1	Total Cholesterol
Tuvalu	2015	Overdiagnosed	294	24	0.376	1	Total Cholesterol
Tuvalu	2015	Consistent non-HTN	294	464	0.00012	0.0216	Total Cholesterol
Uganda	2014	Missed	594	84	0.406	1	Total Cholesterol
Uganda	2014	Overdiagnosed	594	99	0.018	1	Total Cholesterol
Uganda	2014	Consistent non-HTN	594	2199	5.65e-12	1.017e-09	Total Cholesterol
United Republic of Tanzania	2012	Missed	452	55	0.177	1	Total Cholesterol
United Republic of Tanzania	2012	Overdiagnosed	452	46	0.043	1	Total Cholesterol
United Republic of Tanzania	2012	Consistent non-HTN	452	1002	3.76e-12	6.768e-10	Total Cholesterol
Uruguay	2014	Missed	151	36	0.095	1	Total Cholesterol
Uruguay	2014	Overdiagnosed	151	17	0.562	1	Total Cholesterol
Uruguay	2014	Consistent non-HTN	151	671	0.064	1	Total Cholesterol
Vanuatu	2011	Missed	886	168	0.29	1	Total Cholesterol
Vanuatu	2011	Overdiagnosed	886	86	0.291	1	Total Cholesterol
Vanuatu	2011	Consistent non-HTN	886	2503	4.35e-12	7.83e-10	Total Cholesterol
Vietnam	2015	Missed	320	39	0.793	1	Total Cholesterol
Vietnam	2015	Overdiagnosed	320	43	0.028	1	Total Cholesterol
Vietnam	2015	Consistent non-HTN	320	2115	5.17e-09	9.306e-07	Total Cholesterol
Zambia	2017	Missed	348	92	0.168	1	Total Cholesterol
Zambia	2017	Overdiagnosed	348	69	0.219	1	Total Cholesterol
Zambia	2017	Consistent non-HTN	348	2282	2.53e-08	4.554e-06	Total Cholesterol
Afghanistan	2018	Missed	435	72	5.58e-21	9.0396e-19	10-year CV risk WHO
Afghanistan	2018	Overdiagnosed	435	45	4.59e-06	0.00074358	10-year CV risk WHO
Afghanistan	2018	Consistent non-HTN	435	1998	4.66e-38	7.5492e-36	10-year CV risk WHO
Algeria	2017	Missed	700	180	1.92e-17	3.1104e-15	10-year CV risk WHO
Algeria	2017	Overdiagnosed	700	99	4.67e-10	7.5654e-08	10-year CV risk WHO
Algeria	2017	Consistent non-HTN	700	3674	2.94e-86	4.7628e-84	10-year CV risk WHO
American Samoa	2004	Missed	322	71	8.6e-08	1.3932e-05	10-year CV risk WHO
American Samoa	2004	Overdiagnosed	322	28	0.045	1	10-year CV risk WHO
American Samoa	2004	Consistent non-HTN	322	716	4.65e-21	7.533e-19	10-year CV risk WHO
Armenia	2016	Missed	384	45	6.34e-05	0.0102708	10-year CV risk WHO
Armenia	2016	Overdiagnosed	384	24	1.87e-06	0.00030294	10-year CV risk WHO
Armenia	2016	Consistent non-HTN	384	752	1.73e-28	2.8026e-26	10-year CV risk WHO
Azerbaijan	2017	Missed	335	55	1.24e-10	2.0088e-08	10-year CV risk WHO
Azerbaijan	2017	Overdiagnosed	335	38	4.64e-07	7.5168e-05	10-year CV risk WHO
Azerbaijan	2017	Consistent non-HTN	335	1344	6.64e-23	1.07568e-20	10-year CV risk WHO
Bangladesh	2018	Missed	745	136	6.39e-05	0.0103518	10-year CV risk WHO
Bangladesh	2018	Overdiagnosed	745	86	1.98e-08	3.2076e-06	10-year CV risk WHO
Bangladesh	2018	Consistent non-HTN	745	4721	1.74e-42	2.8188e-40	10-year CV risk WHO
Belarus	2017	Missed	643	84	3.95e-06	0.0006399	10-year CV risk WHO
Belarus	2017	Overdiagnosed	643	79	1.13e-08	1.8306e-06	10-year CV risk WHO
Belarus	2017	Consistent non-HTN	643	1938	5.57e-73	9.0234e-71	10-year CV risk WHO
Benin	2015	Missed	1142	122	9.06e-15	1.46772e-12	10-year CV risk WHO
Benin	2015	Overdiagnosed	1142	104	7.97e-14	1.29114e-11	10-year CV risk WHO
Benin	2015	Consistent non-HTN	1142	3029	1.37e-76	2.2194e-74	10-year CV risk WHO
Bhutan	2019	Missed	780	152	4.82e-06	0.00078084	10-year CV risk WHO
Bhutan	2019	Overdiagnosed	780	82	0.008	1	10-year CV risk WHO
Bhutan	2019	Consistent non-HTN	780	3135	2.25e-62	3.645e-60	10-year CV risk WHO
Botswana	2014	Missed	390	86	4.47e-08	7.2414e-06	10-year CV risk WHO
Botswana	2014	Overdiagnosed	390	39	0.003	0.486	10-year CV risk WHO
Botswana	2014	Consistent non-HTN	390	1716	1.56e-27	2.5272e-25	10-year CV risk WHO
Brunei Darussalam	2016	Missed	161	36	0.03	1	10-year CV risk WHO
Brunei Darussalam	2016	Overdiagnosed	161	23	0.015	1	10-year CV risk WHO
Brunei Darussalam	2016	Consistent non-HTN	161	1022	1.61e-23	2.6082e-21	10-year CV risk WHO
Cabo Verde	2007	Missed	228	34	2.17e-08	3.5154e-06	10-year CV risk WHO
Cabo Verde	2007	Overdiagnosed	228	22	0.005	0.81	10-year CV risk WHO
Cabo Verde	2007	Consistent non-HTN	228	409	1.23e-18	1.9926e-16	10-year CV risk WHO
Cambodia	2010	Missed	294	65	1.97e-06	0.00031914	10-year CV risk WHO
Cambodia	2010	Overdiagnosed	294	39	0.00024	0.03888	10-year CV risk WHO
Cambodia	2010	Consistent non-HTN	294	4005	1.68e-35	2.7216e-33	10-year CV risk WHO
Comoros	2011	Missed	284	28	0.195	1	10-year CV risk WHO
Comoros	2011	Overdiagnosed	284	28	9e-04	0.1458	10-year CV risk WHO
Comoros	2011	Consistent non-HTN	284	799	7.44e-25	1.20528e-22	10-year CV risk WHO
Ecuador	2018	Missed	244	95	0.000313	0.050706	10-year CV risk WHO
Ecuador	2018	Overdiagnosed	244	40	9.31e-08	1.50822e-05	10-year CV risk WHO
Ecuador	2018	Consistent non-HTN	244	2793	1.38e-27	2.2356e-25	10-year CV risk WHO
Eritrea	2010	Missed	399	87	0.000153	0.024786	10-year CV risk WHO
Eritrea	2010	Overdiagnosed	399	45	9.98e-06	0.00161676	10-year CV risk WHO
Eritrea	2010	Consistent non-HTN	399	3621	2.68e-52	4.3416e-50	10-year CV risk WHO
Eswatini	2014	Missed	352	59	0.006	0.972	10-year CV risk WHO
Eswatini	2014	Overdiagnosed	352	48	1.45e-08	2.349e-06	10-year CV risk WHO
Eswatini	2014	Consistent non-HTN	352	1300	2.49e-28	4.0338e-26	10-year CV risk WHO
Ethiopia	2015	Missed	1031	247	1.43e-09	2.3166e-07	10-year CV risk WHO
Ethiopia	2015	Overdiagnosed	1031	181	4.94e-17	8.0028e-15	10-year CV risk WHO
Ethiopia	2015	Consistent non-HTN	1031	5972	5.82e-63	9.4284e-61	10-year CV risk WHO
Georgia	2016	Missed	430	48	0.000315	0.05103	10-year CV risk WHO
Georgia	2016	Overdiagnosed	430	32	8.63e-05	0.0139806	10-year CV risk WHO
Georgia	2016	Consistent non-HTN	430	1345	4.91e-26	7.9542e-24	10-year CV risk WHO
Guyana	2016	Missed	78	23	0.093	1	10-year CV risk WHO
Guyana	2016	Overdiagnosed	78	6	0.665	1	10-year CV risk WHO
Guyana	2016	Consistent non-HTN	78	465	1.68e-09	2.7216e-07	10-year CV risk WHO
Iraq	2015	Missed	1092	39	0.004	0.648	10-year CV risk WHO
Iraq	2015	Overdiagnosed	1092	75	1.92e-07	3.1104e-05	10-year CV risk WHO
Iraq	2015	Consistent non-HTN	1092	1960	7.45e-108	1.2069e-105	10-year CV risk WHO
Jordan	2019	Missed	249	62	1.03e-06	0.00016686	10-year CV risk WHO
Jordan	2019	Overdiagnosed	249	28	0.01	1	10-year CV risk WHO
Jordan	2019	Consistent non-HTN	249	1981	1.56e-28	2.5272e-26	10-year CV risk WHO
Kenya	2015	Missed	696	88	2.91e-11	4.7142e-09	10-year CV risk WHO
Kenya	2015	Overdiagnosed	696	118	8.53e-15	1.38186e-12	10-year CV risk WHO
Kenya	2015	Consistent non-HTN	696	2561	2.28e-60	3.6936e-58	10-year CV risk WHO
Kiribati	2016	Missed	228	46	0.163	1	10-year CV risk WHO
Kiribati	2016	Overdiagnosed	228	29	0.851	1	10-year CV risk WHO
Kiribati	2016	Consistent non-HTN	228	663	2.15e-15	3.483e-13	10-year CV risk WHO
Kuwait	2014	Missed	157	8	3.52e-09	5.7024e-07	10-year CV risk WHO
Kuwait	2014	Overdiagnosed	157	17	0.648	1	10-year CV risk WHO
Kuwait	2014	Consistent non-HTN	157	1279	1.19e-11	1.9278e-09	10-year CV risk WHO
Kyrgyzstan	2013	Missed	575	98	4.63e-09	7.5006e-07	10-year CV risk WHO
Kyrgyzstan	2013	Overdiagnosed	575	73	1e-07	1.62e-05	10-year CV risk WHO
Kyrgyzstan	2013	Consistent non-HTN	575	1069	1.31e-28	2.1222e-26	10-year CV risk WHO
Lao People's Democratic Republic	2013	Missed	210	44	0.109	1	10-year CV risk WHO
Lao People's Democratic Republic	2013	Overdiagnosed	210	42	0.022	1	10-year CV risk WHO
Lao People's Democratic Republic	2013	Consistent non-HTN	210	1860	4.89e-16	7.9218e-14	10-year CV risk WHO
Lebanon	2017	Missed	153	14	0.082	1	10-year CV risk WHO
Lebanon	2017	Overdiagnosed	153	10	0.228	1	10-year CV risk WHO
Lebanon	2017	Consistent non-HTN	153	616	2.01e-14	3.2562e-12	10-year CV risk WHO
Lesotho	2012	Missed	427	41	4.47e-06	0.00072414	10-year CV risk WHO
Lesotho	2012	Overdiagnosed	427	30	2.91e-05	0.0047142	10-year CV risk WHO
Lesotho	2012	Consistent non-HTN	427	995	3.2e-37	5.184e-35	10-year CV risk WHO
Libya	2009	Missed	449	56	1.33e-05	0.0021546	10-year CV risk WHO
Libya	2009	Overdiagnosed	449	40	0.002	0.324	10-year CV risk WHO
Libya	2009	Consistent non-HTN	449	863	2.17e-44	3.5154e-42	10-year CV risk WHO
Malawi	2017	Missed	349	77	5.23e-07	8.4726e-05	10-year CV risk WHO
Malawi	2017	Overdiagnosed	349	39	1.38e-09	2.2356e-07	10-year CV risk WHO
Malawi	2017	Consistent non-HTN	349	2734	5.62e-35	9.1044e-33	10-year CV risk WHO
Mongolia	2019	Missed	467	89	0.004	0.648	10-year CV risk WHO
Mongolia	2019	Overdiagnosed	467	53	0.34	1	10-year CV risk WHO
Mongolia	2019	Consistent non-HTN	467	3410	8.47e-35	1.37214e-32	10-year CV risk WHO
Morocco	2017	Missed	614	149	1.25e-07	2.025e-05	10-year CV risk WHO
Morocco	2017	Overdiagnosed	614	85	3.12e-12	5.0544e-10	10-year CV risk WHO
Morocco	2017	Consistent non-HTN	614	2692	1.05e-77	1.701e-75	10-year CV risk WHO
Myanmar	2014	Missed	1066	98	0.000802	0.129924	10-year CV risk WHO
Myanmar	2014	Overdiagnosed	1066	93	4.45e-06	0.0007209	10-year CV risk WHO
Myanmar	2014	Consistent non-HTN	1066	4284	1.04e-86	1.6848e-84	10-year CV risk WHO
Nepal	2019	Missed	951	115	3.42e-06	0.00055404	10-year CV risk WHO
Nepal	2019	Overdiagnosed	951	102	1.49e-09	2.4138e-07	10-year CV risk WHO
Nepal	2019	Consistent non-HTN	951	3260	2.75e-75	4.455e-73	10-year CV risk WHO
Qatar	2012	Missed	105	33	0.278	1	10-year CV risk WHO
Qatar	2012	Overdiagnosed	105	19	0.967	1	10-year CV risk WHO
Qatar	2012	Consistent non-HTN	105	900	2.37e-09	3.8394e-07	10-year CV risk WHO
Republic of Moldova	2013	Missed	616	74	2.31e-11	3.7422e-09	10-year CV risk WHO
Republic of Moldova	2013	Overdiagnosed	616	54	6.8e-08	1.1016e-05	10-year CV risk WHO
Republic of Moldova	2013	Consistent non-HTN	616	1351	1.79e-59	2.8998e-57	10-year CV risk WHO
Rwanda	2013	Missed	892	144	2.29e-09	3.7098e-07	10-year CV risk WHO
Rwanda	2013	Overdiagnosed	892	158	8.01e-22	1.29762e-19	10-year CV risk WHO
Rwanda	2013	Consistent non-HTN	892	4452	9.92e-59	1.60704e-56	10-year CV risk WHO
Samoa	2013	Missed	205	46	1.86e-06	0.00030132	10-year CV risk WHO
Samoa	2013	Overdiagnosed	205	25	0.002	0.324	10-year CV risk WHO
Samoa	2013	Consistent non-HTN	205	1038	1.06e-33	1.7172e-31	10-year CV risk WHO
Sao Tome and Principe	2019	Missed	212	53	1.49e-08	2.4138e-06	10-year CV risk WHO
Sao Tome and Principe	2019	Overdiagnosed	212	32	8.19e-06	0.00132678	10-year CV risk WHO
Sao Tome and Principe	2019	Consistent non-HTN	212	1054	1.48e-23	2.3976e-21	10-year CV risk WHO
Seychelles	2004	Missed	153	32	1.72e-08	2.7864e-06	10-year CV risk WHO
Seychelles	2004	Overdiagnosed	153	20	0.001	0.162	10-year CV risk WHO
Seychelles	2004	Consistent non-HTN	153	644	3.23e-17	5.2326e-15	10-year CV risk WHO
Solomon Islands	2015	Missed	223	36	0.005	0.81	10-year CV risk WHO
Solomon Islands	2015	Overdiagnosed	223	29	0.007	1	10-year CV risk WHO
Solomon Islands	2015	Consistent non-HTN	223	1134	4.68e-24	7.5816e-22	10-year CV risk WHO
Sri Lanka	2015	Missed	647	77	1.22e-10	1.9764e-08	10-year CV risk WHO
Sri Lanka	2015	Overdiagnosed	647	85	9.54e-07	0.000154548	10-year CV risk WHO
Sri Lanka	2015	Consistent non-HTN	647	2372	2.83e-66	4.5846e-64	10-year CV risk WHO
Sudan	2016	Missed	1520	243	3.01e-22	4.8762e-20	10-year CV risk WHO
Sudan	2016	Overdiagnosed	1520	177	1.18e-13	1.9116e-11	10-year CV risk WHO
Sudan	2016	Consistent non-HTN	1520	3752	5.94e-108	9.6228e-106	10-year CV risk WHO
Tajikistan	2017	Missed	572	94	1.16e-08	1.8792e-06	10-year CV risk WHO
Tajikistan	2017	Overdiagnosed	572	86	3.87e-05	0.0062694	10-year CV risk WHO
Tajikistan	2017	Consistent non-HTN	572	1172	2.4e-40	3.888e-38	10-year CV risk WHO
Timor-Leste	2014	Missed	433	55	2.03e-07	3.2886e-05	10-year CV risk WHO
Timor-Leste	2014	Overdiagnosed	433	50	1.45e-06	0.0002349	10-year CV risk WHO
Timor-Leste	2014	Consistent non-HTN	433	1526	1.48e-28	2.3976e-26	10-year CV risk WHO
Togo	2011	Missed	217	42	8.15e-06	0.0013203	10-year CV risk WHO
Togo	2011	Overdiagnosed	217	21	0.008	1	10-year CV risk WHO
Togo	2011	Consistent non-HTN	217	906	3.29e-19	5.3298e-17	10-year CV risk WHO
Turkmenistan	2018	Missed	507	71	2.97e-09	4.8114e-07	10-year CV risk WHO
Turkmenistan	2018	Overdiagnosed	507	92	0.003	0.486	10-year CV risk WHO
Turkmenistan	2018	Consistent non-HTN	507	2438	1.27e-27	2.0574e-25	10-year CV risk WHO
Uganda	2014	Missed	594	84	1.47e-07	2.3814e-05	10-year CV risk WHO
Uganda	2014	Overdiagnosed	594	99	7.36e-09	1.19232e-06	10-year CV risk WHO
Uganda	2014	Consistent non-HTN	594	2199	6.72e-40	1.08864e-37	10-year CV risk WHO
United Republic of Tanzania	2012	Missed	452	55	2.64e-10	4.2768e-08	10-year CV risk WHO
United Republic of Tanzania	2012	Overdiagnosed	452	46	5.32e-20	8.6184e-18	10-year CV risk WHO
United Republic of Tanzania	2012	Consistent non-HTN	452	1002	2.9e-45	4.698e-43	10-year CV risk WHO
Uruguay	2014	Missed	151	36	0.026	1	10-year CV risk WHO
Uruguay	2014	Overdiagnosed	151	17	0.079	1	10-year CV risk WHO
Uruguay	2014	Consistent non-HTN	151	671	1.64e-17	2.6568e-15	10-year CV risk WHO
Vanuatu	2011	Missed	886	168	3.49e-11	5.6538e-09	10-year CV risk WHO
Vanuatu	2011	Overdiagnosed	886	86	1.09e-16	1.7658e-14	10-year CV risk WHO
Vanuatu	2011	Consistent non-HTN	886	2503	8.99e-87	1.45638e-84	10-year CV risk WHO
Vietnam	2015	Missed	320	39	0.00049	0.07938	10-year CV risk WHO
Vietnam	2015	Overdiagnosed	320	43	6.61e-08	1.07082e-05	10-year CV risk WHO
Vietnam	2015	Consistent non-HTN	320	2115	5.17e-40	8.3754e-38	10-year CV risk WHO
Zambia	2017	Missed	348	92	1.9e-09	3.078e-07	10-year CV risk WHO
Zambia	2017	Overdiagnosed	348	69	7.65e-17	1.2393e-14	10-year CV risk WHO
Zambia	2017	Consistent non-HTN	348	2282	2.2e-31	3.564e-29	10-year CV risk WHO
