# Supplementary material for: Simplified hypertension screening methods across 60 countries: An observational study
Source: PLoS Med. 2022 Apr 1;19(4):e1003975. doi: 10.1371/journal.pmed.1003975 (PMC9012386; doi:10.1371/journal.pmed.1003975)
Supplement: S11 Table — (CSV) [file pmed.1003975.s026.csv]

Country	Year	Level	N, cosistent HTN	N, levels	p-value	p-value, bonferroni	risk factor
Afghanistan	2018	Missed	471	36	3.14e-08	5.652e-06	Age
Afghanistan	2018	Overdiagnosed	471	138	1.73e-05	0.003114	Age
Afghanistan	2018	Consistent non-HTN	471	1905	1.6e-33	2.88e-31	Age
Algeria	2017	Missed	814	66	0.00029	0.0522	Age
Algeria	2017	Overdiagnosed	814	303	5.71e-08	1.0278e-05	Age
Algeria	2017	Consistent non-HTN	814	3470	1.32e-86	2.376e-84	Age
American Samoa	2004	Missed	367	26	0.224	1	Age
American Samoa	2004	Overdiagnosed	367	98	0.23	1	Age
American Samoa	2004	Consistent non-HTN	367	646	5.14e-08	9.252e-06	Age
Armenia	2016	Missed	412	17	0.001	0.18	Age
Armenia	2016	Overdiagnosed	412	63	0.000497	0.08946	Age
Armenia	2016	Consistent non-HTN	412	713	2.38e-57	4.284e-55	Age
Azerbaijan	2017	Missed	375	15	0.009	1	Age
Azerbaijan	2017	Overdiagnosed	375	103	0.017	1	Age
Azerbaijan	2017	Consistent non-HTN	375	1279	1.29e-34	2.322e-32	Age
Bangladesh	2018	Missed	829	52	0.279	1	Age
Bangladesh	2018	Overdiagnosed	829	209	0.000803	0.14454	Age
Bangladesh	2018	Consistent non-HTN	829	4598	7.12e-37	1.2816e-34	Age
Belarus	2017	Missed	703	24	0.006	1	Age
Belarus	2017	Overdiagnosed	703	162	4.18e-08	7.524e-06	Age
Belarus	2017	Consistent non-HTN	703	1855	2.27e-68	4.086e-66	Age
Benin	2015	Missed	1225	39	0.000585	0.1053	Age
Benin	2015	Overdiagnosed	1225	301	3.4e-11	6.12e-09	Age
Benin	2015	Consistent non-HTN	1225	2832	5.85e-54	1.053e-51	Age
Bhutan	2019	Missed	885	47	0.416	1	Age
Bhutan	2019	Overdiagnosed	885	239	1.07e-05	0.001926	Age
Bhutan	2019	Consistent non-HTN	885	2978	4.3e-62	7.74e-60	Age
Botswana	2014	Missed	450	26	0.05	1	Age
Botswana	2014	Overdiagnosed	450	164	0.009	1	Age
Botswana	2014	Consistent non-HTN	450	1591	1.34e-25	2.412e-23	Age
British Virgin Islands	2009	Missed	50	6	0.877	1	Age
British Virgin Islands	2009	Overdiagnosed	50	15	0.048	1	Age
British Virgin Islands	2009	Consistent non-HTN	50	144	0.139	1	Age
Brunei Darussalam	2016	Missed	189	8	0.731	1	Age
Brunei Darussalam	2016	Overdiagnosed	189	76	0.000288	0.05184	Age
Brunei Darussalam	2016	Consistent non-HTN	189	969	2.39e-22	4.302e-20	Age
Cabo Verde	2007	Missed	248	14	0.115	1	Age
Cabo Verde	2007	Overdiagnosed	248	71	0.033	1	Age
Cabo Verde	2007	Consistent non-HTN	248	360	1.21e-09	2.178e-07	Age
Cambodia	2010	Missed	328	31	0.000748	0.13464	Age
Cambodia	2010	Overdiagnosed	328	205	0.000151	0.02718	Age
Cambodia	2010	Consistent non-HTN	328	3839	1.94e-30	3.492e-28	Age
Comoros	2011	Missed	299	13	0.015	1	Age
Comoros	2011	Overdiagnosed	299	95	0.007	1	Age
Comoros	2011	Consistent non-HTN	299	732	3.85e-18	6.93e-16	Age
Cook Islands	2015	Missed	111	11	0.569	1	Age
Cook Islands	2015	Overdiagnosed	111	55	0.093	1	Age
Cook Islands	2015	Consistent non-HTN	111	390	5.31e-08	9.558e-06	Age
Ecuador	2018	Missed	292	47	0.205	1	Age
Ecuador	2018	Overdiagnosed	292	140	4.07e-06	0.0007326	Age
Ecuador	2018	Consistent non-HTN	292	2693	4.61e-30	8.298e-28	Age
Eritrea	2010	Missed	452	34	0.651	1	Age
Eritrea	2010	Overdiagnosed	452	181	3.32e-06	0.0005976	Age
Eritrea	2010	Consistent non-HTN	452	3485	1.06e-41	1.908e-39	Age
Eswatini	2014	Missed	390	21	0.758	1	Age
Eswatini	2014	Overdiagnosed	390	125	3.97e-10	7.146e-08	Age
Eswatini	2014	Consistent non-HTN	390	1223	1.34e-27	2.412e-25	Age
Ethiopia	2015	Missed	1179	99	0.024	1	Age
Ethiopia	2015	Overdiagnosed	1179	526	2.66e-19	4.788e-17	Age
Ethiopia	2015	Consistent non-HTN	1179	5627	1.33e-39	2.394e-37	Age
Georgia	2016	Missed	466	12	0.059	1	Age
Georgia	2016	Overdiagnosed	466	107	0.000118	0.02124	Age
Georgia	2016	Consistent non-HTN	466	1270	2.28e-34	4.104e-32	Age
Guyana	2016	Missed	96	5	0.987	1	Age
Guyana	2016	Overdiagnosed	96	26	0.195	1	Age
Guyana	2016	Consistent non-HTN	96	445	1.48e-07	2.664e-05	Age
Iraq	2015	Missed	1114	17	0.608	1	Age
Iraq	2015	Overdiagnosed	1114	116	4.91e-06	0.0008838	Age
Iraq	2015	Consistent non-HTN	1114	1919	3.34e-116	6.012e-114	Age
Jordan	2019	Missed	289	22	0.091	1	Age
Jordan	2019	Overdiagnosed	289	94	0.000856	0.15408	Age
Jordan	2019	Consistent non-HTN	289	1915	5.22e-42	9.396e-40	Age
Kenya	2015	Missed	754	30	0.022	1	Age
Kenya	2015	Overdiagnosed	754	277	3.35e-16	6.03e-14	Age
Kenya	2015	Consistent non-HTN	754	2402	1.88e-49	3.384e-47	Age
Kiribati	2016	Missed	254	20	0.024	1	Age
Kiribati	2016	Overdiagnosed	254	78	0.302	1	Age
Kiribati	2016	Consistent non-HTN	254	614	1.91e-09	3.438e-07	Age
Kuwait	2014	Missed	163	2	0.023	1	Age
Kuwait	2014	Overdiagnosed	163	38	0.923	1	Age
Kuwait	2014	Consistent non-HTN	163	1258	1.41e-05	0.002538	Age
Kyrgyzstan	2013	Missed	637	36	0.002	0.36	Age
Kyrgyzstan	2013	Overdiagnosed	637	162	0.000111	0.01998	Age
Kyrgyzstan	2013	Consistent non-HTN	637	980	2.85e-37	5.13e-35	Age
Lao People's Democratic Republic	2013	Missed	238	16	0.967	1	Age
Lao People's Democratic Republic	2013	Overdiagnosed	238	121	0.273	1	Age
Lao People's Democratic Republic	2013	Consistent non-HTN	238	1781	1.47e-14	2.646e-12	Age
Lebanon	2017	Missed	160	7	0.264	1	Age
Lebanon	2017	Overdiagnosed	160	31	0.928	1	Age
Lebanon	2017	Consistent non-HTN	160	595	5.28e-08	9.504e-06	Age
Lesotho	2012	Missed	456	12	0.78	1	Age
Lesotho	2012	Overdiagnosed	456	82	0.000168	0.03024	Age
Lesotho	2012	Consistent non-HTN	456	943	1.75e-24	3.15e-22	Age
Libya	2009	Missed	479	26	0.003	0.54	Age
Libya	2009	Overdiagnosed	479	124	0.002	0.36	Age
Libya	2009	Consistent non-HTN	479	779	1.47e-36	2.646e-34	Age
Malawi	2017	Missed	390	36	0.082	1	Age
Malawi	2017	Overdiagnosed	390	157	2.15e-07	3.87e-05	Age
Malawi	2017	Consistent non-HTN	390	2616	1.86e-29	3.348e-27	Age
Mongolia	2019	Missed	519	37	0.407	1	Age
Mongolia	2019	Overdiagnosed	519	148	0.005	0.9	Age
Mongolia	2019	Consistent non-HTN	519	3315	3.36e-36	6.048e-34	Age
Morocco	2017	Missed	712	51	0.000594	0.10692	Age
Morocco	2017	Overdiagnosed	712	266	2.1e-12	3.78e-10	Age
Morocco	2017	Consistent non-HTN	712	2511	7.91e-79	1.4238e-76	Age
Myanmar	2014	Missed	1129	35	0.913	1	Age
Myanmar	2014	Overdiagnosed	1129	238	0.000179	0.03222	Age
Myanmar	2014	Consistent non-HTN	1129	4139	1.48e-45	2.664e-43	Age
Nauru	2016	Missed	121	15	0.008	1	Age
Nauru	2016	Overdiagnosed	121	34	0.007	1	Age
Nauru	2016	Consistent non-HTN	121	536	7.84e-18	1.4112e-15	Age
Nepal	2019	Missed	1028	38	0.000374	0.06732	Age
Nepal	2019	Overdiagnosed	1028	259	3.19e-14	5.742e-12	Age
Nepal	2019	Consistent non-HTN	1028	3103	2.38e-67	4.284e-65	Age
Niue	2012	Missed	78	9	0.084	1	Age
Niue	2012	Overdiagnosed	78	47	0.728	1	Age
Niue	2012	Consistent non-HTN	78	358	4.48e-07	8.064e-05	Age
Qatar	2012	Missed	128	10	0.981	1	Age
Qatar	2012	Overdiagnosed	128	57	0.608	1	Age
Qatar	2012	Consistent non-HTN	128	862	1.23e-11	2.214e-09	Age
Republic of Moldova	2013	Missed	668	22	0.076	1	Age
Republic of Moldova	2013	Overdiagnosed	668	142	9.05e-07	0.0001629	Age
Republic of Moldova	2013	Consistent non-HTN	668	1263	2.96e-50	5.328e-48	Age
Rwanda	2013	Missed	993	43	0.012	1	Age
Rwanda	2013	Overdiagnosed	993	401	3.52e-14	6.336e-12	Age
Rwanda	2013	Consistent non-HTN	993	4209	6.29e-61	1.1322e-58	Age
Samoa	2013	Missed	235	16	0.035	1	Age
Samoa	2013	Overdiagnosed	235	79	1.54e-05	0.002772	Age
Samoa	2013	Consistent non-HTN	235	984	8.88e-39	1.5984e-36	Age
Sao Tome and Principe	2019	Missed	241	24	0.042	1	Age
Sao Tome and Principe	2019	Overdiagnosed	241	102	2.38e-09	4.284e-07	Age
Sao Tome and Principe	2019	Consistent non-HTN	241	984	8.67e-33	1.5606e-30	Age
Seychelles	2004	Missed	175	10	0.48	1	Age
Seychelles	2004	Overdiagnosed	175	70	0.009	1	Age
Seychelles	2004	Consistent non-HTN	175	594	1.07e-13	1.926e-11	Age
Solomon Islands	2015	Missed	245	14	0.781	1	Age
Solomon Islands	2015	Overdiagnosed	245	97	0.003	0.54	Age
Solomon Islands	2015	Consistent non-HTN	245	1066	6.66e-18	1.1988e-15	Age
Sri Lanka	2015	Missed	699	25	0.031	1	Age
Sri Lanka	2015	Overdiagnosed	699	205	9.45e-07	0.0001701	Age
Sri Lanka	2015	Consistent non-HTN	699	2252	1.08e-49	1.944e-47	Age
Sudan	2016	Missed	1663	100	2.99e-05	0.005382	Age
Sudan	2016	Overdiagnosed	1663	474	1.48e-12	2.664e-10	Age
Sudan	2016	Consistent non-HTN	1663	3455	3.13e-73	5.634e-71	Age
Tajikistan	2017	Missed	636	30	0.003	0.54	Age
Tajikistan	2017	Overdiagnosed	636	211	1.2e-11	2.16e-09	Age
Tajikistan	2017	Consistent non-HTN	636	1047	1.6e-56	2.88e-54	Age
Timor-Leste	2014	Missed	466	22	0.009	1	Age
Timor-Leste	2014	Overdiagnosed	466	109	0.006	1	Age
Timor-Leste	2014	Consistent non-HTN	466	1467	1.13e-16	2.034e-14	Age
Togo	2011	Missed	244	15	0.135	1	Age
Togo	2011	Overdiagnosed	244	70	5e-04	0.09	Age
Togo	2011	Consistent non-HTN	244	857	1.87e-15	3.366e-13	Age
Tokelau	2014	Missed	72	2	0.91	1	Age
Tokelau	2014	Overdiagnosed	72	30	0.035	1	Age
Tokelau	2014	Consistent non-HTN	72	309	5.73e-10	1.0314e-07	Age
Turkmenistan	2018	Missed	554	24	0.027	1	Age
Turkmenistan	2018	Overdiagnosed	554	228	0.000362	0.06516	Age
Turkmenistan	2018	Consistent non-HTN	554	2302	6.63e-43	1.1934e-40	Age
Tuvalu	2015	Missed	320	15	0.144	1	Age
Tuvalu	2015	Overdiagnosed	320	66	4.21e-05	0.007578	Age
Tuvalu	2015	Consistent non-HTN	320	422	1.83e-28	3.294e-26	Age
Uganda	2014	Missed	647	31	0.000277	0.04986	Age
Uganda	2014	Overdiagnosed	647	235	6e-06	0.00108	Age
Uganda	2014	Consistent non-HTN	647	2063	1.1e-25	1.98e-23	Age
United Republic of Tanzania	2012	Missed	491	16	0.786	1	Age
United Republic of Tanzania	2012	Overdiagnosed	491	128	1.46e-08	2.628e-06	Age
United Republic of Tanzania	2012	Consistent non-HTN	491	920	1.62e-36	2.916e-34	Age
Uruguay	2014	Missed	173	14	0.022	1	Age
Uruguay	2014	Overdiagnosed	173	50	0.001	0.18	Age
Uruguay	2014	Consistent non-HTN	173	638	4.39e-20	7.902e-18	Age
Vanuatu	2011	Missed	987	67	0.008	1	Age
Vanuatu	2011	Overdiagnosed	987	296	1.13e-07	2.034e-05	Age
Vanuatu	2011	Consistent non-HTN	987	2293	3.64e-64	6.552e-62	Age
Vietnam	2015	Missed	346	13	0.015	1	Age
Vietnam	2015	Overdiagnosed	346	128	0.012	1	Age
Vietnam	2015	Consistent non-HTN	346	2030	3.92e-42	7.056e-40	Age
Zambia	2017	Missed	409	31	6.99e-05	0.012582	Age
Zambia	2017	Overdiagnosed	409	252	1.74e-19	3.132e-17	Age
Zambia	2017	Consistent non-HTN	409	2099	8.04e-27	1.4472e-24	Age
Afghanistan	2018	Missed	471	36	0.045	1	BMI
Afghanistan	2018	Overdiagnosed	471	138	1.92e-05	0.003456	BMI
Afghanistan	2018	Consistent non-HTN	471	1905	2.85e-21	5.13e-19	BMI
Algeria	2017	Missed	814	66	0.801	1	BMI
Algeria	2017	Overdiagnosed	814	303	0.381	1	BMI
Algeria	2017	Consistent non-HTN	814	3470	3.74e-19	6.732e-17	BMI
American Samoa	2004	Missed	367	26	0.111	1	BMI
American Samoa	2004	Overdiagnosed	367	98	0.175	1	BMI
American Samoa	2004	Consistent non-HTN	367	646	9.61e-10	1.7298e-07	BMI
Armenia	2016	Missed	412	17	0.000592	0.10656	BMI
Armenia	2016	Overdiagnosed	412	63	1.74e-05	0.003132	BMI
Armenia	2016	Consistent non-HTN	412	713	6.58e-24	1.1844e-21	BMI
Azerbaijan	2017	Missed	375	15	0.002	0.36	BMI
Azerbaijan	2017	Overdiagnosed	375	103	7.1e-05	0.01278	BMI
Azerbaijan	2017	Consistent non-HTN	375	1279	1.74e-24	3.132e-22	BMI
Bangladesh	2018	Missed	829	52	0.595	1	BMI
Bangladesh	2018	Overdiagnosed	829	209	0.526	1	BMI
Bangladesh	2018	Consistent non-HTN	829	4598	3.09e-39	5.562e-37	BMI
Belarus	2017	Missed	703	24	0.044	1	BMI
Belarus	2017	Overdiagnosed	703	162	0.118	1	BMI
Belarus	2017	Consistent non-HTN	703	1855	2.75e-28	4.95e-26	BMI
Benin	2015	Missed	1225	39	0.086	1	BMI
Benin	2015	Overdiagnosed	1225	301	0.000511	0.09198	BMI
Benin	2015	Consistent non-HTN	1225	2832	1.1e-20	1.98e-18	BMI
Bhutan	2019	Missed	885	47	0.53	1	BMI
Bhutan	2019	Overdiagnosed	885	239	0.002	0.36	BMI
Bhutan	2019	Consistent non-HTN	885	2978	1.49e-14	2.682e-12	BMI
Botswana	2014	Missed	450	26	0.381	1	BMI
Botswana	2014	Overdiagnosed	450	164	0.025	1	BMI
Botswana	2014	Consistent non-HTN	450	1591	7.3e-13	1.314e-10	BMI
British Virgin Islands	2009	Missed	50	6	0.766	1	BMI
British Virgin Islands	2009	Overdiagnosed	50	15	0.792	1	BMI
British Virgin Islands	2009	Consistent non-HTN	50	144	0.202	1	BMI
Brunei Darussalam	2016	Missed	189	8	0.943	1	BMI
Brunei Darussalam	2016	Overdiagnosed	189	76	0.936	1	BMI
Brunei Darussalam	2016	Consistent non-HTN	189	969	1.3e-11	2.34e-09	BMI
Cabo Verde	2007	Missed	248	14	0.211	1	BMI
Cabo Verde	2007	Overdiagnosed	248	71	0.053	1	BMI
Cabo Verde	2007	Consistent non-HTN	248	360	0.005	0.9	BMI
Cambodia	2010	Missed	328	31	0.787	1	BMI
Cambodia	2010	Overdiagnosed	328	205	0.008	1	BMI
Cambodia	2010	Consistent non-HTN	328	3839	4.06e-08	7.308e-06	BMI
Comoros	2011	Missed	299	13	0.625	1	BMI
Comoros	2011	Overdiagnosed	299	95	0.293	1	BMI
Comoros	2011	Consistent non-HTN	299	732	3.11e-05	0.005598	BMI
Cook Islands	2015	Missed	111	11	0.232	1	BMI
Cook Islands	2015	Overdiagnosed	111	55	0.358	1	BMI
Cook Islands	2015	Consistent non-HTN	111	390	3.2e-08	5.76e-06	BMI
Ecuador	2018	Missed	292	47	0.007	1	BMI
Ecuador	2018	Overdiagnosed	292	140	0.088	1	BMI
Ecuador	2018	Consistent non-HTN	292	2693	4.04e-13	7.272e-11	BMI
Eritrea	2010	Missed	452	34	0.746	1	BMI
Eritrea	2010	Overdiagnosed	452	181	0.037	1	BMI
Eritrea	2010	Consistent non-HTN	452	3485	4.68e-10	8.424e-08	BMI
Eswatini	2014	Missed	390	21	0.797	1	BMI
Eswatini	2014	Overdiagnosed	390	125	0.000219	0.03942	BMI
Eswatini	2014	Consistent non-HTN	390	1223	1.05e-11	1.89e-09	BMI
Ethiopia	2015	Missed	1179	99	0.481	1	BMI
Ethiopia	2015	Overdiagnosed	1179	526	0.028	1	BMI
Ethiopia	2015	Consistent non-HTN	1179	5627	3.67e-31	6.606e-29	BMI
Georgia	2016	Missed	466	12	0.216	1	BMI
Georgia	2016	Overdiagnosed	466	107	0.038	1	BMI
Georgia	2016	Consistent non-HTN	466	1270	2.75e-40	4.95e-38	BMI
Guyana	2016	Missed	96	5	0.41	1	BMI
Guyana	2016	Overdiagnosed	96	26	0.489	1	BMI
Guyana	2016	Consistent non-HTN	96	445	0.01	1	BMI
Iraq	2015	Missed	1114	17	0.084	1	BMI
Iraq	2015	Overdiagnosed	1114	116	0.00033	0.0594	BMI
Iraq	2015	Consistent non-HTN	1114	1919	1.35e-38	2.43e-36	BMI
Jordan	2019	Missed	289	22	0.583	1	BMI
Jordan	2019	Overdiagnosed	289	94	0.003	0.54	BMI
Jordan	2019	Consistent non-HTN	289	1915	2.01e-22	3.618e-20	BMI
Kenya	2015	Missed	754	30	0.326	1	BMI
Kenya	2015	Overdiagnosed	754	277	0.079	1	BMI
Kenya	2015	Consistent non-HTN	754	2402	1.43e-11	2.574e-09	BMI
Kiribati	2016	Missed	254	20	0.729	1	BMI
Kiribati	2016	Overdiagnosed	254	78	0.105	1	BMI
Kiribati	2016	Consistent non-HTN	254	614	1.11e-12	1.998e-10	BMI
Kuwait	2014	Missed	163	2	0.562	1	BMI
Kuwait	2014	Overdiagnosed	163	38	0.503	1	BMI
Kuwait	2014	Consistent non-HTN	163	1258	8.38e-09	1.5084e-06	BMI
Kyrgyzstan	2013	Missed	637	36	0.031	1	BMI
Kyrgyzstan	2013	Overdiagnosed	637	162	1.7e-05	0.00306	BMI
Kyrgyzstan	2013	Consistent non-HTN	637	980	3.63e-33	6.534e-31	BMI
Lao People's Democratic Republic	2013	Missed	238	16	0.425	1	BMI
Lao People's Democratic Republic	2013	Overdiagnosed	238	121	0.154	1	BMI
Lao People's Democratic Republic	2013	Consistent non-HTN	238	1781	2.32e-18	4.176e-16	BMI
Lebanon	2017	Missed	160	7	0.746	1	BMI
Lebanon	2017	Overdiagnosed	160	31	0.967	1	BMI
Lebanon	2017	Consistent non-HTN	160	595	1.17e-06	0.0002106	BMI
Lesotho	2012	Missed	456	12	0.986	1	BMI
Lesotho	2012	Overdiagnosed	456	82	0.048	1	BMI
Lesotho	2012	Consistent non-HTN	456	943	3.83e-07	6.894e-05	BMI
Libya	2009	Missed	479	26	0.683	1	BMI
Libya	2009	Overdiagnosed	479	124	0.792	1	BMI
Libya	2009	Consistent non-HTN	479	779	4.67e-09	8.406e-07	BMI
Malawi	2017	Missed	390	36	0.172	1	BMI
Malawi	2017	Overdiagnosed	390	157	0.438	1	BMI
Malawi	2017	Consistent non-HTN	390	2616	1.29e-05	0.002322	BMI
Mongolia	2019	Missed	519	37	0.336	1	BMI
Mongolia	2019	Overdiagnosed	519	148	0.026	1	BMI
Mongolia	2019	Consistent non-HTN	519	3315	1.01e-42	1.818e-40	BMI
Morocco	2017	Missed	712	51	0.378	1	BMI
Morocco	2017	Overdiagnosed	712	266	0.155	1	BMI
Morocco	2017	Consistent non-HTN	712	2511	1e-16	1.8e-14	BMI
Myanmar	2014	Missed	1129	35	0.259	1	BMI
Myanmar	2014	Overdiagnosed	1129	238	0.03	1	BMI
Myanmar	2014	Consistent non-HTN	1129	4139	2.7e-33	4.86e-31	BMI
Nauru	2016	Missed	121	15	0.062	1	BMI
Nauru	2016	Overdiagnosed	121	34	0.007	1	BMI
Nauru	2016	Consistent non-HTN	121	536	1.2e-07	2.16e-05	BMI
Nepal	2019	Missed	1028	38	0.912	1	BMI
Nepal	2019	Overdiagnosed	1028	259	0.278	1	BMI
Nepal	2019	Consistent non-HTN	1028	3103	9.02e-17	1.6236e-14	BMI
Niue	2012	Missed	78	9	0.168	1	BMI
Niue	2012	Overdiagnosed	78	47	0.097	1	BMI
Niue	2012	Consistent non-HTN	78	358	0.00015	0.027	BMI
Qatar	2012	Missed	128	10	0.952	1	BMI
Qatar	2012	Overdiagnosed	128	57	0.563	1	BMI
Qatar	2012	Consistent non-HTN	128	862	0.000125	0.0225	BMI
Republic of Moldova	2013	Missed	668	22	0.013	1	BMI
Republic of Moldova	2013	Overdiagnosed	668	142	0.00041	0.0738	BMI
Republic of Moldova	2013	Consistent non-HTN	668	1263	9.28e-28	1.6704e-25	BMI
Rwanda	2013	Missed	993	43	0.002	0.36	BMI
Rwanda	2013	Overdiagnosed	993	401	0.067	1	BMI
Rwanda	2013	Consistent non-HTN	993	4209	3.45e-10	6.21e-08	BMI
Samoa	2013	Missed	235	16	0.554	1	BMI
Samoa	2013	Overdiagnosed	235	79	0.389	1	BMI
Samoa	2013	Consistent non-HTN	235	984	5.92e-18	1.0656e-15	BMI
Sao Tome and Principe	2019	Missed	241	24	0.981	1	BMI
Sao Tome and Principe	2019	Overdiagnosed	241	102	0.725	1	BMI
Sao Tome and Principe	2019	Consistent non-HTN	241	984	0.002	0.36	BMI
Seychelles	2004	Missed	175	10	0.888	1	BMI
Seychelles	2004	Overdiagnosed	175	70	0.252	1	BMI
Seychelles	2004	Consistent non-HTN	175	594	1.41e-06	0.0002538	BMI
Solomon Islands	2015	Missed	245	14	0.755	1	BMI
Solomon Islands	2015	Overdiagnosed	245	97	0.073	1	BMI
Solomon Islands	2015	Consistent non-HTN	245	1066	1.79e-11	3.222e-09	BMI
Sri Lanka	2015	Missed	699	25	0.014	1	BMI
Sri Lanka	2015	Overdiagnosed	699	205	0.413	1	BMI
Sri Lanka	2015	Consistent non-HTN	699	2252	1.59e-16	2.862e-14	BMI
Sudan	2016	Missed	1663	100	0.017	1	BMI
Sudan	2016	Overdiagnosed	1663	474	9.38e-08	1.6884e-05	BMI
Sudan	2016	Consistent non-HTN	1663	3455	2.16e-54	3.888e-52	BMI
Tajikistan	2017	Missed	636	30	0.017	1	BMI
Tajikistan	2017	Overdiagnosed	636	211	0.000325	0.0585	BMI
Tajikistan	2017	Consistent non-HTN	636	1047	1.8e-33	3.24e-31	BMI
Timor-Leste	2014	Missed	466	22	0.123	1	BMI
Timor-Leste	2014	Overdiagnosed	466	109	0.145	1	BMI
Timor-Leste	2014	Consistent non-HTN	466	1467	1.38e-05	0.002484	BMI
Togo	2011	Missed	244	15	0.497	1	BMI
Togo	2011	Overdiagnosed	244	70	0.98	1	BMI
Togo	2011	Consistent non-HTN	244	857	0.00056	0.1008	BMI
Tokelau	2014	Missed	72	2	0.623	1	BMI
Tokelau	2014	Overdiagnosed	72	30	0.167	1	BMI
Tokelau	2014	Consistent non-HTN	72	309	2.19e-05	0.003942	BMI
Turkmenistan	2018	Missed	554	24	0.012	1	BMI
Turkmenistan	2018	Overdiagnosed	554	228	9.06e-06	0.0016308	BMI
Turkmenistan	2018	Consistent non-HTN	554	2302	1.61e-32	2.898e-30	BMI
Tuvalu	2015	Missed	320	15	0.071	1	BMI
Tuvalu	2015	Overdiagnosed	320	66	0.024	1	BMI
Tuvalu	2015	Consistent non-HTN	320	422	2.67e-22	4.806e-20	BMI
Uganda	2014	Missed	647	31	0.66	1	BMI
Uganda	2014	Overdiagnosed	647	235	0.031	1	BMI
Uganda	2014	Consistent non-HTN	647	2063	1.79e-05	0.003222	BMI
United Republic of Tanzania	2012	Missed	491	16	0.227	1	BMI
United Republic of Tanzania	2012	Overdiagnosed	491	128	0.211	1	BMI
United Republic of Tanzania	2012	Consistent non-HTN	491	920	5.33e-07	9.594e-05	BMI
Uruguay	2014	Missed	173	14	0.117	1	BMI
Uruguay	2014	Overdiagnosed	173	50	0.238	1	BMI
Uruguay	2014	Consistent non-HTN	173	638	3.33e-06	0.0005994	BMI
Vanuatu	2011	Missed	987	67	0.327	1	BMI
Vanuatu	2011	Overdiagnosed	987	296	1.01e-07	1.818e-05	BMI
Vanuatu	2011	Consistent non-HTN	987	2293	1.59e-14	2.862e-12	BMI
Vietnam	2015	Missed	346	13	0.309	1	BMI
Vietnam	2015	Overdiagnosed	346	128	0.179	1	BMI
Vietnam	2015	Consistent non-HTN	346	2030	5.09e-14	9.162e-12	BMI
Zambia	2017	Missed	409	31	0.888	1	BMI
Zambia	2017	Overdiagnosed	409	252	0.601	1	BMI
Zambia	2017	Consistent non-HTN	409	2099	3.46e-06	0.0006228	BMI
Afghanistan	2018	Missed	471	36	0.028	1	Waist circumference
Afghanistan	2018	Overdiagnosed	471	138	0.003	0.54	Waist circumference
Afghanistan	2018	Consistent non-HTN	471	1905	7.82e-21	1.4076e-18	Waist circumference
Algeria	2017	Missed	814	66	0.085	1	Waist circumference
Algeria	2017	Overdiagnosed	814	303	0.002	0.36	Waist circumference
Algeria	2017	Consistent non-HTN	814	3470	1.58e-38	2.844e-36	Waist circumference
American Samoa	2004	Missed	367	26	0.618	1	Waist circumference
American Samoa	2004	Overdiagnosed	367	98	0.013	1	Waist circumference
American Samoa	2004	Consistent non-HTN	367	646	4.73e-13	8.514e-11	Waist circumference
Armenia	2016	Missed	412	17	0.054	1	Waist circumference
Armenia	2016	Overdiagnosed	412	63	0.004	0.72	Waist circumference
Armenia	2016	Consistent non-HTN	412	713	6.47e-31	1.1646e-28	Waist circumference
Azerbaijan	2017	Missed	375	15	0.001	0.18	Waist circumference
Azerbaijan	2017	Overdiagnosed	375	103	0.000663	0.11934	Waist circumference
Azerbaijan	2017	Consistent non-HTN	375	1279	1.89e-18	3.402e-16	Waist circumference
Bangladesh	2018	Missed	829	52	0.692	1	Waist circumference
Bangladesh	2018	Overdiagnosed	829	209	0.031	1	Waist circumference
Bangladesh	2018	Consistent non-HTN	829	4598	7.72e-47	1.3896e-44	Waist circumference
Belarus	2017	Missed	703	24	0.013	1	Waist circumference
Belarus	2017	Overdiagnosed	703	162	0.162	1	Waist circumference
Belarus	2017	Consistent non-HTN	703	1855	1.32e-52	2.376e-50	Waist circumference
Benin	2015	Missed	1225	39	0.012	1	Waist circumference
Benin	2015	Overdiagnosed	1225	301	3.82e-07	6.876e-05	Waist circumference
Benin	2015	Consistent non-HTN	1225	2832	1.52e-37	2.736e-35	Waist circumference
Bhutan	2019	Missed	885	47	0.102	1	Waist circumference
Bhutan	2019	Overdiagnosed	885	239	5.93e-05	0.010674	Waist circumference
Bhutan	2019	Consistent non-HTN	885	2978	1.65e-29	2.97e-27	Waist circumference
Botswana	2014	Missed	450	26	0.444	1	Waist circumference
Botswana	2014	Overdiagnosed	450	164	0.342	1	Waist circumference
Botswana	2014	Consistent non-HTN	450	1591	1.3e-13	2.34e-11	Waist circumference
British Virgin Islands	2009	Missed	50	6	0.65	1	Waist circumference
British Virgin Islands	2009	Overdiagnosed	50	15	0.976	1	Waist circumference
British Virgin Islands	2009	Consistent non-HTN	50	144	0.009	1	Waist circumference
Brunei Darussalam	2016	Missed	189	8	0.259	1	Waist circumference
Brunei Darussalam	2016	Overdiagnosed	189	76	0.096	1	Waist circumference
Brunei Darussalam	2016	Consistent non-HTN	189	969	1.01e-19	1.818e-17	Waist circumference
Cabo Verde	2007	Missed	248	14	0.261	1	Waist circumference
Cabo Verde	2007	Overdiagnosed	248	71	0.153	1	Waist circumference
Cabo Verde	2007	Consistent non-HTN	248	360	0.006	1	Waist circumference
Cambodia	2010	Missed	328	31	0.498	1	Waist circumference
Cambodia	2010	Overdiagnosed	328	205	4.31e-05	0.007758	Waist circumference
Cambodia	2010	Consistent non-HTN	328	3839	3.27e-17	5.886e-15	Waist circumference
Comoros	2011	Missed	299	13	0.457	1	Waist circumference
Comoros	2011	Overdiagnosed	299	95	0.396	1	Waist circumference
Comoros	2011	Consistent non-HTN	299	732	3.01e-07	5.418e-05	Waist circumference
Cook Islands	2015	Missed	111	11	0.562	1	Waist circumference
Cook Islands	2015	Overdiagnosed	111	55	0.145	1	Waist circumference
Cook Islands	2015	Consistent non-HTN	111	390	1.32e-12	2.376e-10	Waist circumference
Ecuador	2018	Missed	292	47	0.008	1	Waist circumference
Ecuador	2018	Overdiagnosed	292	140	0.008	1	Waist circumference
Ecuador	2018	Consistent non-HTN	292	2693	1.47e-24	2.646e-22	Waist circumference
Eritrea	2010	Missed	452	34	0.8	1	Waist circumference
Eritrea	2010	Overdiagnosed	452	181	0.005	0.9	Waist circumference
Eritrea	2010	Consistent non-HTN	452	3485	1.73e-14	3.114e-12	Waist circumference
Eswatini	2014	Missed	390	21	0.904	1	Waist circumference
Eswatini	2014	Overdiagnosed	390	125	6.45e-07	0.0001161	Waist circumference
Eswatini	2014	Consistent non-HTN	390	1223	1.72e-18	3.096e-16	Waist circumference
Ethiopia	2015	Missed	1179	99	0.056	1	Waist circumference
Ethiopia	2015	Overdiagnosed	1179	526	7.87e-10	1.4166e-07	Waist circumference
Ethiopia	2015	Consistent non-HTN	1179	5627	2.6e-37	4.68e-35	Waist circumference
Georgia	2016	Missed	466	12	0.214	1	Waist circumference
Georgia	2016	Overdiagnosed	466	107	0.000452	0.08136	Waist circumference
Georgia	2016	Consistent non-HTN	466	1270	3.02e-41	5.436e-39	Waist circumference
Guyana	2016	Missed	96	5	0.76	1	Waist circumference
Guyana	2016	Overdiagnosed	96	26	0.582	1	Waist circumference
Guyana	2016	Consistent non-HTN	96	445	0.000327	0.05886	Waist circumference
Iraq	2015	Missed	1114	17	0.09	1	Waist circumference
Iraq	2015	Overdiagnosed	1114	116	3.02e-05	0.005436	Waist circumference
Iraq	2015	Consistent non-HTN	1114	1919	1.26e-57	2.268e-55	Waist circumference
Jordan	2019	Missed	289	22	0.469	1	Waist circumference
Jordan	2019	Overdiagnosed	289	94	0.00036	0.0648	Waist circumference
Jordan	2019	Consistent non-HTN	289	1915	2.36e-28	4.248e-26	Waist circumference
Kenya	2015	Missed	754	30	0.078	1	Waist circumference
Kenya	2015	Overdiagnosed	754	277	0.000109	0.01962	Waist circumference
Kenya	2015	Consistent non-HTN	754	2402	3.07e-22	5.526e-20	Waist circumference
Kiribati	2016	Missed	254	20	0.746	1	Waist circumference
Kiribati	2016	Overdiagnosed	254	78	0.025	1	Waist circumference
Kiribati	2016	Consistent non-HTN	254	614	1.45e-15	2.61e-13	Waist circumference
Kuwait	2014	Missed	163	2	0.713	1	Waist circumference
Kuwait	2014	Overdiagnosed	163	38	0.285	1	Waist circumference
Kuwait	2014	Consistent non-HTN	163	1258	5.93e-14	1.0674e-11	Waist circumference
Kyrgyzstan	2013	Missed	637	36	0.004	0.72	Waist circumference
Kyrgyzstan	2013	Overdiagnosed	637	162	8.55e-07	0.0001539	Waist circumference
Kyrgyzstan	2013	Consistent non-HTN	637	980	4.34e-51	7.812e-49	Waist circumference
Lao People's Democratic Republic	2013	Missed	238	16	0.423	1	Waist circumference
Lao People's Democratic Republic	2013	Overdiagnosed	238	121	0.02	1	Waist circumference
Lao People's Democratic Republic	2013	Consistent non-HTN	238	1781	1.23e-24	2.214e-22	Waist circumference
Lebanon	2017	Missed	160	7	0.641	1	Waist circumference
Lebanon	2017	Overdiagnosed	160	31	0.38	1	Waist circumference
Lebanon	2017	Consistent non-HTN	160	595	2.5e-06	0.00045	Waist circumference
Lesotho	2012	Missed	456	12	0.952	1	Waist circumference
Lesotho	2012	Overdiagnosed	456	82	0.000468	0.08424	Waist circumference
Lesotho	2012	Consistent non-HTN	456	943	8.17e-12	1.4706e-09	Waist circumference
Libya	2009	Missed	479	26	0.357	1	Waist circumference
Libya	2009	Overdiagnosed	479	124	0.25	1	Waist circumference
Libya	2009	Consistent non-HTN	479	779	1.62e-08	2.916e-06	Waist circumference
Malawi	2017	Missed	390	36	0.463	1	Waist circumference
Malawi	2017	Overdiagnosed	390	157	0.205	1	Waist circumference
Malawi	2017	Consistent non-HTN	390	2616	4.83e-08	8.694e-06	Waist circumference
Mongolia	2019	Missed	519	37	0.836	1	Waist circumference
Mongolia	2019	Overdiagnosed	519	148	0.004	0.72	Waist circumference
Mongolia	2019	Consistent non-HTN	519	3315	2.25e-43	4.05e-41	Waist circumference
Morocco	2017	Missed	712	51	0.425	1	Waist circumference
Morocco	2017	Overdiagnosed	712	266	0.008	1	Waist circumference
Morocco	2017	Consistent non-HTN	712	2511	1.12e-28	2.016e-26	Waist circumference
Myanmar	2014	Missed	1129	35	0.4	1	Waist circumference
Myanmar	2014	Overdiagnosed	1129	238	0.000135	0.0243	Waist circumference
Myanmar	2014	Consistent non-HTN	1129	4139	1.92e-37	3.456e-35	Waist circumference
Nauru	2016	Missed	121	15	0.387	1	Waist circumference
Nauru	2016	Overdiagnosed	121	34	9.61e-05	0.017298	Waist circumference
Nauru	2016	Consistent non-HTN	121	536	2.22e-09	3.996e-07	Waist circumference
Nepal	2019	Missed	1028	38	0.525	1	Waist circumference
Nepal	2019	Overdiagnosed	1028	259	0.071	1	Waist circumference
Nepal	2019	Consistent non-HTN	1028	3103	4.5e-22	8.1e-20	Waist circumference
Niue	2012	Missed	78	9	0.22	1	Waist circumference
Niue	2012	Overdiagnosed	78	47	0.05	1	Waist circumference
Niue	2012	Consistent non-HTN	78	358	7.66e-08	1.3788e-05	Waist circumference
Qatar	2012	Missed	128	10	0.364	1	Waist circumference
Qatar	2012	Overdiagnosed	128	57	0.427	1	Waist circumference
Qatar	2012	Consistent non-HTN	128	862	2.29e-07	4.122e-05	Waist circumference
Republic of Moldova	2013	Missed	668	22	4.51e-05	0.008118	Waist circumference
Republic of Moldova	2013	Overdiagnosed	668	142	1.35e-05	0.00243	Waist circumference
Republic of Moldova	2013	Consistent non-HTN	668	1263	9.3e-44	1.674e-41	Waist circumference
Rwanda	2013	Missed	993	43	0.039	1	Waist circumference
Rwanda	2013	Overdiagnosed	993	401	0.001	0.18	Waist circumference
Rwanda	2013	Consistent non-HTN	993	4209	5.98e-15	1.0764e-12	Waist circumference
Samoa	2013	Missed	235	16	0.905	1	Waist circumference
Samoa	2013	Overdiagnosed	235	79	0.047	1	Waist circumference
Samoa	2013	Consistent non-HTN	235	984	5.03e-23	9.054e-21	Waist circumference
Sao Tome and Principe	2019	Missed	241	24	0.234	1	Waist circumference
Sao Tome and Principe	2019	Overdiagnosed	241	102	0.196	1	Waist circumference
Sao Tome and Principe	2019	Consistent non-HTN	241	984	2.61e-07	4.698e-05	Waist circumference
Seychelles	2004	Missed	175	10	0.422	1	Waist circumference
Seychelles	2004	Overdiagnosed	175	70	0.205	1	Waist circumference
Seychelles	2004	Consistent non-HTN	175	594	3.14e-11	5.652e-09	Waist circumference
Solomon Islands	2015	Missed	245	14	0.692	1	Waist circumference
Solomon Islands	2015	Overdiagnosed	245	97	0.209	1	Waist circumference
Solomon Islands	2015	Consistent non-HTN	245	1066	2.31e-11	4.158e-09	Waist circumference
Sri Lanka	2015	Missed	699	25	0.009	1	Waist circumference
Sri Lanka	2015	Overdiagnosed	699	205	0.028	1	Waist circumference
Sri Lanka	2015	Consistent non-HTN	699	2252	2.6e-27	4.68e-25	Waist circumference
Sudan	2016	Missed	1663	100	7e-04	0.126	Waist circumference
Sudan	2016	Overdiagnosed	1663	474	2.26e-13	4.068e-11	Waist circumference
Sudan	2016	Consistent non-HTN	1663	3455	6.91e-79	1.2438e-76	Waist circumference
Tajikistan	2017	Missed	636	30	0.075	1	Waist circumference
Tajikistan	2017	Overdiagnosed	636	211	0.007	1	Waist circumference
Tajikistan	2017	Consistent non-HTN	636	1047	4.03e-22	7.254e-20	Waist circumference
Timor-Leste	2014	Missed	466	22	0.113	1	Waist circumference
Timor-Leste	2014	Overdiagnosed	466	109	0.948	1	Waist circumference
Timor-Leste	2014	Consistent non-HTN	466	1467	8.35e-07	0.0001503	Waist circumference
Togo	2011	Missed	244	15	0.319	1	Waist circumference
Togo	2011	Overdiagnosed	244	70	0.628	1	Waist circumference
Togo	2011	Consistent non-HTN	244	857	7.1e-05	0.01278	Waist circumference
Tokelau	2014	Missed	72	2	0.752	1	Waist circumference
Tokelau	2014	Overdiagnosed	72	30	0.758	1	Waist circumference
Tokelau	2014	Consistent non-HTN	72	309	8.52e-07	0.00015336	Waist circumference
Turkmenistan	2018	Missed	554	24	0.005	0.9	Waist circumference
Turkmenistan	2018	Overdiagnosed	554	228	2.38e-05	0.004284	Waist circumference
Turkmenistan	2018	Consistent non-HTN	554	2302	2.75e-35	4.95e-33	Waist circumference
Tuvalu	2015	Missed	320	15	0.011	1	Waist circumference
Tuvalu	2015	Overdiagnosed	320	66	0.001	0.18	Waist circumference
Tuvalu	2015	Consistent non-HTN	320	422	5.22e-26	9.396e-24	Waist circumference
Uganda	2014	Missed	647	31	0.286	1	Waist circumference
Uganda	2014	Overdiagnosed	647	235	0.002	0.36	Waist circumference
Uganda	2014	Consistent non-HTN	647	2063	9.12e-14	1.6416e-11	Waist circumference
United Republic of Tanzania	2012	Missed	491	16	0.649	1	Waist circumference
United Republic of Tanzania	2012	Overdiagnosed	491	128	0.03	1	Waist circumference
United Republic of Tanzania	2012	Consistent non-HTN	491	920	1.02e-12	1.836e-10	Waist circumference
Uruguay	2014	Missed	173	14	0.48	1	Waist circumference
Uruguay	2014	Overdiagnosed	173	50	0.2	1	Waist circumference
Uruguay	2014	Consistent non-HTN	173	638	2.39e-10	4.302e-08	Waist circumference
Vanuatu	2011	Missed	987	67	0.005	0.9	Waist circumference
Vanuatu	2011	Overdiagnosed	987	296	0.001	0.18	Waist circumference
Vanuatu	2011	Consistent non-HTN	987	2293	5.62e-09	1.0116e-06	Waist circumference
Vietnam	2015	Missed	346	13	0.098	1	Waist circumference
Vietnam	2015	Overdiagnosed	346	128	0.018	1	Waist circumference
Vietnam	2015	Consistent non-HTN	346	2030	3.75e-25	6.75e-23	Waist circumference
Zambia	2017	Missed	409	31	0.415	1	Waist circumference
Zambia	2017	Overdiagnosed	409	252	0.019	1	Waist circumference
Zambia	2017	Consistent non-HTN	409	2099	1.95e-09	3.51e-07	Waist circumference
Afghanistan	2018	Missed	471	36	0.012	1	FPG
Afghanistan	2018	Overdiagnosed	471	138	0.161	1	FPG
Afghanistan	2018	Consistent non-HTN	471	1905	2.72e-06	0.0004896	FPG
Algeria	2017	Missed	814	66	0.000265	0.0477	FPG
Algeria	2017	Overdiagnosed	814	303	0.014	1	FPG
Algeria	2017	Consistent non-HTN	814	3470	4.96e-10	8.928e-08	FPG
American Samoa	2004	Missed	367	26	2.81e-05	0.005058	FPG
American Samoa	2004	Overdiagnosed	367	98	0.284	1	FPG
American Samoa	2004	Consistent non-HTN	367	646	4.35e-05	0.00783	FPG
Armenia	2016	Missed	412	17	0.011	1	FPG
Armenia	2016	Overdiagnosed	412	63	0.003	0.54	FPG
Armenia	2016	Consistent non-HTN	412	713	4.84e-08	8.712e-06	FPG
Azerbaijan	2017	Missed	375	15	0.121	1	FPG
Azerbaijan	2017	Overdiagnosed	375	103	0.028	1	FPG
Azerbaijan	2017	Consistent non-HTN	375	1279	1.8e-05	0.00324	FPG
Bangladesh	2018	Missed	829	52	0.649	1	FPG
Bangladesh	2018	Overdiagnosed	829	209	0.062	1	FPG
Bangladesh	2018	Consistent non-HTN	829	4598	6.41e-11	1.1538e-08	FPG
Belarus	2017	Missed	703	24	0.362	1	FPG
Belarus	2017	Overdiagnosed	703	162	0.006	1	FPG
Belarus	2017	Consistent non-HTN	703	1855	7.96e-06	0.0014328	FPG
Benin	2015	Missed	1225	39	0.101	1	FPG
Benin	2015	Overdiagnosed	1225	301	0.013	1	FPG
Benin	2015	Consistent non-HTN	1225	2832	0.000111	0.01998	FPG
Bhutan	2019	Missed	885	47	0.135	1	FPG
Bhutan	2019	Overdiagnosed	885	239	0.237	1	FPG
Bhutan	2019	Consistent non-HTN	885	2978	1.23e-07	2.214e-05	FPG
Botswana	2014	Missed	450	26	0.008	1	FPG
Botswana	2014	Overdiagnosed	450	164	0.007	1	FPG
Botswana	2014	Consistent non-HTN	450	1591	0.022	1	FPG
British Virgin Islands	2009	Missed	50	6	0.05	1	FPG
British Virgin Islands	2009	Overdiagnosed	50	15	0.912	1	FPG
British Virgin Islands	2009	Consistent non-HTN	50	144	0.317	1	FPG
Brunei Darussalam	2016	Missed	189	8	0.547	1	FPG
Brunei Darussalam	2016	Overdiagnosed	189	76	0.883	1	FPG
Brunei Darussalam	2016	Consistent non-HTN	189	969	2.69e-07	4.842e-05	FPG
Cabo Verde	2007	Missed	248	14	0.015	1	FPG
Cabo Verde	2007	Overdiagnosed	248	71	0.739	1	FPG
Cabo Verde	2007	Consistent non-HTN	248	360	0.173	1	FPG
Cambodia	2010	Missed	328	31	0.031	1	FPG
Cambodia	2010	Overdiagnosed	328	205	0.304	1	FPG
Cambodia	2010	Consistent non-HTN	328	3839	2.64e-05	0.004752	FPG
Comoros	2011	Missed	299	13	3.75e-05	0.00675	FPG
Comoros	2011	Overdiagnosed	299	95	0.06	1	FPG
Comoros	2011	Consistent non-HTN	299	732	0.019	1	FPG
Cook Islands	2015	Missed	111	11	0.432	1	FPG
Cook Islands	2015	Overdiagnosed	111	55	0.062	1	FPG
Cook Islands	2015	Consistent non-HTN	111	390	0.002	0.36	FPG
Ecuador	2018	Missed	292	47	0.769	1	FPG
Ecuador	2018	Overdiagnosed	292	140	0.03	1	FPG
Ecuador	2018	Consistent non-HTN	292	2693	0.000133	0.02394	FPG
Eritrea	2010	Missed	452	34	0.367	1	FPG
Eritrea	2010	Overdiagnosed	452	181	0.000227	0.04086	FPG
Eritrea	2010	Consistent non-HTN	452	3485	1.61e-05	0.002898	FPG
Eswatini	2014	Missed	390	21	0.214	1	FPG
Eswatini	2014	Overdiagnosed	390	125	0.264	1	FPG
Eswatini	2014	Consistent non-HTN	390	1223	0.007	1	FPG
Ethiopia	2015	Missed	1179	99	0.927	1	FPG
Ethiopia	2015	Overdiagnosed	1179	526	0.003	0.54	FPG
Ethiopia	2015	Consistent non-HTN	1179	5627	1.18e-06	0.0002124	FPG
Georgia	2016	Missed	466	12	0.005	0.9	FPG
Georgia	2016	Overdiagnosed	466	107	0.107	1	FPG
Georgia	2016	Consistent non-HTN	466	1270	3.35e-07	6.03e-05	FPG
Guyana	2016	Missed	96	5	0.531	1	FPG
Guyana	2016	Overdiagnosed	96	26	0.43	1	FPG
Guyana	2016	Consistent non-HTN	96	445	0.014	1	FPG
Iraq	2015	Missed	1114	17	0.955	1	FPG
Iraq	2015	Overdiagnosed	1114	116	0.692	1	FPG
Iraq	2015	Consistent non-HTN	1114	1919	1.38e-13	2.484e-11	FPG
Jordan	2019	Missed	289	22	0.402	1	FPG
Jordan	2019	Overdiagnosed	289	94	0.042	1	FPG
Jordan	2019	Consistent non-HTN	289	1915	6.06e-06	0.0010908	FPG
Kenya	2015	Missed	754	30	0.268	1	FPG
Kenya	2015	Overdiagnosed	754	277	0.021	1	FPG
Kenya	2015	Consistent non-HTN	754	2402	0.000145	0.0261	FPG
Kiribati	2016	Missed	254	20	0.565	1	FPG
Kiribati	2016	Overdiagnosed	254	78	0.878	1	FPG
Kiribati	2016	Consistent non-HTN	254	614	0.014	1	FPG
Kuwait	2014	Missed	163	2	0.105	1	FPG
Kuwait	2014	Overdiagnosed	163	38	0.702	1	FPG
Kuwait	2014	Consistent non-HTN	163	1258	0.006	1	FPG
Kyrgyzstan	2013	Missed	637	36	0.002	0.36	FPG
Kyrgyzstan	2013	Overdiagnosed	637	162	0.329	1	FPG
Kyrgyzstan	2013	Consistent non-HTN	637	980	6.22e-05	0.011196	FPG
Lao People's Democratic Republic	2013	Missed	238	16	0.028	1	FPG
Lao People's Democratic Republic	2013	Overdiagnosed	238	121	0.192	1	FPG
Lao People's Democratic Republic	2013	Consistent non-HTN	238	1781	0.004	0.72	FPG
Lebanon	2017	Missed	160	7	0.721	1	FPG
Lebanon	2017	Overdiagnosed	160	31	1.36e-05	0.002448	FPG
Lebanon	2017	Consistent non-HTN	160	595	0.000124	0.02232	FPG
Lesotho	2012	Missed	456	12	0.132	1	FPG
Lesotho	2012	Overdiagnosed	456	82	0.774	1	FPG
Lesotho	2012	Consistent non-HTN	456	943	0.003	0.54	FPG
Libya	2009	Missed	479	26	0.396	1	FPG
Libya	2009	Overdiagnosed	479	124	0.137	1	FPG
Libya	2009	Consistent non-HTN	479	779	2.91e-09	5.238e-07	FPG
Malawi	2017	Missed	390	36	0.804	1	FPG
Malawi	2017	Overdiagnosed	390	157	0.819	1	FPG
Malawi	2017	Consistent non-HTN	390	2616	0.028	1	FPG
Mongolia	2019	Missed	519	37	0.701	1	FPG
Mongolia	2019	Overdiagnosed	519	148	0.034	1	FPG
Mongolia	2019	Consistent non-HTN	519	3315	2.48e-06	0.0004464	FPG
Morocco	2017	Missed	712	51	0.785	1	FPG
Morocco	2017	Overdiagnosed	712	266	0.024	1	FPG
Morocco	2017	Consistent non-HTN	712	2511	4.02e-10	7.236e-08	FPG
Myanmar	2014	Missed	1129	35	0.403	1	FPG
Myanmar	2014	Overdiagnosed	1129	238	0.000323	0.05814	FPG
Myanmar	2014	Consistent non-HTN	1129	4139	1.28e-14	2.304e-12	FPG
Nauru	2016	Missed	121	15	0.478	1	FPG
Nauru	2016	Overdiagnosed	121	34	0.492	1	FPG
Nauru	2016	Consistent non-HTN	121	536	0.02	1	FPG
Nepal	2019	Missed	1028	38	0.884	1	FPG
Nepal	2019	Overdiagnosed	1028	259	0.023	1	FPG
Nepal	2019	Consistent non-HTN	1028	3103	3.55e-05	0.00639	FPG
Niue	2012	Missed	78	9	0.752	1	FPG
Niue	2012	Overdiagnosed	78	47	0.193	1	FPG
Niue	2012	Consistent non-HTN	78	358	0.027	1	FPG
Qatar	2012	Missed	128	10	0.04	1	FPG
Qatar	2012	Overdiagnosed	128	57	0.195	1	FPG
Qatar	2012	Consistent non-HTN	128	862	0.311	1	FPG
Republic of Moldova	2013	Missed	668	22	0.009	1	FPG
Republic of Moldova	2013	Overdiagnosed	668	142	0.03	1	FPG
Republic of Moldova	2013	Consistent non-HTN	668	1263	4.37e-06	0.0007866	FPG
Rwanda	2013	Missed	993	43	0.268	1	FPG
Rwanda	2013	Overdiagnosed	993	401	0.84	1	FPG
Rwanda	2013	Consistent non-HTN	993	4209	0.027	1	FPG
Samoa	2013	Missed	235	16	0.018	1	FPG
Samoa	2013	Overdiagnosed	235	79	0.642	1	FPG
Samoa	2013	Consistent non-HTN	235	984	0.000126	0.02268	FPG
Sao Tome and Principe	2019	Missed	241	24	0.777	1	FPG
Sao Tome and Principe	2019	Overdiagnosed	241	102	0.646	1	FPG
Sao Tome and Principe	2019	Consistent non-HTN	241	984	0.052	1	FPG
Seychelles	2004	Missed	175	10	0.000203	0.03654	FPG
Seychelles	2004	Overdiagnosed	175	70	0.153	1	FPG
Seychelles	2004	Consistent non-HTN	175	594	0.00042	0.0756	FPG
Solomon Islands	2015	Missed	245	14	0.053	1	FPG
Solomon Islands	2015	Overdiagnosed	245	97	0.912	1	FPG
Solomon Islands	2015	Consistent non-HTN	245	1066	0.000468	0.08424	FPG
Sri Lanka	2015	Missed	699	25	0.001	0.18	FPG
Sri Lanka	2015	Overdiagnosed	699	205	0.008	1	FPG
Sri Lanka	2015	Consistent non-HTN	699	2252	2.7e-06	0.000486	FPG
Sudan	2016	Missed	1663	100	0.14	1	FPG
Sudan	2016	Overdiagnosed	1663	474	0.004	0.72	FPG
Sudan	2016	Consistent non-HTN	1663	3455	2.39e-21	4.302e-19	FPG
Tajikistan	2017	Missed	636	30	0.006	1	FPG
Tajikistan	2017	Overdiagnosed	636	211	0.073	1	FPG
Tajikistan	2017	Consistent non-HTN	636	1047	0.001	0.18	FPG
Timor-Leste	2014	Missed	466	22	0.993	1	FPG
Timor-Leste	2014	Overdiagnosed	466	109	0.12	1	FPG
Timor-Leste	2014	Consistent non-HTN	466	1467	0.495	1	FPG
Togo	2011	Missed	244	15	0.33	1	FPG
Togo	2011	Overdiagnosed	244	70	0.863	1	FPG
Togo	2011	Consistent non-HTN	244	857	0.046	1	FPG
Tokelau	2014	Missed	72	2	0.635	1	FPG
Tokelau	2014	Overdiagnosed	72	30	0.793	1	FPG
Tokelau	2014	Consistent non-HTN	72	309	0.095	1	FPG
Turkmenistan	2018	Missed	554	24	0.631	1	FPG
Turkmenistan	2018	Overdiagnosed	554	228	0.000674	0.12132	FPG
Turkmenistan	2018	Consistent non-HTN	554	2302	3.42e-08	6.156e-06	FPG
Tuvalu	2015	Missed	320	15	0.005	0.9	FPG
Tuvalu	2015	Overdiagnosed	320	66	0.007	1	FPG
Tuvalu	2015	Consistent non-HTN	320	422	0.035	1	FPG
Uganda	2014	Missed	647	31	0.075	1	FPG
Uganda	2014	Overdiagnosed	647	235	0.637	1	FPG
Uganda	2014	Consistent non-HTN	647	2063	0.001	0.18	FPG
United Republic of Tanzania	2012	Missed	491	16	0.976	1	FPG
United Republic of Tanzania	2012	Overdiagnosed	491	128	0.918	1	FPG
United Republic of Tanzania	2012	Consistent non-HTN	491	920	0.163	1	FPG
Uruguay	2014	Missed	173	14	0.159	1	FPG
Uruguay	2014	Overdiagnosed	173	50	0.109	1	FPG
Uruguay	2014	Consistent non-HTN	173	638	0.002	0.36	FPG
Vanuatu	2011	Missed	987	67	0.866	1	FPG
Vanuatu	2011	Overdiagnosed	987	296	0.158	1	FPG
Vanuatu	2011	Consistent non-HTN	987	2293	1.46e-09	2.628e-07	FPG
Vietnam	2015	Missed	346	13	0.015	1	FPG
Vietnam	2015	Overdiagnosed	346	128	0.035	1	FPG
Vietnam	2015	Consistent non-HTN	346	2030	1.97e-06	0.0003546	FPG
Zambia	2017	Missed	409	31	0.035	1	FPG
Zambia	2017	Overdiagnosed	409	252	0.002	0.36	FPG
Zambia	2017	Consistent non-HTN	409	2099	2.55e-06	0.000459	FPG
Afghanistan	2018	Missed	471	36	0.121	1	Total Cholesterol
Afghanistan	2018	Overdiagnosed	471	138	0.004	0.72	Total Cholesterol
Afghanistan	2018	Consistent non-HTN	471	1905	6.4e-12	1.152e-09	Total Cholesterol
Algeria	2017	Missed	814	66	0.325	1	Total Cholesterol
Algeria	2017	Overdiagnosed	814	303	0.143	1	Total Cholesterol
Algeria	2017	Consistent non-HTN	814	3470	3.87e-17	6.966e-15	Total Cholesterol
American Samoa	2004	Missed	367	26	0.479	1	Total Cholesterol
American Samoa	2004	Overdiagnosed	367	98	0.89	1	Total Cholesterol
American Samoa	2004	Consistent non-HTN	367	646	1.69e-05	0.003042	Total Cholesterol
Armenia	2016	Missed	412	17	0.063	1	Total Cholesterol
Armenia	2016	Overdiagnosed	412	63	0.052	1	Total Cholesterol
Armenia	2016	Consistent non-HTN	412	713	2.31e-15	4.158e-13	Total Cholesterol
Azerbaijan	2017	Missed	375	15	0.019	1	Total Cholesterol
Azerbaijan	2017	Overdiagnosed	375	103	0.165	1	Total Cholesterol
Azerbaijan	2017	Consistent non-HTN	375	1279	6.23e-08	1.1214e-05	Total Cholesterol
Bangladesh	2018	Missed	829	52	0.299	1	Total Cholesterol
Bangladesh	2018	Overdiagnosed	829	209	0.003	0.54	Total Cholesterol
Bangladesh	2018	Consistent non-HTN	829	4598	4.74e-26	8.532e-24	Total Cholesterol
Belarus	2017	Missed	703	24	0.007	1	Total Cholesterol
Belarus	2017	Overdiagnosed	703	162	0.000203	0.03654	Total Cholesterol
Belarus	2017	Consistent non-HTN	703	1855	1e-22	1.8e-20	Total Cholesterol
Benin	2015	Missed	1225	39	0.003	0.54	Total Cholesterol
Benin	2015	Overdiagnosed	1225	301	1.1e-05	0.00198	Total Cholesterol
Benin	2015	Consistent non-HTN	1225	2832	9.45e-18	1.701e-15	Total Cholesterol
Bhutan	2019	Missed	885	47	0.641	1	Total Cholesterol
Bhutan	2019	Overdiagnosed	885	239	5.2e-06	0.000936	Total Cholesterol
Bhutan	2019	Consistent non-HTN	885	2978	1.34e-24	2.412e-22	Total Cholesterol
Botswana	2014	Missed	450	26	0.04	1	Total Cholesterol
Botswana	2014	Overdiagnosed	450	164	0.004	0.72	Total Cholesterol
Botswana	2014	Consistent non-HTN	450	1591	6.34e-09	1.1412e-06	Total Cholesterol
British Virgin Islands	2009	Missed	50	6	0.594	1	Total Cholesterol
British Virgin Islands	2009	Overdiagnosed	50	15	0.396	1	Total Cholesterol
British Virgin Islands	2009	Consistent non-HTN	50	144	0.145	1	Total Cholesterol
Brunei Darussalam	2016	Missed	189	8	0.9	1	Total Cholesterol
Brunei Darussalam	2016	Overdiagnosed	189	76	0.059	1	Total Cholesterol
Brunei Darussalam	2016	Consistent non-HTN	189	969	2.89e-07	5.202e-05	Total Cholesterol
Cabo Verde	2007	Missed	248	14	3.24e-07	5.832e-05	Total Cholesterol
Cabo Verde	2007	Overdiagnosed	248	71	0.633	1	Total Cholesterol
Cabo Verde	2007	Consistent non-HTN	248	360	0.003	0.54	Total Cholesterol
Cambodia	2010	Missed	328	31	0.325	1	Total Cholesterol
Cambodia	2010	Overdiagnosed	328	205	0.049	1	Total Cholesterol
Cambodia	2010	Consistent non-HTN	328	3839	4.73e-06	0.0008514	Total Cholesterol
Comoros	2011	Missed	299	13	0.314	1	Total Cholesterol
Comoros	2011	Overdiagnosed	299	95	0.244	1	Total Cholesterol
Comoros	2011	Consistent non-HTN	299	732	7.68e-06	0.0013824	Total Cholesterol
Cook Islands	2015	Missed	111	11	0.000242	0.04356	Total Cholesterol
Cook Islands	2015	Overdiagnosed	111	55	0.012	1	Total Cholesterol
Cook Islands	2015	Consistent non-HTN	111	390	0.002	0.36	Total Cholesterol
Ecuador	2018	Missed	292	47	0.234	1	Total Cholesterol
Ecuador	2018	Overdiagnosed	292	140	0.086	1	Total Cholesterol
Ecuador	2018	Consistent non-HTN	292	2693	9.13e-05	0.016434	Total Cholesterol
Eritrea	2010	Missed	452	34	0.624	1	Total Cholesterol
Eritrea	2010	Overdiagnosed	452	181	0.008	1	Total Cholesterol
Eritrea	2010	Consistent non-HTN	452	3485	8.52e-11	1.5336e-08	Total Cholesterol
Eswatini	2014	Missed	390	21	0.465	1	Total Cholesterol
Eswatini	2014	Overdiagnosed	390	125	0.00022	0.0396	Total Cholesterol
Eswatini	2014	Consistent non-HTN	390	1223	9.22e-10	1.6596e-07	Total Cholesterol
Ethiopia	2015	Missed	1179	99	0.035	1	Total Cholesterol
Ethiopia	2015	Overdiagnosed	1179	526	1.05e-07	1.89e-05	Total Cholesterol
Ethiopia	2015	Consistent non-HTN	1179	5627	5.41e-32	9.738e-30	Total Cholesterol
Georgia	2016	Missed	466	12	0.26	1	Total Cholesterol
Georgia	2016	Overdiagnosed	466	107	0.382	1	Total Cholesterol
Georgia	2016	Consistent non-HTN	466	1270	4.48e-07	8.064e-05	Total Cholesterol
Guyana	2016	Missed	96	5	0.583	1	Total Cholesterol
Guyana	2016	Overdiagnosed	96	26	0.185	1	Total Cholesterol
Guyana	2016	Consistent non-HTN	96	445	0.119	1	Total Cholesterol
Iraq	2015	Missed	1114	17	0.979	1	Total Cholesterol
Iraq	2015	Overdiagnosed	1114	116	0.891	1	Total Cholesterol
Iraq	2015	Consistent non-HTN	1114	1919	9.3e-17	1.674e-14	Total Cholesterol
Jordan	2019	Missed	289	22	0.386	1	Total Cholesterol
Jordan	2019	Overdiagnosed	289	94	0.000477	0.08586	Total Cholesterol
Jordan	2019	Consistent non-HTN	289	1915	1.96e-13	3.528e-11	Total Cholesterol
Kenya	2015	Missed	754	30	0.341	1	Total Cholesterol
Kenya	2015	Overdiagnosed	754	277	0.001	0.18	Total Cholesterol
Kenya	2015	Consistent non-HTN	754	2402	2.61e-13	4.698e-11	Total Cholesterol
Kiribati	2016	Missed	254	20	0.919	1	Total Cholesterol
Kiribati	2016	Overdiagnosed	254	78	0.565	1	Total Cholesterol
Kiribati	2016	Consistent non-HTN	254	614	0.084	1	Total Cholesterol
Kuwait	2014	Missed	163	2	0.282	1	Total Cholesterol
Kuwait	2014	Overdiagnosed	163	38	0.697	1	Total Cholesterol
Kuwait	2014	Consistent non-HTN	163	1258	6.92e-06	0.0012456	Total Cholesterol
Kyrgyzstan	2013	Missed	637	36	0.438	1	Total Cholesterol
Kyrgyzstan	2013	Overdiagnosed	637	162	0.033	1	Total Cholesterol
Kyrgyzstan	2013	Consistent non-HTN	637	980	5.39e-10	9.702e-08	Total Cholesterol
Lao People's Democratic Republic	2013	Missed	238	16	0.127	1	Total Cholesterol
Lao People's Democratic Republic	2013	Overdiagnosed	238	121	0.065	1	Total Cholesterol
Lao People's Democratic Republic	2013	Consistent non-HTN	238	1781	4.75e-15	8.55e-13	Total Cholesterol
Lebanon	2017	Missed	160	7	0.139	1	Total Cholesterol
Lebanon	2017	Overdiagnosed	160	31	0.86	1	Total Cholesterol
Lebanon	2017	Consistent non-HTN	160	595	0.04	1	Total Cholesterol
Lesotho	2012	Missed	456	12	0.4	1	Total Cholesterol
Lesotho	2012	Overdiagnosed	456	82	0.307	1	Total Cholesterol
Lesotho	2012	Consistent non-HTN	456	943	1.05e-13	1.89e-11	Total Cholesterol
Libya	2009	Missed	479	26	0.847	1	Total Cholesterol
Libya	2009	Overdiagnosed	479	124	0.193	1	Total Cholesterol
Libya	2009	Consistent non-HTN	479	779	1.22e-07	2.196e-05	Total Cholesterol
Malawi	2017	Missed	390	36	0.238	1	Total Cholesterol
Malawi	2017	Overdiagnosed	390	157	0.052	1	Total Cholesterol
Malawi	2017	Consistent non-HTN	390	2616	1.27e-11	2.286e-09	Total Cholesterol
Mongolia	2019	Missed	519	37	0.295	1	Total Cholesterol
Mongolia	2019	Overdiagnosed	519	148	0.182	1	Total Cholesterol
Mongolia	2019	Consistent non-HTN	519	3315	1.12e-14	2.016e-12	Total Cholesterol
Morocco	2017	Missed	712	51	0.56	1	Total Cholesterol
Morocco	2017	Overdiagnosed	712	266	0.07	1	Total Cholesterol
Morocco	2017	Consistent non-HTN	712	2511	3.13e-08	5.634e-06	Total Cholesterol
Myanmar	2014	Missed	1129	35	0.73	1	Total Cholesterol
Myanmar	2014	Overdiagnosed	1129	238	0.007	1	Total Cholesterol
Myanmar	2014	Consistent non-HTN	1129	4139	2.06e-19	3.708e-17	Total Cholesterol
Nauru	2016	Missed	121	15	0.399	1	Total Cholesterol
Nauru	2016	Overdiagnosed	121	34	0.016	1	Total Cholesterol
Nauru	2016	Consistent non-HTN	121	536	0.016	1	Total Cholesterol
Nepal	2019	Missed	1028	38	0.007	1	Total Cholesterol
Nepal	2019	Overdiagnosed	1028	259	0.002	0.36	Total Cholesterol
Nepal	2019	Consistent non-HTN	1028	3103	5.16e-18	9.288e-16	Total Cholesterol
Niue	2012	Missed	78	9	0.022	1	Total Cholesterol
Niue	2012	Overdiagnosed	78	47	0.963	1	Total Cholesterol
Niue	2012	Consistent non-HTN	78	358	0.000924	0.16632	Total Cholesterol
Qatar	2012	Missed	128	10	0.226	1	Total Cholesterol
Qatar	2012	Overdiagnosed	128	57	0.117	1	Total Cholesterol
Qatar	2012	Consistent non-HTN	128	862	0.761	1	Total Cholesterol
Republic of Moldova	2013	Missed	668	22	0.654	1	Total Cholesterol
Republic of Moldova	2013	Overdiagnosed	668	142	0.173	1	Total Cholesterol
Republic of Moldova	2013	Consistent non-HTN	668	1263	1.43e-10	2.574e-08	Total Cholesterol
Rwanda	2013	Missed	993	43	0.044	1	Total Cholesterol
Rwanda	2013	Overdiagnosed	993	401	0.005	0.9	Total Cholesterol
Rwanda	2013	Consistent non-HTN	993	4209	1.75e-12	3.15e-10	Total Cholesterol
Samoa	2013	Missed	235	16	0.84	1	Total Cholesterol
Samoa	2013	Overdiagnosed	235	79	0.979	1	Total Cholesterol
Samoa	2013	Consistent non-HTN	235	984	8.88e-05	0.015984	Total Cholesterol
Sao Tome and Principe	2019	Missed	241	24	0.943	1	Total Cholesterol
Sao Tome and Principe	2019	Overdiagnosed	241	102	0.741	1	Total Cholesterol
Sao Tome and Principe	2019	Consistent non-HTN	241	984	0.003	0.54	Total Cholesterol
Seychelles	2004	Missed	175	10	0.276	1	Total Cholesterol
Seychelles	2004	Overdiagnosed	175	70	0.135	1	Total Cholesterol
Seychelles	2004	Consistent non-HTN	175	594	0.004	0.72	Total Cholesterol
Solomon Islands	2015	Missed	245	14	0.649	1	Total Cholesterol
Solomon Islands	2015	Overdiagnosed	245	97	0.4	1	Total Cholesterol
Solomon Islands	2015	Consistent non-HTN	245	1066	2e-05	0.0036	Total Cholesterol
Sri Lanka	2015	Missed	699	25	0.000746	0.13428	Total Cholesterol
Sri Lanka	2015	Overdiagnosed	699	205	0.084	1	Total Cholesterol
Sri Lanka	2015	Consistent non-HTN	699	2252	4.33e-07	7.794e-05	Total Cholesterol
Sudan	2016	Missed	1663	100	5.85e-05	0.01053	Total Cholesterol
Sudan	2016	Overdiagnosed	1663	474	8.19e-07	0.00014742	Total Cholesterol
Sudan	2016	Consistent non-HTN	1663	3455	1.73e-29	3.114e-27	Total Cholesterol
Tajikistan	2017	Missed	636	30	0.919	1	Total Cholesterol
Tajikistan	2017	Overdiagnosed	636	211	0.045	1	Total Cholesterol
Tajikistan	2017	Consistent non-HTN	636	1047	8.72e-16	1.5696e-13	Total Cholesterol
Timor-Leste	2014	Missed	466	22	0.121	1	Total Cholesterol
Timor-Leste	2014	Overdiagnosed	466	109	0.025	1	Total Cholesterol
Timor-Leste	2014	Consistent non-HTN	466	1467	1.7e-06	0.000306	Total Cholesterol
Togo	2011	Missed	244	15	0.454	1	Total Cholesterol
Togo	2011	Overdiagnosed	244	70	0.375	1	Total Cholesterol
Togo	2011	Consistent non-HTN	244	857	0.048	1	Total Cholesterol
Tokelau	2014	Missed	72	2	0.961	1	Total Cholesterol
Tokelau	2014	Overdiagnosed	72	30	0.527	1	Total Cholesterol
Tokelau	2014	Consistent non-HTN	72	309	0.005	0.9	Total Cholesterol
Turkmenistan	2018	Missed	554	24	0.787	1	Total Cholesterol
Turkmenistan	2018	Overdiagnosed	554	228	0.011	1	Total Cholesterol
Turkmenistan	2018	Consistent non-HTN	554	2302	0.027	1	Total Cholesterol
Tuvalu	2015	Missed	320	15	0.124	1	Total Cholesterol
Tuvalu	2015	Overdiagnosed	320	66	0.054	1	Total Cholesterol
Tuvalu	2015	Consistent non-HTN	320	422	7.95e-05	0.01431	Total Cholesterol
Uganda	2014	Missed	647	31	0.86	1	Total Cholesterol
Uganda	2014	Overdiagnosed	647	235	0.000222	0.03996	Total Cholesterol
Uganda	2014	Consistent non-HTN	647	2063	3.75e-12	6.75e-10	Total Cholesterol
United Republic of Tanzania	2012	Missed	491	16	0.9	1	Total Cholesterol
United Republic of Tanzania	2012	Overdiagnosed	491	128	0.001	0.18	Total Cholesterol
United Republic of Tanzania	2012	Consistent non-HTN	491	920	3.8e-12	6.84e-10	Total Cholesterol
Uruguay	2014	Missed	173	14	0.219	1	Total Cholesterol
Uruguay	2014	Overdiagnosed	173	50	0.823	1	Total Cholesterol
Uruguay	2014	Consistent non-HTN	173	638	0.082	1	Total Cholesterol
Vanuatu	2011	Missed	987	67	0.106	1	Total Cholesterol
Vanuatu	2011	Overdiagnosed	987	296	0.062	1	Total Cholesterol
Vanuatu	2011	Consistent non-HTN	987	2293	7.63e-14	1.3734e-11	Total Cholesterol
Vietnam	2015	Missed	346	13	0.005	0.9	Total Cholesterol
Vietnam	2015	Overdiagnosed	346	128	0.033	1	Total Cholesterol
Vietnam	2015	Consistent non-HTN	346	2030	1.14e-10	2.052e-08	Total Cholesterol
Zambia	2017	Missed	409	31	0.491	1	Total Cholesterol
Zambia	2017	Overdiagnosed	409	252	5.39e-05	0.009702	Total Cholesterol
Zambia	2017	Consistent non-HTN	409	2099	4.18e-08	7.524e-06	Total Cholesterol
Afghanistan	2018	Missed	471	36	3.26e-27	5.2812e-25	10-year CV risk WHO
Afghanistan	2018	Overdiagnosed	471	138	6.53e-12	1.05786e-09	10-year CV risk WHO
Afghanistan	2018	Consistent non-HTN	471	1905	1.14e-38	1.8468e-36	10-year CV risk WHO
Algeria	2017	Missed	814	66	4.08e-10	6.6096e-08	10-year CV risk WHO
Algeria	2017	Overdiagnosed	814	303	6.43e-27	1.04166e-24	10-year CV risk WHO
Algeria	2017	Consistent non-HTN	814	3470	7.56e-91	1.22472e-88	10-year CV risk WHO
American Samoa	2004	Missed	367	26	5.01e-09	8.1162e-07	10-year CV risk WHO
American Samoa	2004	Overdiagnosed	367	98	9.82e-05	0.0159084	10-year CV risk WHO
American Samoa	2004	Consistent non-HTN	367	646	5.49e-22	8.8938e-20	10-year CV risk WHO
Armenia	2016	Missed	412	17	0.000686	0.111132	10-year CV risk WHO
Armenia	2016	Overdiagnosed	412	63	4.34e-06	0.00070308	10-year CV risk WHO
Armenia	2016	Consistent non-HTN	412	713	3.28e-30	5.3136e-28	10-year CV risk WHO
Azerbaijan	2017	Missed	375	15	6.66e-12	1.07892e-09	10-year CV risk WHO
Azerbaijan	2017	Overdiagnosed	375	103	5.76e-06	0.00093312	10-year CV risk WHO
Azerbaijan	2017	Consistent non-HTN	375	1279	2.12e-24	3.4344e-22	10-year CV risk WHO
Bangladesh	2018	Missed	829	52	0.004	0.648	10-year CV risk WHO
Bangladesh	2018	Overdiagnosed	829	209	3.86e-14	6.2532e-12	10-year CV risk WHO
Bangladesh	2018	Consistent non-HTN	829	4598	1.2e-44	1.944e-42	10-year CV risk WHO
Belarus	2017	Missed	703	24	9.66e-09	1.56492e-06	10-year CV risk WHO
Belarus	2017	Overdiagnosed	703	162	5.76e-16	9.3312e-14	10-year CV risk WHO
Belarus	2017	Consistent non-HTN	703	1855	1.83e-77	2.9646e-75	10-year CV risk WHO
Benin	2015	Missed	1225	39	3.06e-05	0.0049572	10-year CV risk WHO
Benin	2015	Overdiagnosed	1225	301	2.75e-32	4.455e-30	10-year CV risk WHO
Benin	2015	Consistent non-HTN	1225	2832	1.93e-78	3.1266e-76	10-year CV risk WHO
Bhutan	2019	Missed	885	47	0.171	1	10-year CV risk WHO
Bhutan	2019	Overdiagnosed	885	239	3.89e-11	6.3018e-09	10-year CV risk WHO
Bhutan	2019	Consistent non-HTN	885	2978	8.81e-68	1.42722e-65	10-year CV risk WHO
Botswana	2014	Missed	450	26	0.000238	0.038556	10-year CV risk WHO
Botswana	2014	Overdiagnosed	450	164	3.84e-08	6.2208e-06	10-year CV risk WHO
Botswana	2014	Consistent non-HTN	450	1591	1.11e-29	1.7982e-27	10-year CV risk WHO
Brunei Darussalam	2016	Missed	189	8	0.739	1	10-year CV risk WHO
Brunei Darussalam	2016	Overdiagnosed	189	76	6.93e-06	0.00112266	10-year CV risk WHO
Brunei Darussalam	2016	Consistent non-HTN	189	969	1.05e-26	1.701e-24	10-year CV risk WHO
Cabo Verde	2007	Missed	248	14	1.14e-07	1.8468e-05	10-year CV risk WHO
Cabo Verde	2007	Overdiagnosed	248	71	5.36e-07	8.6832e-05	10-year CV risk WHO
Cabo Verde	2007	Consistent non-HTN	248	360	8.71e-20	1.41102e-17	10-year CV risk WHO
Cambodia	2010	Missed	328	31	1.15e-06	0.0001863	10-year CV risk WHO
Cambodia	2010	Overdiagnosed	328	205	1.25e-16	2.025e-14	10-year CV risk WHO
Cambodia	2010	Consistent non-HTN	328	3839	1.36e-38	2.2032e-36	10-year CV risk WHO
Comoros	2011	Missed	299	13	0.033	1	10-year CV risk WHO
Comoros	2011	Overdiagnosed	299	95	6.38e-08	1.03356e-05	10-year CV risk WHO
Comoros	2011	Consistent non-HTN	299	732	4.38e-27	7.0956e-25	10-year CV risk WHO
Ecuador	2018	Missed	292	47	0.073	1	10-year CV risk WHO
Ecuador	2018	Overdiagnosed	292	140	4.51e-09	7.3062e-07	10-year CV risk WHO
Ecuador	2018	Consistent non-HTN	292	2693	6.8e-31	1.1016e-28	10-year CV risk WHO
Eritrea	2010	Missed	452	34	0.103	1	10-year CV risk WHO
Eritrea	2010	Overdiagnosed	452	181	5.35e-18	8.667e-16	10-year CV risk WHO
Eritrea	2010	Consistent non-HTN	452	3485	7.12e-56	1.15344e-53	10-year CV risk WHO
Eswatini	2014	Missed	390	21	0.08	1	10-year CV risk WHO
Eswatini	2014	Overdiagnosed	390	125	1.18e-14	1.9116e-12	10-year CV risk WHO
Eswatini	2014	Consistent non-HTN	390	1223	3.71e-29	6.0102e-27	10-year CV risk WHO
Ethiopia	2015	Missed	1179	99	2.74e-05	0.0044388	10-year CV risk WHO
Ethiopia	2015	Overdiagnosed	1179	526	5.64e-38	9.1368e-36	10-year CV risk WHO
Ethiopia	2015	Consistent non-HTN	1179	5627	9.48e-67	1.53576e-64	10-year CV risk WHO
Georgia	2016	Missed	466	12	7.23e-06	0.00117126	10-year CV risk WHO
Georgia	2016	Overdiagnosed	466	107	5.42e-13	8.7804e-11	10-year CV risk WHO
Georgia	2016	Consistent non-HTN	466	1270	8.04e-28	1.30248e-25	10-year CV risk WHO
Guyana	2016	Missed	96	5	0.257	1	10-year CV risk WHO
Guyana	2016	Overdiagnosed	96	26	0.103	1	10-year CV risk WHO
Guyana	2016	Consistent non-HTN	96	445	1.8e-10	2.916e-08	10-year CV risk WHO
Iraq	2015	Missed	1114	17	0.81	1	10-year CV risk WHO
Iraq	2015	Overdiagnosed	1114	116	6e-11	9.72e-09	10-year CV risk WHO
Iraq	2015	Consistent non-HTN	1114	1919	2.4e-108	3.888e-106	10-year CV risk WHO
Jordan	2019	Missed	289	22	2.41e-05	0.0039042	10-year CV risk WHO
Jordan	2019	Overdiagnosed	289	94	9.61e-07	0.000155682	10-year CV risk WHO
Jordan	2019	Consistent non-HTN	289	1915	2.15e-31	3.483e-29	10-year CV risk WHO
Kenya	2015	Missed	754	30	0.000326	0.052812	10-year CV risk WHO
Kenya	2015	Overdiagnosed	754	277	6.95e-29	1.1259e-26	10-year CV risk WHO
Kenya	2015	Consistent non-HTN	754	2402	2.1e-60	3.402e-58	10-year CV risk WHO
Kiribati	2016	Missed	254	20	0.00086	0.13932	10-year CV risk WHO
Kiribati	2016	Overdiagnosed	254	78	0.029	1	10-year CV risk WHO
Kiribati	2016	Consistent non-HTN	254	614	7.92e-18	1.28304e-15	10-year CV risk WHO
Kuwait	2014	Missed	163	2	0.125	1	10-year CV risk WHO
Kuwait	2014	Overdiagnosed	163	38	0.995	1	10-year CV risk WHO
Kuwait	2014	Consistent non-HTN	163	1258	1.29e-11	2.0898e-09	10-year CV risk WHO
Kyrgyzstan	2013	Missed	637	36	8.13e-06	0.00131706	10-year CV risk WHO
Kyrgyzstan	2013	Overdiagnosed	637	162	3.56e-08	5.7672e-06	10-year CV risk WHO
Kyrgyzstan	2013	Consistent non-HTN	637	980	3.54e-30	5.7348e-28	10-year CV risk WHO
Lao People's Democratic Republic	2013	Missed	238	16	0.096	1	10-year CV risk WHO
Lao People's Democratic Republic	2013	Overdiagnosed	238	121	0.000173	0.028026	10-year CV risk WHO
Lao People's Democratic Republic	2013	Consistent non-HTN	238	1781	2.73e-18	4.4226e-16	10-year CV risk WHO
Lebanon	2017	Missed	160	7	0.298	1	10-year CV risk WHO
Lebanon	2017	Overdiagnosed	160	31	0.001	0.162	10-year CV risk WHO
Lebanon	2017	Consistent non-HTN	160	595	6.7e-15	1.0854e-12	10-year CV risk WHO
Lesotho	2012	Missed	456	12	0.061	1	10-year CV risk WHO
Lesotho	2012	Overdiagnosed	456	82	2.22e-10	3.5964e-08	10-year CV risk WHO
Lesotho	2012	Consistent non-HTN	456	943	7.24e-38	1.17288e-35	10-year CV risk WHO
Libya	2009	Missed	479	26	0.005	0.81	10-year CV risk WHO
Libya	2009	Overdiagnosed	479	124	5.26e-10	8.5212e-08	10-year CV risk WHO
Libya	2009	Consistent non-HTN	479	779	2.5e-47	4.05e-45	10-year CV risk WHO
Malawi	2017	Missed	390	36	0.023	1	10-year CV risk WHO
Malawi	2017	Overdiagnosed	390	157	9.32e-13	1.50984e-10	10-year CV risk WHO
Malawi	2017	Consistent non-HTN	390	2616	2.08e-36	3.3696e-34	10-year CV risk WHO
Mongolia	2019	Missed	519	37	0.248	1	10-year CV risk WHO
Mongolia	2019	Overdiagnosed	519	148	0.002	0.324	10-year CV risk WHO
Mongolia	2019	Consistent non-HTN	519	3315	2.63e-37	4.2606e-35	10-year CV risk WHO
Morocco	2017	Missed	712	51	0.000223	0.036126	10-year CV risk WHO
Morocco	2017	Overdiagnosed	712	266	1.24e-26	2.0088e-24	10-year CV risk WHO
Morocco	2017	Consistent non-HTN	712	2511	2.14e-87	3.4668e-85	10-year CV risk WHO
Myanmar	2014	Missed	1129	35	0.143	1	10-year CV risk WHO
Myanmar	2014	Overdiagnosed	1129	238	1.81e-14	2.9322e-12	10-year CV risk WHO
Myanmar	2014	Consistent non-HTN	1129	4139	1.25e-90	2.025e-88	10-year CV risk WHO
Nepal	2019	Missed	1028	38	7.21e-05	0.0116802	10-year CV risk WHO
Nepal	2019	Overdiagnosed	1028	259	4.04e-20	6.5448e-18	10-year CV risk WHO
Nepal	2019	Consistent non-HTN	1028	3103	1.14e-79	1.8468e-77	10-year CV risk WHO
Qatar	2012	Missed	128	10	0.211	1	10-year CV risk WHO
Qatar	2012	Overdiagnosed	128	57	0.103	1	10-year CV risk WHO
Qatar	2012	Consistent non-HTN	128	862	7.77e-11	1.25874e-08	10-year CV risk WHO
Republic of Moldova	2013	Missed	668	22	5.37e-05	0.0086994	10-year CV risk WHO
Republic of Moldova	2013	Overdiagnosed	668	142	6.16e-20	9.9792e-18	10-year CV risk WHO
Republic of Moldova	2013	Consistent non-HTN	668	1263	1.6e-60	2.592e-58	10-year CV risk WHO
Rwanda	2013	Missed	993	43	0.002	0.324	10-year CV risk WHO
Rwanda	2013	Overdiagnosed	993	401	6.5e-29	1.053e-26	10-year CV risk WHO
Rwanda	2013	Consistent non-HTN	993	4209	2.8e-63	4.536e-61	10-year CV risk WHO
Samoa	2013	Missed	235	16	0.008	1	10-year CV risk WHO
Samoa	2013	Overdiagnosed	235	79	8.31e-10	1.34622e-07	10-year CV risk WHO
Samoa	2013	Consistent non-HTN	235	984	2.76e-36	4.4712e-34	10-year CV risk WHO
Sao Tome and Principe	2019	Missed	241	24	0.003	0.486	10-year CV risk WHO
Sao Tome and Principe	2019	Overdiagnosed	241	102	1.2e-12	1.944e-10	10-year CV risk WHO
Sao Tome and Principe	2019	Consistent non-HTN	241	984	3.17e-24	5.1354e-22	10-year CV risk WHO
Seychelles	2004	Missed	175	10	0.008	1	10-year CV risk WHO
Seychelles	2004	Overdiagnosed	175	70	3.53e-07	5.7186e-05	10-year CV risk WHO
Seychelles	2004	Consistent non-HTN	175	594	2.43e-17	3.9366e-15	10-year CV risk WHO
Solomon Islands	2015	Missed	245	14	0.391	1	10-year CV risk WHO
Solomon Islands	2015	Overdiagnosed	245	97	2.39e-06	0.00038718	10-year CV risk WHO
Solomon Islands	2015	Consistent non-HTN	245	1066	4.06e-25	6.5772e-23	10-year CV risk WHO
Sri Lanka	2015	Missed	699	25	0.000603	0.097686	10-year CV risk WHO
Sri Lanka	2015	Overdiagnosed	699	205	2.84e-17	4.6008e-15	10-year CV risk WHO
Sri Lanka	2015	Consistent non-HTN	699	2252	1.59e-67	2.5758e-65	10-year CV risk WHO
Sudan	2016	Missed	1663	100	1.45e-11	2.349e-09	10-year CV risk WHO
Sudan	2016	Overdiagnosed	1663	474	7.64e-32	1.23768e-29	10-year CV risk WHO
Sudan	2016	Consistent non-HTN	1663	3455	1.62e-111	2.6244e-109	10-year CV risk WHO
Tajikistan	2017	Missed	636	30	0.001	0.162	10-year CV risk WHO
Tajikistan	2017	Overdiagnosed	636	211	9.43e-18	1.52766e-15	10-year CV risk WHO
Tajikistan	2017	Consistent non-HTN	636	1047	4.95e-42	8.019e-40	10-year CV risk WHO
Timor-Leste	2014	Missed	466	22	0.000938	0.151956	10-year CV risk WHO
Timor-Leste	2014	Overdiagnosed	466	109	1.1e-08	1.782e-06	10-year CV risk WHO
Timor-Leste	2014	Consistent non-HTN	466	1467	2.67e-28	4.3254e-26	10-year CV risk WHO
Togo	2011	Missed	244	15	0.002	0.324	10-year CV risk WHO
Togo	2011	Overdiagnosed	244	70	2.09e-06	0.00033858	10-year CV risk WHO
Togo	2011	Consistent non-HTN	244	857	3.46e-20	5.6052e-18	10-year CV risk WHO
Turkmenistan	2018	Missed	554	24	0.01	1	10-year CV risk WHO
Turkmenistan	2018	Overdiagnosed	554	228	6.33e-07	0.000102546	10-year CV risk WHO
Turkmenistan	2018	Consistent non-HTN	554	2302	1.24e-28	2.0088e-26	10-year CV risk WHO
Uganda	2014	Missed	647	31	6.4e-07	0.00010368	10-year CV risk WHO
Uganda	2014	Overdiagnosed	647	235	2.88e-13	4.6656e-11	10-year CV risk WHO
Uganda	2014	Consistent non-HTN	647	2063	1.97e-41	3.1914e-39	10-year CV risk WHO
United Republic of Tanzania	2012	Missed	491	16	0.032	1	10-year CV risk WHO
United Republic of Tanzania	2012	Overdiagnosed	491	128	2.54e-26	4.1148e-24	10-year CV risk WHO
United Republic of Tanzania	2012	Consistent non-HTN	491	920	7.11e-46	1.15182e-43	10-year CV risk WHO
Uruguay	2014	Missed	173	14	0.009	1	10-year CV risk WHO
Uruguay	2014	Overdiagnosed	173	50	0.000181	0.029322	10-year CV risk WHO
Uruguay	2014	Consistent non-HTN	173	638	3.92e-20	6.3504e-18	10-year CV risk WHO
Vanuatu	2011	Missed	987	67	0.000167	0.027054	10-year CV risk WHO
Vanuatu	2011	Overdiagnosed	987	296	1.69e-30	2.7378e-28	10-year CV risk WHO
Vanuatu	2011	Consistent non-HTN	987	2293	1.87e-93	3.0294e-91	10-year CV risk WHO
Vietnam	2015	Missed	346	13	0.000974	0.157788	10-year CV risk WHO
Vietnam	2015	Overdiagnosed	346	128	6.88e-15	1.11456e-12	10-year CV risk WHO
Vietnam	2015	Consistent non-HTN	346	2030	9.31e-43	1.50822e-40	10-year CV risk WHO
Zambia	2017	Missed	409	31	7.36e-18	1.19232e-15	10-year CV risk WHO
Zambia	2017	Overdiagnosed	409	252	8.43e-25	1.36566e-22	10-year CV risk WHO
Zambia	2017	Consistent non-HTN	409	2099	6.71e-33	1.08702e-30	10-year CV risk WHO
