# Supplementary material for: Simplified hypertension screening methods across 60 countries: An observational study
Source: PLoS Med. 2022 Apr 1;19(4):e1003975. doi: 10.1371/journal.pmed.1003975 (PMC9012386; doi:10.1371/journal.pmed.1003975)
Supplement: S12 Table — (CSV) [file pmed.1003975.s027.csv]

Country	Year	Level	N, cosistent HTN	N, levels	p-value	p-value, bonferroni	risk factor
Afghanistan	2018	Missed	469	38	9.04e-09	1.6272e-06	Age
Afghanistan	2018	Overdiagnosed	469	103	0.00019	0.0342	Age
Afghanistan	2018	Consistent non-HTN	469	1940	2.39e-33	4.302e-31	Age
Algeria	2017	Missed	803	77	2.42e-05	0.004356	Age
Algeria	2017	Overdiagnosed	803	229	3.23e-06	0.0005814	Age
Algeria	2017	Consistent non-HTN	803	3544	2.81e-87	5.058e-85	Age
American Samoa	2004	Missed	363	30	0.035	1	Age
American Samoa	2004	Overdiagnosed	363	70	0.134	1	Age
American Samoa	2004	Consistent non-HTN	363	674	3.63e-08	6.534e-06	Age
Armenia	2016	Missed	409	20	0.001	0.18	Age
Armenia	2016	Overdiagnosed	409	47	0.001	0.18	Age
Armenia	2016	Consistent non-HTN	409	729	2.31e-56	4.158e-54	Age
Azerbaijan	2017	Missed	370	20	0.001	0.18	Age
Azerbaijan	2017	Overdiagnosed	370	76	0.004	0.72	Age
Azerbaijan	2017	Consistent non-HTN	370	1306	3.35e-34	6.03e-32	Age
Bangladesh	2018	Missed	822	59	0.133	1	Age
Bangladesh	2018	Overdiagnosed	822	162	0.000793	0.14274	Age
Bangladesh	2018	Consistent non-HTN	822	4645	1.13e-36	2.034e-34	Age
Belarus	2017	Missed	700	27	0.008	1	Age
Belarus	2017	Overdiagnosed	700	133	7.68e-06	0.0013824	Age
Belarus	2017	Consistent non-HTN	700	1884	1.4e-68	2.52e-66	Age
Benin	2015	Missed	1216	48	4.11e-05	0.007398	Age
Benin	2015	Overdiagnosed	1216	209	5.66e-10	1.0188e-07	Age
Benin	2015	Consistent non-HTN	1216	2924	7.82e-54	1.4076e-51	Age
Bhutan	2019	Missed	879	53	0.409	1	Age
Bhutan	2019	Overdiagnosed	879	198	3.48e-05	0.006264	Age
Bhutan	2019	Consistent non-HTN	879	3019	4.37e-61	7.866e-59	Age
Botswana	2014	Missed	440	36	0.01	1	Age
Botswana	2014	Overdiagnosed	440	120	0.014	1	Age
Botswana	2014	Consistent non-HTN	440	1635	2.41e-25	4.338e-23	Age
British Virgin Islands	2009	Missed	48	8	0.932	1	Age
British Virgin Islands	2009	Overdiagnosed	48	10	0.004	0.72	Age
British Virgin Islands	2009	Consistent non-HTN	48	149	0.181	1	Age
Brunei Darussalam	2016	Missed	188	9	0.412	1	Age
Brunei Darussalam	2016	Overdiagnosed	188	54	0.004	0.72	Age
Brunei Darussalam	2016	Consistent non-HTN	188	991	7.63e-23	1.3734e-20	Age
Cabo Verde	2007	Missed	245	17	0.117	1	Age
Cabo Verde	2007	Overdiagnosed	245	51	0.296	1	Age
Cabo Verde	2007	Consistent non-HTN	245	380	4.79e-10	8.622e-08	Age
Cambodia	2010	Missed	324	35	0.000475	0.0855	Age
Cambodia	2010	Overdiagnosed	324	140	0.001	0.18	Age
Cambodia	2010	Consistent non-HTN	324	3904	1.26e-30	2.268e-28	Age
Comoros	2011	Missed	298	14	0.035	1	Age
Comoros	2011	Overdiagnosed	298	67	0.035	1	Age
Comoros	2011	Consistent non-HTN	298	760	1.11e-17	1.998e-15	Age
Cook Islands	2015	Missed	110	12	0.586	1	Age
Cook Islands	2015	Overdiagnosed	110	40	0.182	1	Age
Cook Islands	2015	Consistent non-HTN	110	405	9.2e-08	1.656e-05	Age
Ecuador	2018	Missed	287	52	0.297	1	Age
Ecuador	2018	Overdiagnosed	287	118	9.06e-06	0.0016308	Age
Ecuador	2018	Consistent non-HTN	287	2715	4.46e-29	8.028e-27	Age
Eritrea	2010	Missed	450	36	0.685	1	Age
Eritrea	2010	Overdiagnosed	450	130	7.59e-06	0.0013662	Age
Eritrea	2010	Consistent non-HTN	450	3536	6.15e-41	1.107e-38	Age
Eswatini	2014	Missed	388	23	0.421	1	Age
Eswatini	2014	Overdiagnosed	388	97	1.06e-07	1.908e-05	Age
Eswatini	2014	Consistent non-HTN	388	1251	2.01e-28	3.618e-26	Age
Ethiopia	2015	Missed	1167	111	0.012	1	Age
Ethiopia	2015	Overdiagnosed	1167	398	1.12e-15	2.016e-13	Age
Ethiopia	2015	Consistent non-HTN	1167	5755	4.75e-40	8.55e-38	Age
Georgia	2016	Missed	463	15	0.091	1	Age
Georgia	2016	Overdiagnosed	463	75	0.006	1	Age
Georgia	2016	Consistent non-HTN	463	1302	3.74e-34	6.732e-32	Age
Guyana	2016	Missed	93	8	0.712	1	Age
Guyana	2016	Overdiagnosed	93	16	0.125	1	Age
Guyana	2016	Consistent non-HTN	93	455	1.3e-07	2.34e-05	Age
Iraq	2015	Missed	1110	21	0.424	1	Age
Iraq	2015	Overdiagnosed	1110	104	5.4e-05	0.00972	Age
Iraq	2015	Consistent non-HTN	1110	1931	5.16e-116	9.288e-114	Age
Jordan	2019	Missed	283	28	0.087	1	Age
Jordan	2019	Overdiagnosed	283	75	0.002	0.36	Age
Jordan	2019	Consistent non-HTN	283	1934	5.92e-41	1.0656e-38	Age
Kenya	2015	Missed	747	37	0.008	1	Age
Kenya	2015	Overdiagnosed	747	222	3.75e-13	6.75e-11	Age
Kenya	2015	Consistent non-HTN	747	2457	2.12e-50	3.816e-48	Age
Kiribati	2016	Missed	248	26	0.214	1	Age
Kiribati	2016	Overdiagnosed	248	62	0.2	1	Age
Kiribati	2016	Consistent non-HTN	248	630	1.51e-08	2.718e-06	Age
Kuwait	2014	Missed	163	2	0.023	1	Age
Kuwait	2014	Overdiagnosed	163	30	0.757	1	Age
Kuwait	2014	Consistent non-HTN	163	1266	1.49e-05	0.002682	Age
Kyrgyzstan	2013	Missed	633	40	0.000899	0.16182	Age
Kyrgyzstan	2013	Overdiagnosed	633	137	0.000428	0.07704	Age
Kyrgyzstan	2013	Consistent non-HTN	633	1005	3.03e-37	5.454e-35	Age
Lao People's Democratic Republic	2013	Missed	233	21	0.82	1	Age
Lao People's Democratic Republic	2013	Overdiagnosed	233	91	0.395	1	Age
Lao People's Democratic Republic	2013	Consistent non-HTN	233	1811	3.52e-14	6.336e-12	Age
Lebanon	2017	Missed	160	7	0.264	1	Age
Lebanon	2017	Overdiagnosed	160	22	0.932	1	Age
Lebanon	2017	Consistent non-HTN	160	604	7.57e-08	1.3626e-05	Age
Lesotho	2012	Missed	453	15	0.21	1	Age
Lesotho	2012	Overdiagnosed	453	63	0.000135	0.0243	Age
Lesotho	2012	Consistent non-HTN	453	962	1.26e-24	2.268e-22	Age
Libya	2009	Missed	478	27	0.003	0.54	Age
Libya	2009	Overdiagnosed	478	97	0.028	1	Age
Libya	2009	Consistent non-HTN	478	806	3.81e-36	6.858e-34	Age
Malawi	2017	Missed	387	39	0.064	1	Age
Malawi	2017	Overdiagnosed	387	116	1.96e-07	3.528e-05	Age
Malawi	2017	Consistent non-HTN	387	2657	4.39e-29	7.902e-27	Age
Mongolia	2019	Missed	519	37	0.407	1	Age
Mongolia	2019	Overdiagnosed	519	125	0.004	0.72	Age
Mongolia	2019	Consistent non-HTN	519	3338	6.47e-36	1.1646e-33	Age
Morocco	2017	Missed	699	64	9.2e-05	0.01656	Age
Morocco	2017	Overdiagnosed	699	214	1.23e-10	2.214e-08	Age
Morocco	2017	Consistent non-HTN	699	2563	2.12e-78	3.816e-76	Age
Myanmar	2014	Missed	1122	42	0.731	1	Age
Myanmar	2014	Overdiagnosed	1122	177	0.001	0.18	Age
Myanmar	2014	Consistent non-HTN	1122	4200	1.08e-44	1.944e-42	Age
Nauru	2016	Missed	121	15	0.008	1	Age
Nauru	2016	Overdiagnosed	121	25	0.045	1	Age
Nauru	2016	Consistent non-HTN	121	545	8.69e-18	1.5642e-15	Age
Nepal	2019	Missed	1022	44	0.000776	0.13968	Age
Nepal	2019	Overdiagnosed	1022	215	6.41e-15	1.1538e-12	Age
Nepal	2019	Consistent non-HTN	1022	3147	1.62e-66	2.916e-64	Age
Niue	2012	Missed	78	9	0.084	1	Age
Niue	2012	Overdiagnosed	78	35	0.541	1	Age
Niue	2012	Consistent non-HTN	78	370	1.07e-06	0.0001926	Age
Qatar	2012	Missed	125	13	0.681	1	Age
Qatar	2012	Overdiagnosed	125	48	0.535	1	Age
Qatar	2012	Consistent non-HTN	125	871	2.75e-11	4.95e-09	Age
Republic of Moldova	2013	Missed	665	25	0.051	1	Age
Republic of Moldova	2013	Overdiagnosed	665	106	5.19e-05	0.009342	Age
Republic of Moldova	2013	Consistent non-HTN	665	1299	3e-50	5.4e-48	Age
Rwanda	2013	Missed	978	58	0.013	1	Age
Rwanda	2013	Overdiagnosed	978	310	4.28e-16	7.704e-14	Age
Rwanda	2013	Consistent non-HTN	978	4300	3.14e-59	5.652e-57	Age
Samoa	2013	Missed	227	24	0.03	1	Age
Samoa	2013	Overdiagnosed	227	60	3.39e-05	0.006102	Age
Samoa	2013	Consistent non-HTN	227	1003	7.32e-37	1.3176e-34	Age
Sao Tome and Principe	2019	Missed	238	27	0.006	1	Age
Sao Tome and Principe	2019	Overdiagnosed	238	78	3.82e-08	6.876e-06	Age
Sao Tome and Principe	2019	Consistent non-HTN	238	1008	8.52e-34	1.5336e-31	Age
Seychelles	2004	Missed	175	10	0.48	1	Age
Seychelles	2004	Overdiagnosed	175	49	0.008	1	Age
Seychelles	2004	Consistent non-HTN	175	615	3.12e-13	5.616e-11	Age
Solomon Islands	2015	Missed	243	16	0.968	1	Age
Solomon Islands	2015	Overdiagnosed	243	68	0.03	1	Age
Solomon Islands	2015	Consistent non-HTN	243	1095	7.62e-18	1.3716e-15	Age
Sri Lanka	2015	Missed	694	30	0.023	1	Age
Sri Lanka	2015	Overdiagnosed	694	165	1.79e-06	0.0003222	Age
Sri Lanka	2015	Consistent non-HTN	694	2292	4.26e-49	7.668e-47	Age
Sudan	2016	Missed	1647	116	4.59e-07	8.262e-05	Age
Sudan	2016	Overdiagnosed	1647	363	6.91e-11	1.2438e-08	Age
Sudan	2016	Consistent non-HTN	1647	3566	1.17e-73	2.106e-71	Age
Tajikistan	2017	Missed	631	35	0.02	1	Age
Tajikistan	2017	Overdiagnosed	631	159	9.31e-07	0.00016758	Age
Tajikistan	2017	Consistent non-HTN	631	1099	1.24e-56	2.232e-54	Age
Timor-Leste	2014	Missed	465	23	0.005	0.9	Age
Timor-Leste	2014	Overdiagnosed	465	84	0.053	1	Age
Timor-Leste	2014	Consistent non-HTN	465	1492	5.35e-17	9.63e-15	Age
Togo	2011	Missed	240	19	0.032	1	Age
Togo	2011	Overdiagnosed	240	52	0.000777	0.13986	Age
Togo	2011	Consistent non-HTN	240	875	1.35e-15	2.43e-13	Age
Tokelau	2014	Missed	69	5	0.355	1	Age
Tokelau	2014	Overdiagnosed	69	20	0.057	1	Age
Tokelau	2014	Consistent non-HTN	69	319	6.98e-09	1.2564e-06	Age
Turkmenistan	2018	Missed	549	29	0.028	1	Age
Turkmenistan	2018	Overdiagnosed	549	181	0.007	1	Age
Turkmenistan	2018	Consistent non-HTN	549	2349	4.06e-42	7.308e-40	Age
Tuvalu	2015	Missed	315	20	0.098	1	Age
Tuvalu	2015	Overdiagnosed	315	46	0.001	0.18	Age
Tuvalu	2015	Consistent non-HTN	315	442	5.05e-29	9.09e-27	Age
Uganda	2014	Missed	643	35	3.7e-05	0.00666	Age
Uganda	2014	Overdiagnosed	643	185	8.14e-07	0.00014652	Age
Uganda	2014	Consistent non-HTN	643	2113	3.32e-25	5.976e-23	Age
United Republic of Tanzania	2012	Missed	488	19	0.536	1	Age
United Republic of Tanzania	2012	Overdiagnosed	488	100	6.13e-08	1.1034e-05	Age
United Republic of Tanzania	2012	Consistent non-HTN	488	948	7.81e-36	1.4058e-33	Age
Uruguay	2014	Missed	172	15	0.06	1	Age
Uruguay	2014	Overdiagnosed	172	40	0.005	0.9	Age
Uruguay	2014	Consistent non-HTN	172	648	1.03e-19	1.854e-17	Age
Vanuatu	2011	Missed	981	73	0.005	0.9	Age
Vanuatu	2011	Overdiagnosed	981	221	2.97e-06	0.0005346	Age
Vanuatu	2011	Consistent non-HTN	981	2368	1.37e-63	2.466e-61	Age
Vietnam	2015	Missed	343	16	0.007	1	Age
Vietnam	2015	Overdiagnosed	343	92	0.028	1	Age
Vietnam	2015	Consistent non-HTN	343	2066	4.13e-42	7.434e-40	Age
Zambia	2017	Missed	397	43	3.25e-06	0.000585	Age
Zambia	2017	Overdiagnosed	397	198	3.87e-15	6.966e-13	Age
Zambia	2017	Consistent non-HTN	397	2153	4.83e-29	8.694e-27	Age
Afghanistan	2018	Missed	469	38	0.02	1	BMI
Afghanistan	2018	Overdiagnosed	469	103	0.000583	0.10494	BMI
Afghanistan	2018	Consistent non-HTN	469	1940	1.74e-21	3.132e-19	BMI
Algeria	2017	Missed	803	77	0.466	1	BMI
Algeria	2017	Overdiagnosed	803	229	0.658	1	BMI
Algeria	2017	Consistent non-HTN	803	3544	2e-18	3.6e-16	BMI
American Samoa	2004	Missed	363	30	0.25	1	BMI
American Samoa	2004	Overdiagnosed	363	70	0.028	1	BMI
American Samoa	2004	Consistent non-HTN	363	674	1.21e-08	2.178e-06	BMI
Armenia	2016	Missed	409	20	0.037	1	BMI
Armenia	2016	Overdiagnosed	409	47	4.82e-05	0.008676	BMI
Armenia	2016	Consistent non-HTN	409	729	2.65e-23	4.77e-21	BMI
Azerbaijan	2017	Missed	370	20	0.00012	0.0216	BMI
Azerbaijan	2017	Overdiagnosed	370	76	3.01e-05	0.005418	BMI
Azerbaijan	2017	Consistent non-HTN	370	1306	1.36e-24	2.448e-22	BMI
Bangladesh	2018	Missed	822	59	0.975	1	BMI
Bangladesh	2018	Overdiagnosed	822	162	0.865	1	BMI
Bangladesh	2018	Consistent non-HTN	822	4645	2.44e-39	4.392e-37	BMI
Belarus	2017	Missed	700	27	0.082	1	BMI
Belarus	2017	Overdiagnosed	700	133	0.212	1	BMI
Belarus	2017	Consistent non-HTN	700	1884	1.31e-27	2.358e-25	BMI
Benin	2015	Missed	1216	48	0.038	1	BMI
Benin	2015	Overdiagnosed	1216	209	0.011	1	BMI
Benin	2015	Consistent non-HTN	1216	2924	1.08e-20	1.944e-18	BMI
Bhutan	2019	Missed	879	53	0.714	1	BMI
Bhutan	2019	Overdiagnosed	879	198	0.000888	0.15984	BMI
Bhutan	2019	Consistent non-HTN	879	3019	4.25e-14	7.65e-12	BMI
Botswana	2014	Missed	440	36	0.687	1	BMI
Botswana	2014	Overdiagnosed	440	120	0.343	1	BMI
Botswana	2014	Consistent non-HTN	440	1635	1.37e-12	2.466e-10	BMI
British Virgin Islands	2009	Missed	48	8	0.308	1	BMI
British Virgin Islands	2009	Overdiagnosed	48	10	0.751	1	BMI
British Virgin Islands	2009	Consistent non-HTN	48	149	0.395	1	BMI
Brunei Darussalam	2016	Missed	188	9	0.502	1	BMI
Brunei Darussalam	2016	Overdiagnosed	188	54	0.546	1	BMI
Brunei Darussalam	2016	Consistent non-HTN	188	991	1.9e-11	3.42e-09	BMI
Cabo Verde	2007	Missed	245	17	0.117	1	BMI
Cabo Verde	2007	Overdiagnosed	245	51	0.097	1	BMI
Cabo Verde	2007	Consistent non-HTN	245	380	0.004	0.72	BMI
Cambodia	2010	Missed	324	35	0.859	1	BMI
Cambodia	2010	Overdiagnosed	324	140	0.037	1	BMI
Cambodia	2010	Consistent non-HTN	324	3904	1.03e-07	1.854e-05	BMI
Comoros	2011	Missed	298	14	0.605	1	BMI
Comoros	2011	Overdiagnosed	298	67	0.495	1	BMI
Comoros	2011	Consistent non-HTN	298	760	3.79e-05	0.006822	BMI
Cook Islands	2015	Missed	110	12	0.205	1	BMI
Cook Islands	2015	Overdiagnosed	110	40	0.349	1	BMI
Cook Islands	2015	Consistent non-HTN	110	405	8.3e-08	1.494e-05	BMI
Ecuador	2018	Missed	287	52	0.001	0.18	BMI
Ecuador	2018	Overdiagnosed	287	118	0.042	1	BMI
Ecuador	2018	Consistent non-HTN	287	2715	2.07e-13	3.726e-11	BMI
Eritrea	2010	Missed	450	36	0.605	1	BMI
Eritrea	2010	Overdiagnosed	450	130	0.012	1	BMI
Eritrea	2010	Consistent non-HTN	450	3536	6.06e-10	1.0908e-07	BMI
Eswatini	2014	Missed	388	23	0.558	1	BMI
Eswatini	2014	Overdiagnosed	388	97	0.000323	0.05814	BMI
Eswatini	2014	Consistent non-HTN	388	1251	9.43e-12	1.6974e-09	BMI
Ethiopia	2015	Missed	1167	111	0.673	1	BMI
Ethiopia	2015	Overdiagnosed	1167	398	0.008	1	BMI
Ethiopia	2015	Consistent non-HTN	1167	5755	2.16e-29	3.888e-27	BMI
Georgia	2016	Missed	463	15	0.108	1	BMI
Georgia	2016	Overdiagnosed	463	75	0.169	1	BMI
Georgia	2016	Consistent non-HTN	463	1302	1.28e-39	2.304e-37	BMI
Guyana	2016	Missed	93	8	0.463	1	BMI
Guyana	2016	Overdiagnosed	93	16	0.352	1	BMI
Guyana	2016	Consistent non-HTN	93	455	0.017	1	BMI
Iraq	2015	Missed	1110	21	0.013	1	BMI
Iraq	2015	Overdiagnosed	1110	104	0.000659	0.11862	BMI
Iraq	2015	Consistent non-HTN	1110	1931	7.5e-39	1.35e-36	BMI
Jordan	2019	Missed	283	28	0.334	1	BMI
Jordan	2019	Overdiagnosed	283	75	0.039	1	BMI
Jordan	2019	Consistent non-HTN	283	1934	1.18e-21	2.124e-19	BMI
Kenya	2015	Missed	747	37	0.767	1	BMI
Kenya	2015	Overdiagnosed	747	222	0.223	1	BMI
Kenya	2015	Consistent non-HTN	747	2457	3.49e-11	6.282e-09	BMI
Kiribati	2016	Missed	248	26	0.681	1	BMI
Kiribati	2016	Overdiagnosed	248	62	0.076	1	BMI
Kiribati	2016	Consistent non-HTN	248	630	2e-12	3.6e-10	BMI
Kuwait	2014	Missed	163	2	0.562	1	BMI
Kuwait	2014	Overdiagnosed	163	30	0.544	1	BMI
Kuwait	2014	Consistent non-HTN	163	1266	9.61e-09	1.7298e-06	BMI
Kyrgyzstan	2013	Missed	633	40	0.013	1	BMI
Kyrgyzstan	2013	Overdiagnosed	633	137	0.000221	0.03978	BMI
Kyrgyzstan	2013	Consistent non-HTN	633	1005	2.78e-33	5.004e-31	BMI
Lao People's Democratic Republic	2013	Missed	233	21	0.827	1	BMI
Lao People's Democratic Republic	2013	Overdiagnosed	233	91	0.308	1	BMI
Lao People's Democratic Republic	2013	Consistent non-HTN	233	1811	1.69e-17	3.042e-15	BMI
Lebanon	2017	Missed	160	7	0.746	1	BMI
Lebanon	2017	Overdiagnosed	160	22	0.558	1	BMI
Lebanon	2017	Consistent non-HTN	160	604	1.15e-06	0.000207	BMI
Lesotho	2012	Missed	453	15	0.874	1	BMI
Lesotho	2012	Overdiagnosed	453	63	0.24	1	BMI
Lesotho	2012	Consistent non-HTN	453	962	3.01e-07	5.418e-05	BMI
Libya	2009	Missed	478	27	0.52	1	BMI
Libya	2009	Overdiagnosed	478	97	0.825	1	BMI
Libya	2009	Consistent non-HTN	478	806	3.91e-09	7.038e-07	BMI
Malawi	2017	Missed	387	39	0.492	1	BMI
Malawi	2017	Overdiagnosed	387	116	0.324	1	BMI
Malawi	2017	Consistent non-HTN	387	2657	3.16e-05	0.005688	BMI
Mongolia	2019	Missed	519	37	0.336	1	BMI
Mongolia	2019	Overdiagnosed	519	125	0.044	1	BMI
Mongolia	2019	Consistent non-HTN	519	3338	2.09e-42	3.762e-40	BMI
Morocco	2017	Missed	699	64	0.143	1	BMI
Morocco	2017	Overdiagnosed	699	214	0.049	1	BMI
Morocco	2017	Consistent non-HTN	699	2563	1.84e-16	3.312e-14	BMI
Myanmar	2014	Missed	1122	42	0.032	1	BMI
Myanmar	2014	Overdiagnosed	1122	177	0.094	1	BMI
Myanmar	2014	Consistent non-HTN	1122	4200	1.27e-33	2.286e-31	BMI
Nauru	2016	Missed	121	15	0.062	1	BMI
Nauru	2016	Overdiagnosed	121	25	0.014	1	BMI
Nauru	2016	Consistent non-HTN	121	545	1.35e-07	2.43e-05	BMI
Nepal	2019	Missed	1022	44	0.964	1	BMI
Nepal	2019	Overdiagnosed	1022	215	0.654	1	BMI
Nepal	2019	Consistent non-HTN	1022	3147	1.55e-16	2.79e-14	BMI
Niue	2012	Missed	78	9	0.168	1	BMI
Niue	2012	Overdiagnosed	78	35	0.175	1	BMI
Niue	2012	Consistent non-HTN	78	370	0.000161	0.02898	BMI
Qatar	2012	Missed	125	13	0.543	1	BMI
Qatar	2012	Overdiagnosed	125	48	0.163	1	BMI
Qatar	2012	Consistent non-HTN	125	871	0.000128	0.02304	BMI
Republic of Moldova	2013	Missed	665	25	0.016	1	BMI
Republic of Moldova	2013	Overdiagnosed	665	106	0.000834	0.15012	BMI
Republic of Moldova	2013	Consistent non-HTN	665	1299	4.12e-27	7.416e-25	BMI
Rwanda	2013	Missed	978	58	0.031	1	BMI
Rwanda	2013	Overdiagnosed	978	310	0.432	1	BMI
Rwanda	2013	Consistent non-HTN	978	4300	3.81e-10	6.858e-08	BMI
Samoa	2013	Missed	227	24	0.992	1	BMI
Samoa	2013	Overdiagnosed	227	60	0.086	1	BMI
Samoa	2013	Consistent non-HTN	227	1003	1.32e-17	2.376e-15	BMI
Sao Tome and Principe	2019	Missed	238	27	0.986	1	BMI
Sao Tome and Principe	2019	Overdiagnosed	238	78	0.857	1	BMI
Sao Tome and Principe	2019	Consistent non-HTN	238	1008	0.003	0.54	BMI
Seychelles	2004	Missed	175	10	0.888	1	BMI
Seychelles	2004	Overdiagnosed	175	49	0.23	1	BMI
Seychelles	2004	Consistent non-HTN	175	615	2.44e-06	0.0004392	BMI
Solomon Islands	2015	Missed	243	16	0.858	1	BMI
Solomon Islands	2015	Overdiagnosed	243	68	0.025	1	BMI
Solomon Islands	2015	Consistent non-HTN	243	1095	7.83e-11	1.4094e-08	BMI
Sri Lanka	2015	Missed	694	30	0.049	1	BMI
Sri Lanka	2015	Overdiagnosed	694	165	0.498	1	BMI
Sri Lanka	2015	Consistent non-HTN	694	2292	7.96e-16	1.4328e-13	BMI
Sudan	2016	Missed	1647	116	0.002	0.36	BMI
Sudan	2016	Overdiagnosed	1647	363	2.64e-07	4.752e-05	BMI
Sudan	2016	Consistent non-HTN	1647	3566	1.38e-53	2.484e-51	BMI
Tajikistan	2017	Missed	631	35	0.154	1	BMI
Tajikistan	2017	Overdiagnosed	631	159	0.017	1	BMI
Tajikistan	2017	Consistent non-HTN	631	1099	1.71e-32	3.078e-30	BMI
Timor-Leste	2014	Missed	465	23	0.124	1	BMI
Timor-Leste	2014	Overdiagnosed	465	84	0.209	1	BMI
Timor-Leste	2014	Consistent non-HTN	465	1492	1.46e-05	0.002628	BMI
Togo	2011	Missed	240	19	0.994	1	BMI
Togo	2011	Overdiagnosed	240	52	0.633	1	BMI
Togo	2011	Consistent non-HTN	240	875	0.000333	0.05994	BMI
Tokelau	2014	Missed	69	5	0.968	1	BMI
Tokelau	2014	Overdiagnosed	69	20	0.857	1	BMI
Tokelau	2014	Consistent non-HTN	69	319	2.09e-05	0.003762	BMI
Turkmenistan	2018	Missed	549	29	0.032	1	BMI
Turkmenistan	2018	Overdiagnosed	549	181	0.000143	0.02574	BMI
Turkmenistan	2018	Consistent non-HTN	549	2349	1.05e-31	1.89e-29	BMI
Tuvalu	2015	Missed	315	20	0.021	1	BMI
Tuvalu	2015	Overdiagnosed	315	46	0.038	1	BMI
Tuvalu	2015	Consistent non-HTN	315	442	1.6e-21	2.88e-19	BMI
Uganda	2014	Missed	643	35	0.839	1	BMI
Uganda	2014	Overdiagnosed	643	185	0.029	1	BMI
Uganda	2014	Consistent non-HTN	643	2113	1.89e-05	0.003402	BMI
United Republic of Tanzania	2012	Missed	488	19	0.48	1	BMI
United Republic of Tanzania	2012	Overdiagnosed	488	100	0.105	1	BMI
United Republic of Tanzania	2012	Consistent non-HTN	488	948	1.6e-06	0.000288	BMI
Uruguay	2014	Missed	172	15	0.138	1	BMI
Uruguay	2014	Overdiagnosed	172	40	0.21	1	BMI
Uruguay	2014	Consistent non-HTN	172	648	5.22e-06	0.0009396	BMI
Vanuatu	2011	Missed	981	73	0.21	1	BMI
Vanuatu	2011	Overdiagnosed	981	221	6.27e-05	0.011286	BMI
Vanuatu	2011	Consistent non-HTN	981	2368	2.74e-15	4.932e-13	BMI
Vietnam	2015	Missed	343	16	0.808	1	BMI
Vietnam	2015	Overdiagnosed	343	92	0.437	1	BMI
Vietnam	2015	Consistent non-HTN	343	2066	1.97e-13	3.546e-11	BMI
Zambia	2017	Missed	397	43	0.559	1	BMI
Zambia	2017	Overdiagnosed	397	198	0.918	1	BMI
Zambia	2017	Consistent non-HTN	397	2153	1.97e-06	0.0003546	BMI
Afghanistan	2018	Missed	469	38	0.019	1	Waist circumference
Afghanistan	2018	Overdiagnosed	469	103	0.041	1	Waist circumference
Afghanistan	2018	Consistent non-HTN	469	1940	7.75e-21	1.395e-18	Waist circumference
Algeria	2017	Missed	803	77	0.074	1	Waist circumference
Algeria	2017	Overdiagnosed	803	229	0.001	0.18	Waist circumference
Algeria	2017	Consistent non-HTN	803	3544	2.01e-37	3.618e-35	Waist circumference
American Samoa	2004	Missed	363	30	0.832	1	Waist circumference
American Samoa	2004	Overdiagnosed	363	70	0.036	1	Waist circumference
American Samoa	2004	Consistent non-HTN	363	674	1.65e-12	2.97e-10	Waist circumference
Armenia	2016	Missed	409	20	0.07	1	Waist circumference
Armenia	2016	Overdiagnosed	409	47	0.008	1	Waist circumference
Armenia	2016	Consistent non-HTN	409	729	4.1e-30	7.38e-28	Waist circumference
Azerbaijan	2017	Missed	370	20	0.000293	0.05274	Waist circumference
Azerbaijan	2017	Overdiagnosed	370	76	0.002	0.36	Waist circumference
Azerbaijan	2017	Consistent non-HTN	370	1306	3.16e-19	5.688e-17	Waist circumference
Bangladesh	2018	Missed	822	59	0.321	1	Waist circumference
Bangladesh	2018	Overdiagnosed	822	162	0.355	1	Waist circumference
Bangladesh	2018	Consistent non-HTN	822	4645	2.41e-47	4.338e-45	Waist circumference
Belarus	2017	Missed	700	27	0.027	1	Waist circumference
Belarus	2017	Overdiagnosed	700	133	0.179	1	Waist circumference
Belarus	2017	Consistent non-HTN	700	1884	4.85e-51	8.73e-49	Waist circumference
Benin	2015	Missed	1216	48	0.016	1	Waist circumference
Benin	2015	Overdiagnosed	1216	209	0.000157	0.02826	Waist circumference
Benin	2015	Consistent non-HTN	1216	2924	3.65e-37	6.57e-35	Waist circumference
Bhutan	2019	Missed	879	53	0.142	1	Waist circumference
Bhutan	2019	Overdiagnosed	879	198	4.42e-05	0.007956	Waist circumference
Bhutan	2019	Consistent non-HTN	879	3019	6.61e-29	1.1898e-26	Waist circumference
Botswana	2014	Missed	440	36	0.879	1	Waist circumference
Botswana	2014	Overdiagnosed	440	120	0.962	1	Waist circumference
Botswana	2014	Consistent non-HTN	440	1635	7.48e-13	1.3464e-10	Waist circumference
British Virgin Islands	2009	Missed	48	8	0.67	1	Waist circumference
British Virgin Islands	2009	Overdiagnosed	48	10	0.787	1	Waist circumference
British Virgin Islands	2009	Consistent non-HTN	48	149	0.029	1	Waist circumference
Brunei Darussalam	2016	Missed	188	9	0.119	1	Waist circumference
Brunei Darussalam	2016	Overdiagnosed	188	54	0.21	1	Waist circumference
Brunei Darussalam	2016	Consistent non-HTN	188	991	8.89e-20	1.6002e-17	Waist circumference
Cabo Verde	2007	Missed	245	17	0.297	1	Waist circumference
Cabo Verde	2007	Overdiagnosed	245	51	0.373	1	Waist circumference
Cabo Verde	2007	Consistent non-HTN	245	380	0.005	0.9	Waist circumference
Cambodia	2010	Missed	324	35	0.71	1	Waist circumference
Cambodia	2010	Overdiagnosed	324	140	0.002	0.36	Waist circumference
Cambodia	2010	Consistent non-HTN	324	3904	9.73e-17	1.7514e-14	Waist circumference
Comoros	2011	Missed	298	14	0.369	1	Waist circumference
Comoros	2011	Overdiagnosed	298	67	0.363	1	Waist circumference
Comoros	2011	Consistent non-HTN	298	760	5.68e-07	0.00010224	Waist circumference
Cook Islands	2015	Missed	110	12	0.58	1	Waist circumference
Cook Islands	2015	Overdiagnosed	110	40	0.094	1	Waist circumference
Cook Islands	2015	Consistent non-HTN	110	405	9.22e-12	1.6596e-09	Waist circumference
Ecuador	2018	Missed	287	52	0.005	0.9	Waist circumference
Ecuador	2018	Overdiagnosed	287	118	0.006	1	Waist circumference
Ecuador	2018	Consistent non-HTN	287	2715	4.55e-24	8.19e-22	Waist circumference
Eritrea	2010	Missed	450	36	0.526	1	Waist circumference
Eritrea	2010	Overdiagnosed	450	130	0.005	0.9	Waist circumference
Eritrea	2010	Consistent non-HTN	450	3536	1.34e-14	2.412e-12	Waist circumference
Eswatini	2014	Missed	388	23	0.601	1	Waist circumference
Eswatini	2014	Overdiagnosed	388	97	5.87e-06	0.0010566	Waist circumference
Eswatini	2014	Consistent non-HTN	388	1251	7.62e-19	1.3716e-16	Waist circumference
Ethiopia	2015	Missed	1167	111	0.153	1	Waist circumference
Ethiopia	2015	Overdiagnosed	1167	398	8.1e-08	1.458e-05	Waist circumference
Ethiopia	2015	Consistent non-HTN	1167	5755	1.88e-36	3.384e-34	Waist circumference
Georgia	2016	Missed	463	15	0.133	1	Waist circumference
Georgia	2016	Overdiagnosed	463	75	0.004	0.72	Waist circumference
Georgia	2016	Consistent non-HTN	463	1302	1.21e-40	2.178e-38	Waist circumference
Guyana	2016	Missed	93	8	0.788	1	Waist circumference
Guyana	2016	Overdiagnosed	93	16	0.856	1	Waist circumference
Guyana	2016	Consistent non-HTN	93	455	0.000961	0.17298	Waist circumference
Iraq	2015	Missed	1110	21	0.009	1	Waist circumference
Iraq	2015	Overdiagnosed	1110	104	0.00011	0.0198	Waist circumference
Iraq	2015	Consistent non-HTN	1110	1931	2.6e-58	4.68e-56	Waist circumference
Jordan	2019	Missed	283	28	0.688	1	Waist circumference
Jordan	2019	Overdiagnosed	283	75	0.018	1	Waist circumference
Jordan	2019	Consistent non-HTN	283	1934	1.51e-27	2.718e-25	Waist circumference
Kenya	2015	Missed	747	37	0.271	1	Waist circumference
Kenya	2015	Overdiagnosed	747	222	0.001	0.18	Waist circumference
Kenya	2015	Consistent non-HTN	747	2457	1.55e-21	2.79e-19	Waist circumference
Kiribati	2016	Missed	248	26	0.924	1	Waist circumference
Kiribati	2016	Overdiagnosed	248	62	0.04	1	Waist circumference
Kiribati	2016	Consistent non-HTN	248	630	3.71e-15	6.678e-13	Waist circumference
Kuwait	2014	Missed	163	2	0.713	1	Waist circumference
Kuwait	2014	Overdiagnosed	163	30	0.304	1	Waist circumference
Kuwait	2014	Consistent non-HTN	163	1266	7.54e-14	1.3572e-11	Waist circumference
Kyrgyzstan	2013	Missed	633	40	0.002	0.36	Waist circumference
Kyrgyzstan	2013	Overdiagnosed	633	137	4.52e-05	0.008136	Waist circumference
Kyrgyzstan	2013	Consistent non-HTN	633	1005	1.66e-51	2.988e-49	Waist circumference
Lao People's Democratic Republic	2013	Missed	233	21	0.606	1	Waist circumference
Lao People's Democratic Republic	2013	Overdiagnosed	233	91	0.084	1	Waist circumference
Lao People's Democratic Republic	2013	Consistent non-HTN	233	1811	1.29e-23	2.322e-21	Waist circumference
Lebanon	2017	Missed	160	7	0.641	1	Waist circumference
Lebanon	2017	Overdiagnosed	160	22	0.18	1	Waist circumference
Lebanon	2017	Consistent non-HTN	160	604	2.8e-06	0.000504	Waist circumference
Lesotho	2012	Missed	453	15	0.709	1	Waist circumference
Lesotho	2012	Overdiagnosed	453	63	0.005	0.9	Waist circumference
Lesotho	2012	Consistent non-HTN	453	962	1.11e-11	1.998e-09	Waist circumference
Libya	2009	Missed	478	27	0.326	1	Waist circumference
Libya	2009	Overdiagnosed	478	97	0.877	1	Waist circumference
Libya	2009	Consistent non-HTN	478	806	8.52e-09	1.5336e-06	Waist circumference
Malawi	2017	Missed	387	39	0.993	1	Waist circumference
Malawi	2017	Overdiagnosed	387	116	0.094	1	Waist circumference
Malawi	2017	Consistent non-HTN	387	2657	1.92e-07	3.456e-05	Waist circumference
Mongolia	2019	Missed	519	37	0.836	1	Waist circumference
Mongolia	2019	Overdiagnosed	519	125	0.012	1	Waist circumference
Mongolia	2019	Consistent non-HTN	519	3338	3.78e-43	6.804e-41	Waist circumference
Morocco	2017	Missed	699	64	0.167	1	Waist circumference
Morocco	2017	Overdiagnosed	699	214	0.008	1	Waist circumference
Morocco	2017	Consistent non-HTN	699	2563	2.75e-28	4.95e-26	Waist circumference
Myanmar	2014	Missed	1122	42	0.073	1	Waist circumference
Myanmar	2014	Overdiagnosed	1122	177	5.94e-05	0.010692	Waist circumference
Myanmar	2014	Consistent non-HTN	1122	4200	2.1e-37	3.78e-35	Waist circumference
Nauru	2016	Missed	121	15	0.387	1	Waist circumference
Nauru	2016	Overdiagnosed	121	25	0.00049	0.0882	Waist circumference
Nauru	2016	Consistent non-HTN	121	545	2.12e-09	3.816e-07	Waist circumference
Nepal	2019	Missed	1022	44	0.521	1	Waist circumference
Nepal	2019	Overdiagnosed	1022	215	0.076	1	Waist circumference
Nepal	2019	Consistent non-HTN	1022	3147	1.47e-21	2.646e-19	Waist circumference
Niue	2012	Missed	78	9	0.22	1	Waist circumference
Niue	2012	Overdiagnosed	78	35	0.06	1	Waist circumference
Niue	2012	Consistent non-HTN	78	370	1.19e-07	2.142e-05	Waist circumference
Qatar	2012	Missed	125	13	0.173	1	Waist circumference
Qatar	2012	Overdiagnosed	125	48	0.332	1	Waist circumference
Qatar	2012	Consistent non-HTN	125	871	2.73e-07	4.914e-05	Waist circumference
Republic of Moldova	2013	Missed	665	25	0.000108	0.01944	Waist circumference
Republic of Moldova	2013	Overdiagnosed	665	106	1.89e-05	0.003402	Waist circumference
Republic of Moldova	2013	Consistent non-HTN	665	1299	1.83e-42	3.294e-40	Waist circumference
Rwanda	2013	Missed	978	58	0.098	1	Waist circumference
Rwanda	2013	Overdiagnosed	978	310	0.003	0.54	Waist circumference
Rwanda	2013	Consistent non-HTN	978	4300	1.81e-14	3.258e-12	Waist circumference
Samoa	2013	Missed	227	24	0.774	1	Waist circumference
Samoa	2013	Overdiagnosed	227	60	0.024	1	Waist circumference
Samoa	2013	Consistent non-HTN	227	1003	9.35e-22	1.683e-19	Waist circumference
Sao Tome and Principe	2019	Missed	238	27	0.212	1	Waist circumference
Sao Tome and Principe	2019	Overdiagnosed	238	78	0.277	1	Waist circumference
Sao Tome and Principe	2019	Consistent non-HTN	238	1008	3.94e-07	7.092e-05	Waist circumference
Seychelles	2004	Missed	175	10	0.422	1	Waist circumference
Seychelles	2004	Overdiagnosed	175	49	0.249	1	Waist circumference
Seychelles	2004	Consistent non-HTN	175	615	7.93e-11	1.4274e-08	Waist circumference
Solomon Islands	2015	Missed	243	16	0.826	1	Waist circumference
Solomon Islands	2015	Overdiagnosed	243	68	0.089	1	Waist circumference
Solomon Islands	2015	Consistent non-HTN	243	1095	1.21e-10	2.178e-08	Waist circumference
Sri Lanka	2015	Missed	694	30	0.071	1	Waist circumference
Sri Lanka	2015	Overdiagnosed	694	165	0.027	1	Waist circumference
Sri Lanka	2015	Consistent non-HTN	694	2292	4e-26	7.2e-24	Waist circumference
Sudan	2016	Missed	1647	116	1.85e-05	0.00333	Waist circumference
Sudan	2016	Overdiagnosed	1647	363	4.35e-11	7.83e-09	Waist circumference
Sudan	2016	Consistent non-HTN	1647	3566	4.25e-79	7.65e-77	Waist circumference
Tajikistan	2017	Missed	631	35	0.322	1	Waist circumference
Tajikistan	2017	Overdiagnosed	631	159	0.183	1	Waist circumference
Tajikistan	2017	Consistent non-HTN	631	1099	1.12e-21	2.016e-19	Waist circumference
Timor-Leste	2014	Missed	465	23	0.103	1	Waist circumference
Timor-Leste	2014	Overdiagnosed	465	84	0.998	1	Waist circumference
Timor-Leste	2014	Consistent non-HTN	465	1492	1.16e-06	0.0002088	Waist circumference
Togo	2011	Missed	240	19	0.829	1	Waist circumference
Togo	2011	Overdiagnosed	240	52	0.319	1	Waist circumference
Togo	2011	Consistent non-HTN	240	875	4.79e-05	0.008622	Waist circumference
Tokelau	2014	Missed	69	5	0.966	1	Waist circumference
Tokelau	2014	Overdiagnosed	69	20	0.414	1	Waist circumference
Tokelau	2014	Consistent non-HTN	69	319	1.34e-06	0.0002412	Waist circumference
Turkmenistan	2018	Missed	549	29	0.009	1	Waist circumference
Turkmenistan	2018	Overdiagnosed	549	181	0.000121	0.02178	Waist circumference
Turkmenistan	2018	Consistent non-HTN	549	2349	2.23e-34	4.014e-32	Waist circumference
Tuvalu	2015	Missed	315	20	0.004	0.72	Waist circumference
Tuvalu	2015	Overdiagnosed	315	46	0.004	0.72	Waist circumference
Tuvalu	2015	Consistent non-HTN	315	442	1.46e-25	2.628e-23	Waist circumference
Uganda	2014	Missed	643	35	0.22	1	Waist circumference
Uganda	2014	Overdiagnosed	643	185	0.002	0.36	Waist circumference
Uganda	2014	Consistent non-HTN	643	2113	1.83e-13	3.294e-11	Waist circumference
United Republic of Tanzania	2012	Missed	488	19	0.94	1	Waist circumference
United Republic of Tanzania	2012	Overdiagnosed	488	100	0.003	0.54	Waist circumference
United Republic of Tanzania	2012	Consistent non-HTN	488	948	7.12e-12	1.2816e-09	Waist circumference
Uruguay	2014	Missed	172	15	0.579	1	Waist circumference
Uruguay	2014	Overdiagnosed	172	40	0.164	1	Waist circumference
Uruguay	2014	Consistent non-HTN	172	648	5.96e-10	1.0728e-07	Waist circumference
Vanuatu	2011	Missed	981	73	0.001	0.18	Waist circumference
Vanuatu	2011	Overdiagnosed	981	221	0.002	0.36	Waist circumference
Vanuatu	2011	Consistent non-HTN	981	2368	3.18e-09	5.724e-07	Waist circumference
Vietnam	2015	Missed	343	16	0.253	1	Waist circumference
Vietnam	2015	Overdiagnosed	343	92	0.059	1	Waist circumference
Vietnam	2015	Consistent non-HTN	343	2066	2.29e-24	4.122e-22	Waist circumference
Zambia	2017	Missed	397	43	0.09	1	Waist circumference
Zambia	2017	Overdiagnosed	397	198	0.183	1	Waist circumference
Zambia	2017	Consistent non-HTN	397	2153	6.85e-10	1.233e-07	Waist circumference
Afghanistan	2018	Missed	469	38	0.008	1	FPG
Afghanistan	2018	Overdiagnosed	469	103	0.018	1	FPG
Afghanistan	2018	Consistent non-HTN	469	1940	4.74e-06	0.0008532	FPG
Algeria	2017	Missed	803	77	0.000278	0.05004	FPG
Algeria	2017	Overdiagnosed	803	229	0.054	1	FPG
Algeria	2017	Consistent non-HTN	803	3544	5.23e-10	9.414e-08	FPG
American Samoa	2004	Missed	363	30	0.002	0.36	FPG
American Samoa	2004	Overdiagnosed	363	70	0.261	1	FPG
American Samoa	2004	Consistent non-HTN	363	674	8.93e-05	0.016074	FPG
Armenia	2016	Missed	409	20	0.039	1	FPG
Armenia	2016	Overdiagnosed	409	47	1.06e-05	0.001908	FPG
Armenia	2016	Consistent non-HTN	409	729	1.17e-07	2.106e-05	FPG
Azerbaijan	2017	Missed	370	20	0.024	1	FPG
Azerbaijan	2017	Overdiagnosed	370	76	0.104	1	FPG
Azerbaijan	2017	Consistent non-HTN	370	1306	1.41e-05	0.002538	FPG
Bangladesh	2018	Missed	822	59	0.497	1	FPG
Bangladesh	2018	Overdiagnosed	822	162	0.022	1	FPG
Bangladesh	2018	Consistent non-HTN	822	4645	8.04e-11	1.4472e-08	FPG
Belarus	2017	Missed	700	27	0.725	1	FPG
Belarus	2017	Overdiagnosed	700	133	0.016	1	FPG
Belarus	2017	Consistent non-HTN	700	1884	1.01e-05	0.001818	FPG
Benin	2015	Missed	1216	48	0.156	1	FPG
Benin	2015	Overdiagnosed	1216	209	0.039	1	FPG
Benin	2015	Consistent non-HTN	1216	2924	0.000114	0.02052	FPG
Bhutan	2019	Missed	879	53	0.716	1	FPG
Bhutan	2019	Overdiagnosed	879	198	0.439	1	FPG
Bhutan	2019	Consistent non-HTN	879	3019	1.69e-07	3.042e-05	FPG
Botswana	2014	Missed	440	36	0.041	1	FPG
Botswana	2014	Overdiagnosed	440	120	0.072	1	FPG
Botswana	2014	Consistent non-HTN	440	1635	0.018	1	FPG
British Virgin Islands	2009	Missed	48	8	0.326	1	FPG
British Virgin Islands	2009	Overdiagnosed	48	10	0.123	1	FPG
British Virgin Islands	2009	Consistent non-HTN	48	149	0.42	1	FPG
Brunei Darussalam	2016	Missed	188	9	0.621	1	FPG
Brunei Darussalam	2016	Overdiagnosed	188	54	0.698	1	FPG
Brunei Darussalam	2016	Consistent non-HTN	188	991	3.56e-07	6.408e-05	FPG
Cabo Verde	2007	Missed	245	17	0.01	1	FPG
Cabo Verde	2007	Overdiagnosed	245	51	0.913	1	FPG
Cabo Verde	2007	Consistent non-HTN	245	380	0.163	1	FPG
Cambodia	2010	Missed	324	35	0.039	1	FPG
Cambodia	2010	Overdiagnosed	324	140	0.466	1	FPG
Cambodia	2010	Consistent non-HTN	324	3904	3.37e-05	0.006066	FPG
Comoros	2011	Missed	298	14	1.5e-05	0.0027	FPG
Comoros	2011	Overdiagnosed	298	67	0.32	1	FPG
Comoros	2011	Consistent non-HTN	298	760	0.014	1	FPG
Cook Islands	2015	Missed	110	12	0.295	1	FPG
Cook Islands	2015	Overdiagnosed	110	40	0.025	1	FPG
Cook Islands	2015	Consistent non-HTN	110	405	0.002	0.36	FPG
Ecuador	2018	Missed	287	52	0.941	1	FPG
Ecuador	2018	Overdiagnosed	287	118	0.042	1	FPG
Ecuador	2018	Consistent non-HTN	287	2715	0.00012	0.0216	FPG
Eritrea	2010	Missed	450	36	0.236	1	FPG
Eritrea	2010	Overdiagnosed	450	130	1.12e-07	2.016e-05	FPG
Eritrea	2010	Consistent non-HTN	450	3536	1.66e-05	0.002988	FPG
Eswatini	2014	Missed	388	23	0.085	1	FPG
Eswatini	2014	Overdiagnosed	388	97	0.331	1	FPG
Eswatini	2014	Consistent non-HTN	388	1251	0.006	1	FPG
Ethiopia	2015	Missed	1167	111	0.688	1	FPG
Ethiopia	2015	Overdiagnosed	1167	398	0.021	1	FPG
Ethiopia	2015	Consistent non-HTN	1167	5755	8.23e-07	0.00014814	FPG
Georgia	2016	Missed	463	15	0.00076	0.1368	FPG
Georgia	2016	Overdiagnosed	463	75	0.359	1	FPG
Georgia	2016	Consistent non-HTN	463	1302	3.14e-07	5.652e-05	FPG
Guyana	2016	Missed	93	8	0.693	1	FPG
Guyana	2016	Overdiagnosed	93	16	0.553	1	FPG
Guyana	2016	Consistent non-HTN	93	455	0.016	1	FPG
Iraq	2015	Missed	1110	21	0.966	1	FPG
Iraq	2015	Overdiagnosed	1110	104	0.619	1	FPG
Iraq	2015	Consistent non-HTN	1110	1931	2.59e-13	4.662e-11	FPG
Jordan	2019	Missed	283	28	0.18	1	FPG
Jordan	2019	Overdiagnosed	283	75	0.045	1	FPG
Jordan	2019	Consistent non-HTN	283	1934	5.06e-06	0.0009108	FPG
Kenya	2015	Missed	747	37	0.062	1	FPG
Kenya	2015	Overdiagnosed	747	222	0.019	1	FPG
Kenya	2015	Consistent non-HTN	747	2457	0.00012	0.0216	FPG
Kiribati	2016	Missed	248	26	0.574	1	FPG
Kiribati	2016	Overdiagnosed	248	62	0.698	1	FPG
Kiribati	2016	Consistent non-HTN	248	630	0.022	1	FPG
Kuwait	2014	Missed	163	2	0.105	1	FPG
Kuwait	2014	Overdiagnosed	163	30	0.543	1	FPG
Kuwait	2014	Consistent non-HTN	163	1266	0.007	1	FPG
Kyrgyzstan	2013	Missed	633	40	0.001	0.18	FPG
Kyrgyzstan	2013	Overdiagnosed	633	137	0.334	1	FPG
Kyrgyzstan	2013	Consistent non-HTN	633	1005	8.25e-05	0.01485	FPG
Lao People's Democratic Republic	2013	Missed	233	21	0.027	1	FPG
Lao People's Democratic Republic	2013	Overdiagnosed	233	91	0.164	1	FPG
Lao People's Democratic Republic	2013	Consistent non-HTN	233	1811	0.004	0.72	FPG
Lebanon	2017	Missed	160	7	0.721	1	FPG
Lebanon	2017	Overdiagnosed	160	22	6.29e-05	0.011322	FPG
Lebanon	2017	Consistent non-HTN	160	604	0.000114	0.02052	FPG
Lesotho	2012	Missed	453	15	0.177	1	FPG
Lesotho	2012	Overdiagnosed	453	63	0.944	1	FPG
Lesotho	2012	Consistent non-HTN	453	962	0.003	0.54	FPG
Libya	2009	Missed	478	27	0.332	1	FPG
Libya	2009	Overdiagnosed	478	97	0.056	1	FPG
Libya	2009	Consistent non-HTN	478	806	1.01e-08	1.818e-06	FPG
Malawi	2017	Missed	387	39	0.818	1	FPG
Malawi	2017	Overdiagnosed	387	116	0.757	1	FPG
Malawi	2017	Consistent non-HTN	387	2657	0.032	1	FPG
Mongolia	2019	Missed	519	37	0.701	1	FPG
Mongolia	2019	Overdiagnosed	519	125	0.079	1	FPG
Mongolia	2019	Consistent non-HTN	519	3338	2.4e-06	0.000432	FPG
Morocco	2017	Missed	699	64	0.691	1	FPG
Morocco	2017	Overdiagnosed	699	214	0.005	0.9	FPG
Morocco	2017	Consistent non-HTN	699	2563	1.46e-09	2.628e-07	FPG
Myanmar	2014	Missed	1122	42	0.216	1	FPG
Myanmar	2014	Overdiagnosed	1122	177	0.005	0.9	FPG
Myanmar	2014	Consistent non-HTN	1122	4200	3.18e-14	5.724e-12	FPG
Nauru	2016	Missed	121	15	0.478	1	FPG
Nauru	2016	Overdiagnosed	121	25	0.66	1	FPG
Nauru	2016	Consistent non-HTN	121	545	0.026	1	FPG
Nepal	2019	Missed	1022	44	0.695	1	FPG
Nepal	2019	Overdiagnosed	1022	215	0.021	1	FPG
Nepal	2019	Consistent non-HTN	1022	3147	5.04e-05	0.009072	FPG
Niue	2012	Missed	78	9	0.752	1	FPG
Niue	2012	Overdiagnosed	78	35	0.267	1	FPG
Niue	2012	Consistent non-HTN	78	370	0.027	1	FPG
Qatar	2012	Missed	125	13	0.012	1	FPG
Qatar	2012	Overdiagnosed	125	48	0.893	1	FPG
Qatar	2012	Consistent non-HTN	125	871	0.355	1	FPG
Republic of Moldova	2013	Missed	665	25	0.004	0.72	FPG
Republic of Moldova	2013	Overdiagnosed	665	106	0.058	1	FPG
Republic of Moldova	2013	Consistent non-HTN	665	1299	4.08e-06	0.0007344	FPG
Rwanda	2013	Missed	978	58	0.988	1	FPG
Rwanda	2013	Overdiagnosed	978	310	0.437	1	FPG
Rwanda	2013	Consistent non-HTN	978	4300	0.031	1	FPG
Samoa	2013	Missed	227	24	0.287	1	FPG
Samoa	2013	Overdiagnosed	227	60	0.919	1	FPG
Samoa	2013	Consistent non-HTN	227	1003	0.000178	0.03204	FPG
Sao Tome and Principe	2019	Missed	238	27	0.806	1	FPG
Sao Tome and Principe	2019	Overdiagnosed	238	78	0.833	1	FPG
Sao Tome and Principe	2019	Consistent non-HTN	238	1008	0.049	1	FPG
Seychelles	2004	Missed	175	10	0.000203	0.03654	FPG
Seychelles	2004	Overdiagnosed	175	49	0.362	1	FPG
Seychelles	2004	Consistent non-HTN	175	615	0.000432	0.07776	FPG
Solomon Islands	2015	Missed	243	16	0.085	1	FPG
Solomon Islands	2015	Overdiagnosed	243	68	0.779	1	FPG
Solomon Islands	2015	Consistent non-HTN	243	1095	0.000831	0.14958	FPG
Sri Lanka	2015	Missed	694	30	0.003	0.54	FPG
Sri Lanka	2015	Overdiagnosed	694	165	0.048	1	FPG
Sri Lanka	2015	Consistent non-HTN	694	2292	2.34e-06	0.0004212	FPG
Sudan	2016	Missed	1647	116	0.101	1	FPG
Sudan	2016	Overdiagnosed	1647	363	0.043	1	FPG
Sudan	2016	Consistent non-HTN	1647	3566	3.99e-21	7.182e-19	FPG
Tajikistan	2017	Missed	631	35	0.008	1	FPG
Tajikistan	2017	Overdiagnosed	631	159	0.399	1	FPG
Tajikistan	2017	Consistent non-HTN	631	1099	0.000781	0.14058	FPG
Timor-Leste	2014	Missed	465	23	0.811	1	FPG
Timor-Leste	2014	Overdiagnosed	465	84	0.276	1	FPG
Timor-Leste	2014	Consistent non-HTN	465	1492	0.443	1	FPG
Togo	2011	Missed	240	19	0.16	1	FPG
Togo	2011	Overdiagnosed	240	52	0.924	1	FPG
Togo	2011	Consistent non-HTN	240	875	0.038	1	FPG
Tokelau	2014	Missed	69	5	0.76	1	FPG
Tokelau	2014	Overdiagnosed	69	20	0.517	1	FPG
Tokelau	2014	Consistent non-HTN	69	319	0.092	1	FPG
Turkmenistan	2018	Missed	549	29	0.661	1	FPG
Turkmenistan	2018	Overdiagnosed	549	181	0.005	0.9	FPG
Turkmenistan	2018	Consistent non-HTN	549	2349	3.57e-08	6.426e-06	FPG
Tuvalu	2015	Missed	315	20	0.804	1	FPG
Tuvalu	2015	Overdiagnosed	315	46	0.051	1	FPG
Tuvalu	2015	Consistent non-HTN	315	442	0.034	1	FPG
Uganda	2014	Missed	643	35	0.022	1	FPG
Uganda	2014	Overdiagnosed	643	185	0.856	1	FPG
Uganda	2014	Consistent non-HTN	643	2113	0.000991	0.17838	FPG
United Republic of Tanzania	2012	Missed	488	19	0.947	1	FPG
United Republic of Tanzania	2012	Overdiagnosed	488	100	0.16	1	FPG
United Republic of Tanzania	2012	Consistent non-HTN	488	948	0.231	1	FPG
Uruguay	2014	Missed	172	15	0.141	1	FPG
Uruguay	2014	Overdiagnosed	172	40	0.264	1	FPG
Uruguay	2014	Consistent non-HTN	172	648	0.001	0.18	FPG
Vanuatu	2011	Missed	981	73	0.783	1	FPG
Vanuatu	2011	Overdiagnosed	981	221	0.038	1	FPG
Vanuatu	2011	Consistent non-HTN	981	2368	5.79e-09	1.0422e-06	FPG
Vietnam	2015	Missed	343	16	0.008	1	FPG
Vietnam	2015	Overdiagnosed	343	92	0.095	1	FPG
Vietnam	2015	Consistent non-HTN	343	2066	2.2e-06	0.000396	FPG
Zambia	2017	Missed	397	43	0.039	1	FPG
Zambia	2017	Overdiagnosed	397	198	0.012	1	FPG
Zambia	2017	Consistent non-HTN	397	2153	2.38e-06	0.0004284	FPG
Afghanistan	2018	Missed	469	38	0.068	1	Total Cholesterol
Afghanistan	2018	Overdiagnosed	469	103	0.03	1	Total Cholesterol
Afghanistan	2018	Consistent non-HTN	469	1940	3.89e-12	7.002e-10	Total Cholesterol
Algeria	2017	Missed	803	77	0.351	1	Total Cholesterol
Algeria	2017	Overdiagnosed	803	229	0.085	1	Total Cholesterol
Algeria	2017	Consistent non-HTN	803	3544	1.71e-16	3.078e-14	Total Cholesterol
American Samoa	2004	Missed	363	30	0.344	1	Total Cholesterol
American Samoa	2004	Overdiagnosed	363	70	0.901	1	Total Cholesterol
American Samoa	2004	Consistent non-HTN	363	674	3.47e-05	0.006246	Total Cholesterol
Armenia	2016	Missed	409	20	0.128	1	Total Cholesterol
Armenia	2016	Overdiagnosed	409	47	0.002	0.36	Total Cholesterol
Armenia	2016	Consistent non-HTN	409	729	2.43e-14	4.374e-12	Total Cholesterol
Azerbaijan	2017	Missed	370	20	0.006	1	Total Cholesterol
Azerbaijan	2017	Overdiagnosed	370	76	0.228	1	Total Cholesterol
Azerbaijan	2017	Consistent non-HTN	370	1306	4.22e-08	7.596e-06	Total Cholesterol
Bangladesh	2018	Missed	822	59	0.321	1	Total Cholesterol
Bangladesh	2018	Overdiagnosed	822	162	0.007	1	Total Cholesterol
Bangladesh	2018	Consistent non-HTN	822	4645	1.38e-25	2.484e-23	Total Cholesterol
Belarus	2017	Missed	700	27	0.021	1	Total Cholesterol
Belarus	2017	Overdiagnosed	700	133	0.000801	0.14418	Total Cholesterol
Belarus	2017	Consistent non-HTN	700	1884	2.25e-22	4.05e-20	Total Cholesterol
Benin	2015	Missed	1216	48	0.014	1	Total Cholesterol
Benin	2015	Overdiagnosed	1216	209	0.000167	0.03006	Total Cholesterol
Benin	2015	Consistent non-HTN	1216	2924	1.09e-17	1.962e-15	Total Cholesterol
Bhutan	2019	Missed	879	53	0.726	1	Total Cholesterol
Bhutan	2019	Overdiagnosed	879	198	8.66e-05	0.015588	Total Cholesterol
Bhutan	2019	Consistent non-HTN	879	3019	1.53e-24	2.754e-22	Total Cholesterol
Botswana	2014	Missed	440	36	0.013	1	Total Cholesterol
Botswana	2014	Overdiagnosed	440	120	0.007	1	Total Cholesterol
Botswana	2014	Consistent non-HTN	440	1635	5.56e-09	1.0008e-06	Total Cholesterol
British Virgin Islands	2009	Missed	48	8	0.74	1	Total Cholesterol
British Virgin Islands	2009	Overdiagnosed	48	10	0.684	1	Total Cholesterol
British Virgin Islands	2009	Consistent non-HTN	48	149	0.222	1	Total Cholesterol
Brunei Darussalam	2016	Missed	188	9	0.846	1	Total Cholesterol
Brunei Darussalam	2016	Overdiagnosed	188	54	0.197	1	Total Cholesterol
Brunei Darussalam	2016	Consistent non-HTN	188	991	3.57e-07	6.426e-05	Total Cholesterol
Cabo Verde	2007	Missed	245	17	8.99e-08	1.6182e-05	Total Cholesterol
Cabo Verde	2007	Overdiagnosed	245	51	0.273	1	Total Cholesterol
Cabo Verde	2007	Consistent non-HTN	245	380	0.006	1	Total Cholesterol
Cambodia	2010	Missed	324	35	0.371	1	Total Cholesterol
Cambodia	2010	Overdiagnosed	324	140	0.203	1	Total Cholesterol
Cambodia	2010	Consistent non-HTN	324	3904	5.17e-06	0.0009306	Total Cholesterol
Comoros	2011	Missed	298	14	0.279	1	Total Cholesterol
Comoros	2011	Overdiagnosed	298	67	0.537	1	Total Cholesterol
Comoros	2011	Consistent non-HTN	298	760	7.74e-06	0.0013932	Total Cholesterol
Cook Islands	2015	Missed	110	12	7.11e-05	0.012798	Total Cholesterol
Cook Islands	2015	Overdiagnosed	110	40	0.005	0.9	Total Cholesterol
Cook Islands	2015	Consistent non-HTN	110	405	0.001	0.18	Total Cholesterol
Ecuador	2018	Missed	287	52	0.353	1	Total Cholesterol
Ecuador	2018	Overdiagnosed	287	118	0.172	1	Total Cholesterol
Ecuador	2018	Consistent non-HTN	287	2715	0.000155	0.0279	Total Cholesterol
Eritrea	2010	Missed	450	36	0.53	1	Total Cholesterol
Eritrea	2010	Overdiagnosed	450	130	0.004	0.72	Total Cholesterol
Eritrea	2010	Consistent non-HTN	450	3536	1.11e-10	1.998e-08	Total Cholesterol
Eswatini	2014	Missed	388	23	0.603	1	Total Cholesterol
Eswatini	2014	Overdiagnosed	388	97	0.000321	0.05778	Total Cholesterol
Eswatini	2014	Consistent non-HTN	388	1251	6.51e-10	1.1718e-07	Total Cholesterol
Ethiopia	2015	Missed	1167	111	0.014	1	Total Cholesterol
Ethiopia	2015	Overdiagnosed	1167	398	8.38e-06	0.0015084	Total Cholesterol
Ethiopia	2015	Consistent non-HTN	1167	5755	5.83e-32	1.0494e-29	Total Cholesterol
Georgia	2016	Missed	463	15	0.309	1	Total Cholesterol
Georgia	2016	Overdiagnosed	463	75	0.417	1	Total Cholesterol
Georgia	2016	Consistent non-HTN	463	1302	7.15e-07	0.0001287	Total Cholesterol
Guyana	2016	Missed	93	8	0.235	1	Total Cholesterol
Guyana	2016	Overdiagnosed	93	16	0.067	1	Total Cholesterol
Guyana	2016	Consistent non-HTN	93	455	0.087	1	Total Cholesterol
Iraq	2015	Missed	1110	21	0.944	1	Total Cholesterol
Iraq	2015	Overdiagnosed	1110	104	0.88	1	Total Cholesterol
Iraq	2015	Consistent non-HTN	1110	1931	9.76e-17	1.7568e-14	Total Cholesterol
Jordan	2019	Missed	283	28	0.943	1	Total Cholesterol
Jordan	2019	Overdiagnosed	283	75	0.00056	0.1008	Total Cholesterol
Jordan	2019	Consistent non-HTN	283	1934	1.51e-12	2.718e-10	Total Cholesterol
Kenya	2015	Missed	747	37	0.652	1	Total Cholesterol
Kenya	2015	Overdiagnosed	747	222	0.003	0.54	Total Cholesterol
Kenya	2015	Consistent non-HTN	747	2457	5.92e-13	1.0656e-10	Total Cholesterol
Kiribati	2016	Missed	248	26	0.919	1	Total Cholesterol
Kiribati	2016	Overdiagnosed	248	62	0.449	1	Total Cholesterol
Kiribati	2016	Consistent non-HTN	248	630	0.098	1	Total Cholesterol
Kuwait	2014	Missed	163	2	0.282	1	Total Cholesterol
Kuwait	2014	Overdiagnosed	163	30	0.883	1	Total Cholesterol
Kuwait	2014	Consistent non-HTN	163	1266	7.33e-06	0.0013194	Total Cholesterol
Kyrgyzstan	2013	Missed	633	40	0.329	1	Total Cholesterol
Kyrgyzstan	2013	Overdiagnosed	633	137	0.059	1	Total Cholesterol
Kyrgyzstan	2013	Consistent non-HTN	633	1005	5.4e-10	9.72e-08	Total Cholesterol
Lao People's Democratic Republic	2013	Missed	233	21	0.171	1	Total Cholesterol
Lao People's Democratic Republic	2013	Overdiagnosed	233	91	0.06	1	Total Cholesterol
Lao People's Democratic Republic	2013	Consistent non-HTN	233	1811	1.79e-14	3.222e-12	Total Cholesterol
Lebanon	2017	Missed	160	7	0.139	1	Total Cholesterol
Lebanon	2017	Overdiagnosed	160	22	0.457	1	Total Cholesterol
Lebanon	2017	Consistent non-HTN	160	604	0.047	1	Total Cholesterol
Lesotho	2012	Missed	453	15	0.792	1	Total Cholesterol
Lesotho	2012	Overdiagnosed	453	63	0.036	1	Total Cholesterol
Lesotho	2012	Consistent non-HTN	453	962	1.57e-12	2.826e-10	Total Cholesterol
Libya	2009	Missed	478	27	0.991	1	Total Cholesterol
Libya	2009	Overdiagnosed	478	97	0.028	1	Total Cholesterol
Libya	2009	Consistent non-HTN	478	806	4.45e-07	8.01e-05	Total Cholesterol
Malawi	2017	Missed	387	39	0.263	1	Total Cholesterol
Malawi	2017	Overdiagnosed	387	116	0.277	1	Total Cholesterol
Malawi	2017	Consistent non-HTN	387	2657	1.61e-11	2.898e-09	Total Cholesterol
Mongolia	2019	Missed	519	37	0.295	1	Total Cholesterol
Mongolia	2019	Overdiagnosed	519	125	0.73	1	Total Cholesterol
Mongolia	2019	Consistent non-HTN	519	3338	8.89e-15	1.6002e-12	Total Cholesterol
Morocco	2017	Missed	699	64	0.665	1	Total Cholesterol
Morocco	2017	Overdiagnosed	699	214	0.176	1	Total Cholesterol
Morocco	2017	Consistent non-HTN	699	2563	4.33e-08	7.794e-06	Total Cholesterol
Myanmar	2014	Missed	1122	42	0.822	1	Total Cholesterol
Myanmar	2014	Overdiagnosed	1122	177	0.036	1	Total Cholesterol
Myanmar	2014	Consistent non-HTN	1122	4200	4.64e-19	8.352e-17	Total Cholesterol
Nauru	2016	Missed	121	15	0.399	1	Total Cholesterol
Nauru	2016	Overdiagnosed	121	25	0.013	1	Total Cholesterol
Nauru	2016	Consistent non-HTN	121	545	0.016	1	Total Cholesterol
Nepal	2019	Missed	1022	44	0.095	1	Total Cholesterol
Nepal	2019	Overdiagnosed	1022	215	0.018	1	Total Cholesterol
Nepal	2019	Consistent non-HTN	1022	3147	7.34e-18	1.3212e-15	Total Cholesterol
Niue	2012	Missed	78	9	0.022	1	Total Cholesterol
Niue	2012	Overdiagnosed	78	35	0.748	1	Total Cholesterol
Niue	2012	Consistent non-HTN	78	370	0.001	0.18	Total Cholesterol
Qatar	2012	Missed	125	13	0.123	1	Total Cholesterol
Qatar	2012	Overdiagnosed	125	48	0.184	1	Total Cholesterol
Qatar	2012	Consistent non-HTN	125	871	0.885	1	Total Cholesterol
Republic of Moldova	2013	Missed	665	25	0.457	1	Total Cholesterol
Republic of Moldova	2013	Overdiagnosed	665	106	0.184	1	Total Cholesterol
Republic of Moldova	2013	Consistent non-HTN	665	1299	2.33e-10	4.194e-08	Total Cholesterol
Rwanda	2013	Missed	978	58	0.048	1	Total Cholesterol
Rwanda	2013	Overdiagnosed	978	310	0.016	1	Total Cholesterol
Rwanda	2013	Consistent non-HTN	978	4300	1.77e-12	3.186e-10	Total Cholesterol
Samoa	2013	Missed	227	24	0.962	1	Total Cholesterol
Samoa	2013	Overdiagnosed	227	60	0.499	1	Total Cholesterol
Samoa	2013	Consistent non-HTN	227	1003	0.000207	0.03726	Total Cholesterol
Sao Tome and Principe	2019	Missed	238	27	0.547	1	Total Cholesterol
Sao Tome and Principe	2019	Overdiagnosed	238	78	0.465	1	Total Cholesterol
Sao Tome and Principe	2019	Consistent non-HTN	238	1008	0.002	0.36	Total Cholesterol
Seychelles	2004	Missed	175	10	0.276	1	Total Cholesterol
Seychelles	2004	Overdiagnosed	175	49	0.162	1	Total Cholesterol
Seychelles	2004	Consistent non-HTN	175	615	0.004	0.72	Total Cholesterol
Solomon Islands	2015	Missed	243	16	0.418	1	Total Cholesterol
Solomon Islands	2015	Overdiagnosed	243	68	0.531	1	Total Cholesterol
Solomon Islands	2015	Consistent non-HTN	243	1095	1.82e-05	0.003276	Total Cholesterol
Sri Lanka	2015	Missed	694	30	0.001	0.18	Total Cholesterol
Sri Lanka	2015	Overdiagnosed	694	165	0.142	1	Total Cholesterol
Sri Lanka	2015	Consistent non-HTN	694	2292	4.11e-07	7.398e-05	Total Cholesterol
Sudan	2016	Missed	1647	116	1.24e-05	0.002232	Total Cholesterol
Sudan	2016	Overdiagnosed	1647	363	9.01e-06	0.0016218	Total Cholesterol
Sudan	2016	Consistent non-HTN	1647	3566	1.45e-29	2.61e-27	Total Cholesterol
Tajikistan	2017	Missed	631	35	0.789	1	Total Cholesterol
Tajikistan	2017	Overdiagnosed	631	159	0.187	1	Total Cholesterol
Tajikistan	2017	Consistent non-HTN	631	1099	1.24e-15	2.232e-13	Total Cholesterol
Timor-Leste	2014	Missed	465	23	0.138	1	Total Cholesterol
Timor-Leste	2014	Overdiagnosed	465	84	0.027	1	Total Cholesterol
Timor-Leste	2014	Consistent non-HTN	465	1492	2.01e-06	0.0003618	Total Cholesterol
Togo	2011	Missed	240	19	0.098	1	Total Cholesterol
Togo	2011	Overdiagnosed	240	52	0.185	1	Total Cholesterol
Togo	2011	Consistent non-HTN	240	875	0.038	1	Total Cholesterol
Tokelau	2014	Missed	69	5	0.774	1	Total Cholesterol
Tokelau	2014	Overdiagnosed	69	20	0.735	1	Total Cholesterol
Tokelau	2014	Consistent non-HTN	69	319	0.007	1	Total Cholesterol
Turkmenistan	2018	Missed	549	29	0.317	1	Total Cholesterol
Turkmenistan	2018	Overdiagnosed	549	181	0.028	1	Total Cholesterol
Turkmenistan	2018	Consistent non-HTN	549	2349	0.035	1	Total Cholesterol
Tuvalu	2015	Missed	315	20	0.095	1	Total Cholesterol
Tuvalu	2015	Overdiagnosed	315	46	0.389	1	Total Cholesterol
Tuvalu	2015	Consistent non-HTN	315	442	3.92e-05	0.007056	Total Cholesterol
Uganda	2014	Missed	643	35	0.761	1	Total Cholesterol
Uganda	2014	Overdiagnosed	643	185	0.001	0.18	Total Cholesterol
Uganda	2014	Consistent non-HTN	643	2113	3.36e-12	6.048e-10	Total Cholesterol
United Republic of Tanzania	2012	Missed	488	19	0.585	1	Total Cholesterol
United Republic of Tanzania	2012	Overdiagnosed	488	100	0.005	0.9	Total Cholesterol
United Republic of Tanzania	2012	Consistent non-HTN	488	948	2.74e-12	4.932e-10	Total Cholesterol
Uruguay	2014	Missed	172	15	0.534	1	Total Cholesterol
Uruguay	2014	Overdiagnosed	172	40	0.668	1	Total Cholesterol
Uruguay	2014	Consistent non-HTN	172	648	0.107	1	Total Cholesterol
Vanuatu	2011	Missed	981	73	0.043	1	Total Cholesterol
Vanuatu	2011	Overdiagnosed	981	221	0.106	1	Total Cholesterol
Vanuatu	2011	Consistent non-HTN	981	2368	9.49e-14	1.7082e-11	Total Cholesterol
Vietnam	2015	Missed	343	16	0.132	1	Total Cholesterol
Vietnam	2015	Overdiagnosed	343	92	0.029	1	Total Cholesterol
Vietnam	2015	Consistent non-HTN	343	2066	3.83e-10	6.894e-08	Total Cholesterol
Zambia	2017	Missed	397	43	0.092	1	Total Cholesterol
Zambia	2017	Overdiagnosed	397	198	0.002	0.36	Total Cholesterol
Zambia	2017	Consistent non-HTN	397	2153	9.23e-09	1.6614e-06	Total Cholesterol
Afghanistan	2018	Missed	469	38	3.66e-29	5.9292e-27	10-year CV risk WHO
Afghanistan	2018	Overdiagnosed	469	103	3.74e-11	6.0588e-09	10-year CV risk WHO
Afghanistan	2018	Consistent non-HTN	469	1940	2.07e-38	3.3534e-36	10-year CV risk WHO
Algeria	2017	Missed	803	77	9.62e-11	1.55844e-08	10-year CV risk WHO
Algeria	2017	Overdiagnosed	803	229	1.18e-20	1.9116e-18	10-year CV risk WHO
Algeria	2017	Consistent non-HTN	803	3544	3.61e-90	5.8482e-88	10-year CV risk WHO
American Samoa	2004	Missed	363	30	3.37e-11	5.4594e-09	10-year CV risk WHO
American Samoa	2004	Overdiagnosed	363	70	0.000539	0.087318	10-year CV risk WHO
American Samoa	2004	Consistent non-HTN	363	674	1.32e-21	2.1384e-19	10-year CV risk WHO
Armenia	2016	Missed	409	20	2e-04	0.0324	10-year CV risk WHO
Armenia	2016	Overdiagnosed	409	47	1.2e-07	1.944e-05	10-year CV risk WHO
Armenia	2016	Consistent non-HTN	409	729	1.94e-29	3.1428e-27	10-year CV risk WHO
Azerbaijan	2017	Missed	370	20	3.19e-16	5.1678e-14	10-year CV risk WHO
Azerbaijan	2017	Overdiagnosed	370	76	3e-10	4.86e-08	10-year CV risk WHO
Azerbaijan	2017	Consistent non-HTN	370	1306	7.49e-24	1.21338e-21	10-year CV risk WHO
Bangladesh	2018	Missed	822	59	0.00034	0.05508	10-year CV risk WHO
Bangladesh	2018	Overdiagnosed	822	162	2.08e-12	3.3696e-10	10-year CV risk WHO
Bangladesh	2018	Consistent non-HTN	822	4645	1.17e-44	1.8954e-42	10-year CV risk WHO
Belarus	2017	Missed	700	27	1.3e-05	0.002106	10-year CV risk WHO
Belarus	2017	Overdiagnosed	700	133	9.92e-13	1.60704e-10	10-year CV risk WHO
Belarus	2017	Consistent non-HTN	700	1884	1.15e-76	1.863e-74	10-year CV risk WHO
Benin	2015	Missed	1216	48	1.25e-06	0.0002025	10-year CV risk WHO
Benin	2015	Overdiagnosed	1216	209	3.93e-26	6.3666e-24	10-year CV risk WHO
Benin	2015	Consistent non-HTN	1216	2924	1.14e-77	1.8468e-75	10-year CV risk WHO
Bhutan	2019	Missed	879	53	0.155	1	10-year CV risk WHO
Bhutan	2019	Overdiagnosed	879	198	4.11e-10	6.6582e-08	10-year CV risk WHO
Bhutan	2019	Consistent non-HTN	879	3019	1.57e-66	2.5434e-64	10-year CV risk WHO
Botswana	2014	Missed	440	36	2.31e-06	0.00037422	10-year CV risk WHO
Botswana	2014	Overdiagnosed	440	120	3.15e-08	5.103e-06	10-year CV risk WHO
Botswana	2014	Consistent non-HTN	440	1635	4.44e-29	7.1928e-27	10-year CV risk WHO
Brunei Darussalam	2016	Missed	188	9	0.543	1	10-year CV risk WHO
Brunei Darussalam	2016	Overdiagnosed	188	54	0.000221	0.035802	10-year CV risk WHO
Brunei Darussalam	2016	Consistent non-HTN	188	991	1.35e-26	2.187e-24	10-year CV risk WHO
Cabo Verde	2007	Missed	245	17	1.95e-08	3.159e-06	10-year CV risk WHO
Cabo Verde	2007	Overdiagnosed	245	51	0.000114	0.018468	10-year CV risk WHO
Cabo Verde	2007	Consistent non-HTN	245	380	8.94e-20	1.44828e-17	10-year CV risk WHO
Cambodia	2010	Missed	324	35	1.1e-06	0.0001782	10-year CV risk WHO
Cambodia	2010	Overdiagnosed	324	140	5.29e-14	8.5698e-12	10-year CV risk WHO
Cambodia	2010	Consistent non-HTN	324	3904	5.12e-38	8.2944e-36	10-year CV risk WHO
Comoros	2011	Missed	298	14	0.135	1	10-year CV risk WHO
Comoros	2011	Overdiagnosed	298	67	3.01e-05	0.0048762	10-year CV risk WHO
Comoros	2011	Consistent non-HTN	298	760	1.56e-26	2.5272e-24	10-year CV risk WHO
Ecuador	2018	Missed	287	52	0.103	1	10-year CV risk WHO
Ecuador	2018	Overdiagnosed	287	118	1.62e-09	2.6244e-07	10-year CV risk WHO
Ecuador	2018	Consistent non-HTN	287	2715	4.84e-30	7.8408e-28	10-year CV risk WHO
Eritrea	2010	Missed	450	36	0.074	1	10-year CV risk WHO
Eritrea	2010	Overdiagnosed	450	130	1.01e-16	1.6362e-14	10-year CV risk WHO
Eritrea	2010	Consistent non-HTN	450	3536	3e-55	4.86e-53	10-year CV risk WHO
Eswatini	2014	Missed	388	23	0.036	1	10-year CV risk WHO
Eswatini	2014	Overdiagnosed	388	97	5.29e-13	8.5698e-11	10-year CV risk WHO
Eswatini	2014	Consistent non-HTN	388	1251	4.28e-29	6.9336e-27	10-year CV risk WHO
Ethiopia	2015	Missed	1167	111	1.4e-06	0.0002268	10-year CV risk WHO
Ethiopia	2015	Overdiagnosed	1167	398	6.7e-33	1.0854e-30	10-year CV risk WHO
Ethiopia	2015	Consistent non-HTN	1167	5755	1.45e-66	2.349e-64	10-year CV risk WHO
Georgia	2016	Missed	463	15	3.59e-05	0.0058158	10-year CV risk WHO
Georgia	2016	Overdiagnosed	463	75	9.98e-10	1.61676e-07	10-year CV risk WHO
Georgia	2016	Consistent non-HTN	463	1302	1.47e-27	2.3814e-25	10-year CV risk WHO
Guyana	2016	Missed	93	8	0.109	1	10-year CV risk WHO
Guyana	2016	Overdiagnosed	93	16	0.09	1	10-year CV risk WHO
Guyana	2016	Consistent non-HTN	93	455	3.03e-10	4.9086e-08	10-year CV risk WHO
Iraq	2015	Missed	1110	21	0.491	1	10-year CV risk WHO
Iraq	2015	Overdiagnosed	1110	104	1.54e-09	2.4948e-07	10-year CV risk WHO
Iraq	2015	Consistent non-HTN	1110	1931	4.3e-108	6.966e-106	10-year CV risk WHO
Jordan	2019	Missed	283	28	4.14e-06	0.00067068	10-year CV risk WHO
Jordan	2019	Overdiagnosed	283	75	2.86e-06	0.00046332	10-year CV risk WHO
Jordan	2019	Consistent non-HTN	283	1934	5.73e-31	9.2826e-29	10-year CV risk WHO
Kenya	2015	Missed	747	37	0.000727	0.117774	10-year CV risk WHO
Kenya	2015	Overdiagnosed	747	222	4.25e-25	6.885e-23	10-year CV risk WHO
Kenya	2015	Consistent non-HTN	747	2457	5.08e-60	8.2296e-58	10-year CV risk WHO
Kiribati	2016	Missed	248	26	0.075	1	10-year CV risk WHO
Kiribati	2016	Overdiagnosed	248	62	0.045	1	10-year CV risk WHO
Kiribati	2016	Consistent non-HTN	248	630	1.47e-16	2.3814e-14	10-year CV risk WHO
Kuwait	2014	Missed	163	2	0.125	1	10-year CV risk WHO
Kuwait	2014	Overdiagnosed	163	30	0.821	1	10-year CV risk WHO
Kuwait	2014	Consistent non-HTN	163	1266	1.54e-11	2.4948e-09	10-year CV risk WHO
Kyrgyzstan	2013	Missed	633	40	5.86e-06	0.00094932	10-year CV risk WHO
Kyrgyzstan	2013	Overdiagnosed	633	137	5.44e-07	8.8128e-05	10-year CV risk WHO
Kyrgyzstan	2013	Consistent non-HTN	633	1005	7.45e-30	1.2069e-27	10-year CV risk WHO
Lao People's Democratic Republic	2013	Missed	233	21	0.016	1	10-year CV risk WHO
Lao People's Democratic Republic	2013	Overdiagnosed	233	91	0.000277	0.044874	10-year CV risk WHO
Lao People's Democratic Republic	2013	Consistent non-HTN	233	1811	4.69e-18	7.5978e-16	10-year CV risk WHO
Lebanon	2017	Missed	160	7	0.298	1	10-year CV risk WHO
Lebanon	2017	Overdiagnosed	160	22	0.023	1	10-year CV risk WHO
Lebanon	2017	Consistent non-HTN	160	604	7.66e-15	1.24092e-12	10-year CV risk WHO
Lesotho	2012	Missed	453	15	0.007	1	10-year CV risk WHO
Lesotho	2012	Overdiagnosed	453	63	1.38e-10	2.2356e-08	10-year CV risk WHO
Lesotho	2012	Consistent non-HTN	453	962	1.35e-37	2.187e-35	10-year CV risk WHO
Libya	2009	Missed	478	27	0.004	0.648	10-year CV risk WHO
Libya	2009	Overdiagnosed	478	97	1.54e-07	2.4948e-05	10-year CV risk WHO
Libya	2009	Consistent non-HTN	478	806	1.22e-46	1.9764e-44	10-year CV risk WHO
Malawi	2017	Missed	387	39	0.01	1	10-year CV risk WHO
Malawi	2017	Overdiagnosed	387	116	4.23e-12	6.8526e-10	10-year CV risk WHO
Malawi	2017	Consistent non-HTN	387	2657	4.3e-36	6.966e-34	10-year CV risk WHO
Mongolia	2019	Missed	519	37	0.248	1	10-year CV risk WHO
Mongolia	2019	Overdiagnosed	519	125	0.004	0.648	10-year CV risk WHO
Mongolia	2019	Consistent non-HTN	519	3338	4.69e-37	7.5978e-35	10-year CV risk WHO
Morocco	2017	Missed	699	64	1.35e-05	0.002187	10-year CV risk WHO
Morocco	2017	Overdiagnosed	699	214	1.13e-22	1.8306e-20	10-year CV risk WHO
Morocco	2017	Consistent non-HTN	699	2563	1.1e-86	1.782e-84	10-year CV risk WHO
Myanmar	2014	Missed	1122	42	0.332	1	10-year CV risk WHO
Myanmar	2014	Overdiagnosed	1122	177	1.05e-11	1.701e-09	10-year CV risk WHO
Myanmar	2014	Consistent non-HTN	1122	4200	7.48e-89	1.21176e-86	10-year CV risk WHO
Nepal	2019	Missed	1022	44	3e-04	0.0486	10-year CV risk WHO
Nepal	2019	Overdiagnosed	1022	215	1.3e-22	2.106e-20	10-year CV risk WHO
Nepal	2019	Consistent non-HTN	1022	3147	4.75e-78	7.695e-76	10-year CV risk WHO
Qatar	2012	Missed	125	13	0.061	1	10-year CV risk WHO
Qatar	2012	Overdiagnosed	125	48	0.089	1	10-year CV risk WHO
Qatar	2012	Consistent non-HTN	125	871	1.14e-10	1.8468e-08	10-year CV risk WHO
Republic of Moldova	2013	Missed	665	25	1.43e-05	0.0023166	10-year CV risk WHO
Republic of Moldova	2013	Overdiagnosed	665	106	1.5e-16	2.43e-14	10-year CV risk WHO
Republic of Moldova	2013	Consistent non-HTN	665	1299	7.49e-60	1.21338e-57	10-year CV risk WHO
Rwanda	2013	Missed	978	58	7.07e-05	0.0114534	10-year CV risk WHO
Rwanda	2013	Overdiagnosed	978	310	5.14e-34	8.3268e-32	10-year CV risk WHO
Rwanda	2013	Consistent non-HTN	978	4300	8.55e-62	1.3851e-59	10-year CV risk WHO
Samoa	2013	Missed	227	24	0.000952	0.154224	10-year CV risk WHO
Samoa	2013	Overdiagnosed	227	60	6.26e-10	1.01412e-07	10-year CV risk WHO
Samoa	2013	Consistent non-HTN	227	1003	4.4e-35	7.128e-33	10-year CV risk WHO
Sao Tome and Principe	2019	Missed	238	27	0.00032	0.05184	10-year CV risk WHO
Sao Tome and Principe	2019	Overdiagnosed	238	78	9.23e-13	1.49526e-10	10-year CV risk WHO
Sao Tome and Principe	2019	Consistent non-HTN	238	1008	3.35e-24	5.427e-22	10-year CV risk WHO
Seychelles	2004	Missed	175	10	0.008	1	10-year CV risk WHO
Seychelles	2004	Overdiagnosed	175	49	1.54e-05	0.0024948	10-year CV risk WHO
Seychelles	2004	Consistent non-HTN	175	615	3.7e-17	5.994e-15	10-year CV risk WHO
Solomon Islands	2015	Missed	243	16	0.172	1	10-year CV risk WHO
Solomon Islands	2015	Overdiagnosed	243	68	0.000249	0.040338	10-year CV risk WHO
Solomon Islands	2015	Consistent non-HTN	243	1095	4.3e-25	6.966e-23	10-year CV risk WHO
Sri Lanka	2015	Missed	694	30	4e-04	0.0648	10-year CV risk WHO
Sri Lanka	2015	Overdiagnosed	694	165	3.19e-17	5.1678e-15	10-year CV risk WHO
Sri Lanka	2015	Consistent non-HTN	694	2292	2.41e-66	3.9042e-64	10-year CV risk WHO
Sudan	2016	Missed	1647	116	1.44e-14	2.3328e-12	10-year CV risk WHO
Sudan	2016	Overdiagnosed	1647	363	6.68e-28	1.08216e-25	10-year CV risk WHO
Sudan	2016	Consistent non-HTN	1647	3566	3.43e-110	5.5566e-108	10-year CV risk WHO
Tajikistan	2017	Missed	631	35	0.001	0.162	10-year CV risk WHO
Tajikistan	2017	Overdiagnosed	631	159	1.79e-11	2.8998e-09	10-year CV risk WHO
Tajikistan	2017	Consistent non-HTN	631	1099	6.91e-42	1.11942e-39	10-year CV risk WHO
Timor-Leste	2014	Missed	465	23	0.000435	0.07047	10-year CV risk WHO
Timor-Leste	2014	Overdiagnosed	465	84	2.18e-07	3.5316e-05	10-year CV risk WHO
Timor-Leste	2014	Consistent non-HTN	465	1492	2.86e-28	4.6332e-26	10-year CV risk WHO
Togo	2011	Missed	240	19	0.000204	0.033048	10-year CV risk WHO
Togo	2011	Overdiagnosed	240	52	5.97e-06	0.00096714	10-year CV risk WHO
Togo	2011	Consistent non-HTN	240	875	5.41e-20	8.7642e-18	10-year CV risk WHO
Turkmenistan	2018	Missed	549	29	0.005	0.81	10-year CV risk WHO
Turkmenistan	2018	Overdiagnosed	549	181	2.85e-05	0.004617	10-year CV risk WHO
Turkmenistan	2018	Consistent non-HTN	549	2349	3.6e-28	5.832e-26	10-year CV risk WHO
Uganda	2014	Missed	643	35	2.1e-08	3.402e-06	10-year CV risk WHO
Uganda	2014	Overdiagnosed	643	185	2.11e-13	3.4182e-11	10-year CV risk WHO
Uganda	2014	Consistent non-HTN	643	2113	9.03e-41	1.46286e-38	10-year CV risk WHO
United Republic of Tanzania	2012	Missed	488	19	0.005	0.81	10-year CV risk WHO
United Republic of Tanzania	2012	Overdiagnosed	488	100	8.06e-26	1.30572e-23	10-year CV risk WHO
United Republic of Tanzania	2012	Consistent non-HTN	488	948	1.73e-45	2.8026e-43	10-year CV risk WHO
Uruguay	2014	Missed	172	15	0.101	1	10-year CV risk WHO
Uruguay	2014	Overdiagnosed	172	40	0.005	0.81	10-year CV risk WHO
Uruguay	2014	Consistent non-HTN	172	648	7.07e-20	1.14534e-17	10-year CV risk WHO
Vanuatu	2011	Missed	981	73	4.92e-05	0.0079704	10-year CV risk WHO
Vanuatu	2011	Overdiagnosed	981	221	8.51e-27	1.37862e-24	10-year CV risk WHO
Vanuatu	2011	Consistent non-HTN	981	2368	8.26e-92	1.33812e-89	10-year CV risk WHO
Vietnam	2015	Missed	343	16	9.91e-05	0.0160542	10-year CV risk WHO
Vietnam	2015	Overdiagnosed	343	92	1.98e-12	3.2076e-10	10-year CV risk WHO
Vietnam	2015	Consistent non-HTN	343	2066	2.06e-42	3.3372e-40	10-year CV risk WHO
Zambia	2017	Missed	397	43	1.79e-16	2.8998e-14	10-year CV risk WHO
Zambia	2017	Overdiagnosed	397	198	6.2e-22	1.0044e-19	10-year CV risk WHO
Zambia	2017	Consistent non-HTN	397	2153	3.29e-33	5.3298e-31	10-year CV risk WHO
