# Supplementary material for: Simplified hypertension screening methods across 60 countries: An observational study
Source: PLoS Med. 2022 Apr 1;19(4):e1003975. doi: 10.1371/journal.pmed.1003975 (PMC9012386; doi:10.1371/journal.pmed.1003975)
Supplement: S13 Table — (CSV) [file pmed.1003975.s028.csv]

Country	Year	Level	N, cosistent HTN	N, levels	p-value	p-value, bonferroni	risk factor
Afghanistan	2018	Missed	468	39	1.99e-08	3.582e-06	Age
Afghanistan	2018	Overdiagnosed	468	90	0.002	0.36	Age
Afghanistan	2018	Consistent non-HTN	468	1953	2.57e-33	4.626e-31	Age
Algeria	2017	Missed	796	84	2.25e-05	0.00405	Age
Algeria	2017	Overdiagnosed	796	185	2.47e-05	0.004446	Age
Algeria	2017	Consistent non-HTN	796	3588	1.49e-86	2.682e-84	Age
American Samoa	2004	Missed	361	32	0.037	1	Age
American Samoa	2004	Overdiagnosed	361	60	0.279	1	Age
American Samoa	2004	Consistent non-HTN	361	684	3.13e-08	5.634e-06	Age
Armenia	2016	Missed	409	20	0.001	0.18	Age
Armenia	2016	Overdiagnosed	409	43	0.003	0.54	Age
Armenia	2016	Consistent non-HTN	409	733	2.85e-56	5.13e-54	Age
Azerbaijan	2017	Missed	370	20	0.001	0.18	Age
Azerbaijan	2017	Overdiagnosed	370	71	0.000883	0.15894	Age
Azerbaijan	2017	Consistent non-HTN	370	1311	9.13e-34	1.6434e-31	Age
Bangladesh	2018	Missed	821	60	0.135	1	Age
Bangladesh	2018	Overdiagnosed	821	153	0.000146	0.02628	Age
Bangladesh	2018	Consistent non-HTN	821	4654	2.34e-36	4.212e-34	Age
Belarus	2017	Missed	699	28	0.006	1	Age
Belarus	2017	Overdiagnosed	699	124	1.96e-06	0.0003528	Age
Belarus	2017	Consistent non-HTN	699	1893	6.7e-68	1.206e-65	Age
Benin	2015	Missed	1214	50	2.96e-05	0.005328	Age
Benin	2015	Overdiagnosed	1214	190	5.38e-10	9.684e-08	Age
Benin	2015	Consistent non-HTN	1214	2943	1.03e-53	1.854e-51	Age
Bhutan	2019	Missed	877	55	0.386	1	Age
Bhutan	2019	Overdiagnosed	877	181	2.47e-05	0.004446	Age
Bhutan	2019	Consistent non-HTN	877	3036	1.55e-60	2.79e-58	Age
Botswana	2014	Missed	439	37	0.012	1	Age
Botswana	2014	Overdiagnosed	439	105	0.019	1	Age
Botswana	2014	Consistent non-HTN	439	1650	5.14e-25	9.252e-23	Age
British Virgin Islands	2009	Missed	48	8	0.932	1	Age
British Virgin Islands	2009	Overdiagnosed	48	7	0.012	1	Age
British Virgin Islands	2009	Consistent non-HTN	48	152	0.165	1	Age
Brunei Darussalam	2016	Missed	185	12	0.797	1	Age
Brunei Darussalam	2016	Overdiagnosed	185	46	0.015	1	Age
Brunei Darussalam	2016	Consistent non-HTN	185	999	6.17e-22	1.1106e-19	Age
Cabo Verde	2007	Missed	244	18	0.08	1	Age
Cabo Verde	2007	Overdiagnosed	244	45	0.178	1	Age
Cabo Verde	2007	Consistent non-HTN	244	386	9.02e-10	1.6236e-07	Age
Cambodia	2010	Missed	322	37	0.001	0.18	Age
Cambodia	2010	Overdiagnosed	322	106	0.005	0.9	Age
Cambodia	2010	Consistent non-HTN	322	3938	5.03e-30	9.054e-28	Age
Comoros	2011	Missed	298	14	0.035	1	Age
Comoros	2011	Overdiagnosed	298	64	0.036	1	Age
Comoros	2011	Consistent non-HTN	298	763	1.28e-17	2.304e-15	Age
Cook Islands	2015	Missed	110	12	0.586	1	Age
Cook Islands	2015	Overdiagnosed	110	35	0.183	1	Age
Cook Islands	2015	Consistent non-HTN	110	410	1.15e-07	2.07e-05	Age
Ecuador	2018	Missed	287	52	0.297	1	Age
Ecuador	2018	Overdiagnosed	287	106	7.3e-05	0.01314	Age
Ecuador	2018	Consistent non-HTN	287	2727	3.92e-29	7.056e-27	Age
Eritrea	2010	Missed	449	37	0.719	1	Age
Eritrea	2010	Overdiagnosed	449	110	0.000147	0.02646	Age
Eritrea	2010	Consistent non-HTN	449	3556	7.52e-41	1.3536e-38	Age
Eswatini	2014	Missed	388	23	0.421	1	Age
Eswatini	2014	Overdiagnosed	388	89	3.67e-07	6.606e-05	Age
Eswatini	2014	Consistent non-HTN	388	1259	1.92e-28	3.456e-26	Age
Ethiopia	2015	Missed	1164	114	0.012	1	Age
Ethiopia	2015	Overdiagnosed	1164	365	1.51e-14	2.718e-12	Age
Ethiopia	2015	Consistent non-HTN	1164	5788	4.07e-40	7.326e-38	Age
Georgia	2016	Missed	463	15	0.091	1	Age
Georgia	2016	Overdiagnosed	463	69	0.007	1	Age
Georgia	2016	Consistent non-HTN	463	1308	4.84e-34	8.712e-32	Age
Guyana	2016	Missed	92	9	0.664	1	Age
Guyana	2016	Overdiagnosed	92	14	0.176	1	Age
Guyana	2016	Consistent non-HTN	92	457	1.55e-07	2.79e-05	Age
Iraq	2015	Missed	1110	21	0.424	1	Age
Iraq	2015	Overdiagnosed	1110	103	6.1e-05	0.01098	Age
Iraq	2015	Consistent non-HTN	1110	1932	5.61e-116	1.0098e-113	Age
Jordan	2019	Missed	283	28	0.087	1	Age
Jordan	2019	Overdiagnosed	283	67	0.00085	0.153	Age
Jordan	2019	Consistent non-HTN	283	1942	1.14e-40	2.052e-38	Age
Kenya	2015	Missed	745	39	0.003	0.54	Age
Kenya	2015	Overdiagnosed	745	200	1.4e-12	2.52e-10	Age
Kenya	2015	Consistent non-HTN	745	2479	8.42e-51	1.5156e-48	Age
Kiribati	2016	Missed	248	26	0.214	1	Age
Kiribati	2016	Overdiagnosed	248	58	0.11	1	Age
Kiribati	2016	Consistent non-HTN	248	634	2.35e-08	4.23e-06	Age
Kuwait	2014	Missed	163	2	0.023	1	Age
Kuwait	2014	Overdiagnosed	163	29	0.615	1	Age
Kuwait	2014	Consistent non-HTN	163	1267	1.43e-05	0.002574	Age
Kyrgyzstan	2013	Missed	631	42	0.000211	0.03798	Age
Kyrgyzstan	2013	Overdiagnosed	631	124	9.35e-05	0.01683	Age
Kyrgyzstan	2013	Consistent non-HTN	631	1018	4.54e-37	8.172e-35	Age
Lao People's Democratic Republic	2013	Missed	232	22	0.756	1	Age
Lao People's Democratic Republic	2013	Overdiagnosed	232	86	0.401	1	Age
Lao People's Democratic Republic	2013	Consistent non-HTN	232	1816	4.17e-14	7.506e-12	Age
Lebanon	2017	Missed	160	7	0.264	1	Age
Lebanon	2017	Overdiagnosed	160	21	0.832	1	Age
Lebanon	2017	Consistent non-HTN	160	605	7.01e-08	1.2618e-05	Age
Lesotho	2012	Missed	452	16	0.234	1	Age
Lesotho	2012	Overdiagnosed	452	57	0.00034	0.0612	Age
Lesotho	2012	Consistent non-HTN	452	968	1.43e-24	2.574e-22	Age
Libya	2009	Missed	474	31	0.00054	0.0972	Age
Libya	2009	Overdiagnosed	474	79	0.041	1	Age
Libya	2009	Consistent non-HTN	474	824	1.02e-35	1.836e-33	Age
Malawi	2017	Missed	385	41	0.067	1	Age
Malawi	2017	Overdiagnosed	385	104	3.61e-06	0.0006498	Age
Malawi	2017	Consistent non-HTN	385	2669	4.63e-29	8.334e-27	Age
Mongolia	2019	Missed	519	37	0.407	1	Age
Mongolia	2019	Overdiagnosed	519	112	0.006	1	Age
Mongolia	2019	Consistent non-HTN	519	3351	8.52e-36	1.5336e-33	Age
Morocco	2017	Missed	687	76	7.38e-05	0.013284	Age
Morocco	2017	Overdiagnosed	687	191	1.78e-10	3.204e-08	Age
Morocco	2017	Consistent non-HTN	687	2586	9.93e-77	1.7874e-74	Age
Myanmar	2014	Missed	1116	48	0.927	1	Age
Myanmar	2014	Overdiagnosed	1116	167	0.000755	0.1359	Age
Myanmar	2014	Consistent non-HTN	1116	4210	8.72e-45	1.5696e-42	Age
Nauru	2016	Missed	118	18	0.041	1	Age
Nauru	2016	Overdiagnosed	118	22	0.029	1	Age
Nauru	2016	Consistent non-HTN	118	548	3.13e-17	5.634e-15	Age
Nepal	2019	Missed	1021	45	0.000415	0.0747	Age
Nepal	2019	Overdiagnosed	1021	207	3.24e-14	5.832e-12	Age
Nepal	2019	Consistent non-HTN	1021	3155	5.47e-67	9.846e-65	Age
Niue	2012	Missed	77	10	0.218	1	Age
Niue	2012	Overdiagnosed	77	29	0.555	1	Age
Niue	2012	Consistent non-HTN	77	376	2.63e-06	0.0004734	Age
Qatar	2012	Missed	125	13	0.681	1	Age
Qatar	2012	Overdiagnosed	125	44	0.392	1	Age
Qatar	2012	Consistent non-HTN	125	875	3.65e-11	6.57e-09	Age
Republic of Moldova	2013	Missed	663	27	0.022	1	Age
Republic of Moldova	2013	Overdiagnosed	663	103	5.87e-05	0.010566	Age
Republic of Moldova	2013	Consistent non-HTN	663	1302	1.56e-50	2.808e-48	Age
Rwanda	2013	Missed	972	64	0.009	1	Age
Rwanda	2013	Overdiagnosed	972	285	6.2e-16	1.116e-13	Age
Rwanda	2013	Consistent non-HTN	972	4325	5.57e-59	1.0026e-56	Age
Samoa	2013	Missed	223	28	0.034	1	Age
Samoa	2013	Overdiagnosed	223	50	1.56e-05	0.002808	Age
Samoa	2013	Consistent non-HTN	223	1013	4.21e-36	7.578e-34	Age
Sao Tome and Principe	2019	Missed	238	27	0.006	1	Age
Sao Tome and Principe	2019	Overdiagnosed	238	63	2.54e-05	0.004572	Age
Sao Tome and Principe	2019	Consistent non-HTN	238	1023	5.08e-34	9.144e-32	Age
Seychelles	2004	Missed	175	10	0.48	1	Age
Seychelles	2004	Overdiagnosed	175	41	0.005	0.9	Age
Seychelles	2004	Consistent non-HTN	175	623	4.74e-13	8.532e-11	Age
Solomon Islands	2015	Missed	242	17	0.722	1	Age
Solomon Islands	2015	Overdiagnosed	242	56	0.044	1	Age
Solomon Islands	2015	Consistent non-HTN	242	1107	6.4e-18	1.152e-15	Age
Sri Lanka	2015	Missed	693	31	0.033	1	Age
Sri Lanka	2015	Overdiagnosed	693	155	9.17e-06	0.0016506	Age
Sri Lanka	2015	Consistent non-HTN	693	2302	5.98e-49	1.0764e-46	Age
Sudan	2016	Missed	1635	128	9.84e-07	0.00017712	Age
Sudan	2016	Overdiagnosed	1635	328	1.41e-08	2.538e-06	Age
Sudan	2016	Consistent non-HTN	1635	3601	3.78e-74	6.804e-72	Age
Tajikistan	2017	Missed	630	36	0.013	1	Age
Tajikistan	2017	Overdiagnosed	630	149	9.31e-06	0.0016758	Age
Tajikistan	2017	Consistent non-HTN	630	1109	3.47e-57	6.246e-55	Age
Timor-Leste	2014	Missed	465	23	0.005	0.9	Age
Timor-Leste	2014	Overdiagnosed	465	79	0.068	1	Age
Timor-Leste	2014	Consistent non-HTN	465	1497	5.59e-17	1.0062e-14	Age
Togo	2011	Missed	237	22	0.016	1	Age
Togo	2011	Overdiagnosed	237	47	0.003	0.54	Age
Togo	2011	Consistent non-HTN	237	880	7.96e-16	1.4328e-13	Age
Tokelau	2014	Missed	67	7	0.367	1	Age
Tokelau	2014	Overdiagnosed	67	16	0.112	1	Age
Tokelau	2014	Consistent non-HTN	67	323	1.23e-08	2.214e-06	Age
Turkmenistan	2018	Missed	548	30	0.031	1	Age
Turkmenistan	2018	Overdiagnosed	548	172	0.003	0.54	Age
Turkmenistan	2018	Consistent non-HTN	548	2358	1.52e-41	2.736e-39	Age
Tuvalu	2015	Missed	312	23	0.079	1	Age
Tuvalu	2015	Overdiagnosed	312	42	0.002	0.36	Age
Tuvalu	2015	Consistent non-HTN	312	446	2.72e-29	4.896e-27	Age
Uganda	2014	Missed	639	39	0.000212	0.03816	Age
Uganda	2014	Overdiagnosed	639	163	1.1e-07	1.98e-05	Age
Uganda	2014	Consistent non-HTN	639	2135	1.53e-24	2.754e-22	Age
United Republic of Tanzania	2012	Missed	486	21	0.316	1	Age
United Republic of Tanzania	2012	Overdiagnosed	486	89	1.09e-07	1.962e-05	Age
United Republic of Tanzania	2012	Consistent non-HTN	486	959	7.66e-36	1.3788e-33	Age
Uruguay	2014	Missed	172	15	0.06	1	Age
Uruguay	2014	Overdiagnosed	172	35	0.006	1	Age
Uruguay	2014	Consistent non-HTN	172	653	1.43e-19	2.574e-17	Age
Vanuatu	2011	Missed	970	84	0.01	1	Age
Vanuatu	2011	Overdiagnosed	970	191	1.34e-05	0.002412	Age
Vanuatu	2011	Consistent non-HTN	970	2398	2.62e-62	4.716e-60	Age
Vietnam	2015	Missed	343	16	0.007	1	Age
Vietnam	2015	Overdiagnosed	343	85	0.02	1	Age
Vietnam	2015	Consistent non-HTN	343	2073	7.33e-42	1.3194e-39	Age
Zambia	2017	Missed	397	43	3.25e-06	0.000585	Age
Zambia	2017	Overdiagnosed	397	178	5.17e-16	9.306e-14	Age
Zambia	2017	Consistent non-HTN	397	2173	7.87e-29	1.4166e-26	Age
Afghanistan	2018	Missed	468	39	0.014	1	BMI
Afghanistan	2018	Overdiagnosed	468	90	0.003	0.54	BMI
Afghanistan	2018	Consistent non-HTN	468	1953	1.36e-21	2.448e-19	BMI
Algeria	2017	Missed	796	84	0.359	1	BMI
Algeria	2017	Overdiagnosed	796	185	0.973	1	BMI
Algeria	2017	Consistent non-HTN	796	3588	5.29e-18	9.522e-16	BMI
American Samoa	2004	Missed	361	32	0.144	1	BMI
American Samoa	2004	Overdiagnosed	361	60	0.016	1	BMI
American Samoa	2004	Consistent non-HTN	361	684	1.23e-08	2.214e-06	BMI
Armenia	2016	Missed	409	20	0.037	1	BMI
Armenia	2016	Overdiagnosed	409	43	0.00022	0.0396	BMI
Armenia	2016	Consistent non-HTN	409	733	1.73e-23	3.114e-21	BMI
Azerbaijan	2017	Missed	370	20	0.00012	0.0216	BMI
Azerbaijan	2017	Overdiagnosed	370	71	1.43e-05	0.002574	BMI
Azerbaijan	2017	Consistent non-HTN	370	1311	2.01e-24	3.618e-22	BMI
Bangladesh	2018	Missed	821	60	0.927	1	BMI
Bangladesh	2018	Overdiagnosed	821	153	0.743	1	BMI
Bangladesh	2018	Consistent non-HTN	821	4654	3.56e-39	6.408e-37	BMI
Belarus	2017	Missed	699	28	0.056	1	BMI
Belarus	2017	Overdiagnosed	699	124	0.153	1	BMI
Belarus	2017	Consistent non-HTN	699	1893	2.12e-27	3.816e-25	BMI
Benin	2015	Missed	1214	50	0.056	1	BMI
Benin	2015	Overdiagnosed	1214	190	0.026	1	BMI
Benin	2015	Consistent non-HTN	1214	2943	1.13e-20	2.034e-18	BMI
Bhutan	2019	Missed	877	55	0.668	1	BMI
Bhutan	2019	Overdiagnosed	877	181	0.005	0.9	BMI
Bhutan	2019	Consistent non-HTN	877	3036	2.81e-14	5.058e-12	BMI
Botswana	2014	Missed	439	37	0.621	1	BMI
Botswana	2014	Overdiagnosed	439	105	0.461	1	BMI
Botswana	2014	Consistent non-HTN	439	1650	1.5e-12	2.7e-10	BMI
British Virgin Islands	2009	Missed	48	8	0.308	1	BMI
British Virgin Islands	2009	Overdiagnosed	48	7	0.163	1	BMI
British Virgin Islands	2009	Consistent non-HTN	48	152	0.352	1	BMI
Brunei Darussalam	2016	Missed	185	12	0.598	1	BMI
Brunei Darussalam	2016	Overdiagnosed	185	46	0.84	1	BMI
Brunei Darussalam	2016	Consistent non-HTN	185	999	4.24e-11	7.632e-09	BMI
Cabo Verde	2007	Missed	244	18	0.126	1	BMI
Cabo Verde	2007	Overdiagnosed	244	45	0.066	1	BMI
Cabo Verde	2007	Consistent non-HTN	244	386	0.004	0.72	BMI
Cambodia	2010	Missed	322	37	0.92	1	BMI
Cambodia	2010	Overdiagnosed	322	106	0.007	1	BMI
Cambodia	2010	Consistent non-HTN	322	3938	9.32e-08	1.6776e-05	BMI
Comoros	2011	Missed	298	14	0.605	1	BMI
Comoros	2011	Overdiagnosed	298	64	0.488	1	BMI
Comoros	2011	Consistent non-HTN	298	763	4e-05	0.0072	BMI
Cook Islands	2015	Missed	110	12	0.205	1	BMI
Cook Islands	2015	Overdiagnosed	110	35	0.402	1	BMI
Cook Islands	2015	Consistent non-HTN	110	410	9.88e-08	1.7784e-05	BMI
Ecuador	2018	Missed	287	52	0.001	0.18	BMI
Ecuador	2018	Overdiagnosed	287	106	0.051	1	BMI
Ecuador	2018	Consistent non-HTN	287	2727	2.32e-13	4.176e-11	BMI
Eritrea	2010	Missed	449	37	0.567	1	BMI
Eritrea	2010	Overdiagnosed	449	110	0.048	1	BMI
Eritrea	2010	Consistent non-HTN	449	3556	5.31e-10	9.558e-08	BMI
Eswatini	2014	Missed	388	23	0.558	1	BMI
Eswatini	2014	Overdiagnosed	388	89	0.000834	0.15012	BMI
Eswatini	2014	Consistent non-HTN	388	1259	8.78e-12	1.5804e-09	BMI
Ethiopia	2015	Missed	1164	114	0.635	1	BMI
Ethiopia	2015	Overdiagnosed	1164	365	0.009	1	BMI
Ethiopia	2015	Consistent non-HTN	1164	5788	3.41e-29	6.138e-27	BMI
Georgia	2016	Missed	463	15	0.108	1	BMI
Georgia	2016	Overdiagnosed	463	69	0.15	1	BMI
Georgia	2016	Consistent non-HTN	463	1308	2.71e-39	4.878e-37	BMI
Guyana	2016	Missed	92	9	0.579	1	BMI
Guyana	2016	Overdiagnosed	92	14	0.493	1	BMI
Guyana	2016	Consistent non-HTN	92	457	0.011	1	BMI
Iraq	2015	Missed	1110	21	0.013	1	BMI
Iraq	2015	Overdiagnosed	1110	103	0.000879	0.15822	BMI
Iraq	2015	Consistent non-HTN	1110	1932	6.85e-39	1.233e-36	BMI
Jordan	2019	Missed	283	28	0.334	1	BMI
Jordan	2019	Overdiagnosed	283	67	0.016	1	BMI
Jordan	2019	Consistent non-HTN	283	1942	1.71e-21	3.078e-19	BMI
Kenya	2015	Missed	745	39	0.578	1	BMI
Kenya	2015	Overdiagnosed	745	200	0.083	1	BMI
Kenya	2015	Consistent non-HTN	745	2479	5.68e-11	1.0224e-08	BMI
Kiribati	2016	Missed	248	26	0.681	1	BMI
Kiribati	2016	Overdiagnosed	248	58	0.076	1	BMI
Kiribati	2016	Consistent non-HTN	248	634	2.5e-12	4.5e-10	BMI
Kuwait	2014	Missed	163	2	0.562	1	BMI
Kuwait	2014	Overdiagnosed	163	29	0.575	1	BMI
Kuwait	2014	Consistent non-HTN	163	1267	9.69e-09	1.7442e-06	BMI
Kyrgyzstan	2013	Missed	631	42	0.014	1	BMI
Kyrgyzstan	2013	Overdiagnosed	631	124	0.002	0.36	BMI
Kyrgyzstan	2013	Consistent non-HTN	631	1018	2.73e-33	4.914e-31	BMI
Lao People's Democratic Republic	2013	Missed	232	22	0.953	1	BMI
Lao People's Democratic Republic	2013	Overdiagnosed	232	86	0.283	1	BMI
Lao People's Democratic Republic	2013	Consistent non-HTN	232	1816	3.65e-17	6.57e-15	BMI
Lebanon	2017	Missed	160	7	0.746	1	BMI
Lebanon	2017	Overdiagnosed	160	21	0.576	1	BMI
Lebanon	2017	Consistent non-HTN	160	605	1.21e-06	0.0002178	BMI
Lesotho	2012	Missed	452	16	0.661	1	BMI
Lesotho	2012	Overdiagnosed	452	57	0.218	1	BMI
Lesotho	2012	Consistent non-HTN	452	968	4.37e-07	7.866e-05	BMI
Libya	2009	Missed	474	31	0.399	1	BMI
Libya	2009	Overdiagnosed	474	79	0.978	1	BMI
Libya	2009	Consistent non-HTN	474	824	7.87e-09	1.4166e-06	BMI
Malawi	2017	Missed	385	41	0.34	1	BMI
Malawi	2017	Overdiagnosed	385	104	0.206	1	BMI
Malawi	2017	Consistent non-HTN	385	2669	2.84e-05	0.005112	BMI
Mongolia	2019	Missed	519	37	0.336	1	BMI
Mongolia	2019	Overdiagnosed	519	112	0.07	1	BMI
Mongolia	2019	Consistent non-HTN	519	3351	2.96e-42	5.328e-40	BMI
Morocco	2017	Missed	687	76	0.335	1	BMI
Morocco	2017	Overdiagnosed	687	191	0.072	1	BMI
Morocco	2017	Consistent non-HTN	687	2586	1.01e-15	1.818e-13	BMI
Myanmar	2014	Missed	1116	48	0.039	1	BMI
Myanmar	2014	Overdiagnosed	1116	167	0.126	1	BMI
Myanmar	2014	Consistent non-HTN	1116	4210	1.59e-33	2.862e-31	BMI
Nauru	2016	Missed	118	18	0.037	1	BMI
Nauru	2016	Overdiagnosed	118	22	0.056	1	BMI
Nauru	2016	Consistent non-HTN	118	548	9.99e-08	1.7982e-05	BMI
Nepal	2019	Missed	1021	45	0.978	1	BMI
Nepal	2019	Overdiagnosed	1021	207	0.809	1	BMI
Nepal	2019	Consistent non-HTN	1021	3155	1.45e-16	2.61e-14	BMI
Niue	2012	Missed	77	10	0.297	1	BMI
Niue	2012	Overdiagnosed	77	29	0.123	1	BMI
Niue	2012	Consistent non-HTN	77	376	0.000157	0.02826	BMI
Qatar	2012	Missed	125	13	0.543	1	BMI
Qatar	2012	Overdiagnosed	125	44	0.173	1	BMI
Qatar	2012	Consistent non-HTN	125	875	0.000133	0.02394	BMI
Republic of Moldova	2013	Missed	663	27	0.113	1	BMI
Republic of Moldova	2013	Overdiagnosed	663	103	0.001	0.18	BMI
Republic of Moldova	2013	Consistent non-HTN	663	1302	1.03e-26	1.854e-24	BMI
Rwanda	2013	Missed	972	64	0.03	1	BMI
Rwanda	2013	Overdiagnosed	972	285	0.62	1	BMI
Rwanda	2013	Consistent non-HTN	972	4325	4.19e-10	7.542e-08	BMI
Samoa	2013	Missed	223	28	0.658	1	BMI
Samoa	2013	Overdiagnosed	223	50	0.038	1	BMI
Samoa	2013	Consistent non-HTN	223	1013	1.67e-17	3.006e-15	BMI
Sao Tome and Principe	2019	Missed	238	27	0.986	1	BMI
Sao Tome and Principe	2019	Overdiagnosed	238	63	0.515	1	BMI
Sao Tome and Principe	2019	Consistent non-HTN	238	1023	0.004	0.72	BMI
Seychelles	2004	Missed	175	10	0.888	1	BMI
Seychelles	2004	Overdiagnosed	175	41	0.225	1	BMI
Seychelles	2004	Consistent non-HTN	175	623	3e-06	0.00054	BMI
Solomon Islands	2015	Missed	242	17	0.909	1	BMI
Solomon Islands	2015	Overdiagnosed	242	56	0.009	1	BMI
Solomon Islands	2015	Consistent non-HTN	242	1107	1.64e-10	2.952e-08	BMI
Sri Lanka	2015	Missed	693	31	0.044	1	BMI
Sri Lanka	2015	Overdiagnosed	693	155	0.244	1	BMI
Sri Lanka	2015	Consistent non-HTN	693	2302	1.59e-15	2.862e-13	BMI
Sudan	2016	Missed	1635	128	0.002	0.36	BMI
Sudan	2016	Overdiagnosed	1635	328	7.94e-07	0.00014292	BMI
Sudan	2016	Consistent non-HTN	1635	3601	3.25e-53	5.85e-51	BMI
Tajikistan	2017	Missed	630	36	0.155	1	BMI
Tajikistan	2017	Overdiagnosed	630	149	0.019	1	BMI
Tajikistan	2017	Consistent non-HTN	630	1109	4.32e-32	7.776e-30	BMI
Timor-Leste	2014	Missed	465	23	0.124	1	BMI
Timor-Leste	2014	Overdiagnosed	465	79	0.208	1	BMI
Timor-Leste	2014	Consistent non-HTN	465	1497	1.51e-05	0.002718	BMI
Togo	2011	Missed	237	22	0.912	1	BMI
Togo	2011	Overdiagnosed	237	47	0.885	1	BMI
Togo	2011	Consistent non-HTN	237	880	0.00057	0.1026	BMI
Tokelau	2014	Missed	67	7	0.948	1	BMI
Tokelau	2014	Overdiagnosed	67	16	0.675	1	BMI
Tokelau	2014	Consistent non-HTN	67	323	4.22e-05	0.007596	BMI
Turkmenistan	2018	Missed	548	30	0.08	1	BMI
Turkmenistan	2018	Overdiagnosed	548	172	4.84e-05	0.008712	BMI
Turkmenistan	2018	Consistent non-HTN	548	2358	3.59e-31	6.462e-29	BMI
Tuvalu	2015	Missed	312	23	0.05	1	BMI
Tuvalu	2015	Overdiagnosed	312	42	0.087	1	BMI
Tuvalu	2015	Consistent non-HTN	312	446	3.52e-21	6.336e-19	BMI
Uganda	2014	Missed	639	39	0.908	1	BMI
Uganda	2014	Overdiagnosed	639	163	0.026	1	BMI
Uganda	2014	Consistent non-HTN	639	2135	1.6e-05	0.00288	BMI
United Republic of Tanzania	2012	Missed	486	21	0.365	1	BMI
United Republic of Tanzania	2012	Overdiagnosed	486	89	0.283	1	BMI
United Republic of Tanzania	2012	Consistent non-HTN	486	959	1e-06	0.00018	BMI
Uruguay	2014	Missed	172	15	0.138	1	BMI
Uruguay	2014	Overdiagnosed	172	35	0.208	1	BMI
Uruguay	2014	Consistent non-HTN	172	653	5.86e-06	0.0010548	BMI
Vanuatu	2011	Missed	970	84	0.098	1	BMI
Vanuatu	2011	Overdiagnosed	970	191	1.49e-05	0.002682	BMI
Vanuatu	2011	Consistent non-HTN	970	2398	2.7e-15	4.86e-13	BMI
Vietnam	2015	Missed	343	16	0.808	1	BMI
Vietnam	2015	Overdiagnosed	343	85	0.272	1	BMI
Vietnam	2015	Consistent non-HTN	343	2073	2.71e-13	4.878e-11	BMI
Zambia	2017	Missed	397	43	0.559	1	BMI
Zambia	2017	Overdiagnosed	397	178	0.648	1	BMI
Zambia	2017	Consistent non-HTN	397	2173	3.81e-06	0.0006858	BMI
Afghanistan	2018	Missed	468	39	0.016	1	Waist circumference
Afghanistan	2018	Overdiagnosed	468	90	0.09	1	Waist circumference
Afghanistan	2018	Consistent non-HTN	468	1953	8.79e-21	1.5822e-18	Waist circumference
Algeria	2017	Missed	796	84	0.07	1	Waist circumference
Algeria	2017	Overdiagnosed	796	185	0.008	1	Waist circumference
Algeria	2017	Consistent non-HTN	796	3588	4.78e-37	8.604e-35	Waist circumference
American Samoa	2004	Missed	361	32	0.717	1	Waist circumference
American Samoa	2004	Overdiagnosed	361	60	0.014	1	Waist circumference
American Samoa	2004	Consistent non-HTN	361	684	3.24e-12	5.832e-10	Waist circumference
Armenia	2016	Missed	409	20	0.07	1	Waist circumference
Armenia	2016	Overdiagnosed	409	43	0.029	1	Waist circumference
Armenia	2016	Consistent non-HTN	409	733	2.24e-30	4.032e-28	Waist circumference
Azerbaijan	2017	Missed	370	20	0.000293	0.05274	Waist circumference
Azerbaijan	2017	Overdiagnosed	370	71	0.002	0.36	Waist circumference
Azerbaijan	2017	Consistent non-HTN	370	1311	4.22e-19	7.596e-17	Waist circumference
Bangladesh	2018	Missed	821	60	0.259	1	Waist circumference
Bangladesh	2018	Overdiagnosed	821	153	0.29	1	Waist circumference
Bangladesh	2018	Consistent non-HTN	821	4654	2.7e-47	4.86e-45	Waist circumference
Belarus	2017	Missed	699	28	0.023	1	Waist circumference
Belarus	2017	Overdiagnosed	699	124	0.142	1	Waist circumference
Belarus	2017	Consistent non-HTN	699	1893	1.51e-50	2.718e-48	Waist circumference
Benin	2015	Missed	1214	50	0.028	1	Waist circumference
Benin	2015	Overdiagnosed	1214	190	0.000441	0.07938	Waist circumference
Benin	2015	Consistent non-HTN	1214	2943	4.56e-37	8.208e-35	Waist circumference
Bhutan	2019	Missed	877	55	0.124	1	Waist circumference
Bhutan	2019	Overdiagnosed	877	181	0.000367	0.06606	Waist circumference
Bhutan	2019	Consistent non-HTN	877	3036	3.68e-29	6.624e-27	Waist circumference
Botswana	2014	Missed	439	37	0.9	1	Waist circumference
Botswana	2014	Overdiagnosed	439	105	0.84	1	Waist circumference
Botswana	2014	Consistent non-HTN	439	1650	1.16e-12	2.088e-10	Waist circumference
British Virgin Islands	2009	Missed	48	8	0.67	1	Waist circumference
British Virgin Islands	2009	Overdiagnosed	48	7	0.755	1	Waist circumference
British Virgin Islands	2009	Consistent non-HTN	48	152	0.025	1	Waist circumference
Brunei Darussalam	2016	Missed	185	12	0.235	1	Waist circumference
Brunei Darussalam	2016	Overdiagnosed	185	46	0.481	1	Waist circumference
Brunei Darussalam	2016	Consistent non-HTN	185	999	3.19e-19	5.742e-17	Waist circumference
Cabo Verde	2007	Missed	244	18	0.287	1	Waist circumference
Cabo Verde	2007	Overdiagnosed	244	45	0.212	1	Waist circumference
Cabo Verde	2007	Consistent non-HTN	244	386	0.007	1	Waist circumference
Cambodia	2010	Missed	322	37	0.47	1	Waist circumference
Cambodia	2010	Overdiagnosed	322	106	0.005	0.9	Waist circumference
Cambodia	2010	Consistent non-HTN	322	3938	5.15e-17	9.27e-15	Waist circumference
Comoros	2011	Missed	298	14	0.369	1	Waist circumference
Comoros	2011	Overdiagnosed	298	64	0.295	1	Waist circumference
Comoros	2011	Consistent non-HTN	298	763	6.8e-07	0.0001224	Waist circumference
Cook Islands	2015	Missed	110	12	0.58	1	Waist circumference
Cook Islands	2015	Overdiagnosed	110	35	0.141	1	Waist circumference
Cook Islands	2015	Consistent non-HTN	110	410	1.06e-11	1.908e-09	Waist circumference
Ecuador	2018	Missed	287	52	0.005	0.9	Waist circumference
Ecuador	2018	Overdiagnosed	287	106	0.011	1	Waist circumference
Ecuador	2018	Consistent non-HTN	287	2727	5.34e-24	9.612e-22	Waist circumference
Eritrea	2010	Missed	449	37	0.45	1	Waist circumference
Eritrea	2010	Overdiagnosed	449	110	0.003	0.54	Waist circumference
Eritrea	2010	Consistent non-HTN	449	3556	1.46e-14	2.628e-12	Waist circumference
Eswatini	2014	Missed	388	23	0.601	1	Waist circumference
Eswatini	2014	Overdiagnosed	388	89	4.75e-05	0.00855	Waist circumference
Eswatini	2014	Consistent non-HTN	388	1259	5.84e-19	1.0512e-16	Waist circumference
Ethiopia	2015	Missed	1164	114	0.118	1	Waist circumference
Ethiopia	2015	Overdiagnosed	1164	365	2.55e-07	4.59e-05	Waist circumference
Ethiopia	2015	Consistent non-HTN	1164	5788	1.83e-36	3.294e-34	Waist circumference
Georgia	2016	Missed	463	15	0.133	1	Waist circumference
Georgia	2016	Overdiagnosed	463	69	0.003	0.54	Waist circumference
Georgia	2016	Consistent non-HTN	463	1308	2.08e-40	3.744e-38	Waist circumference
Guyana	2016	Missed	92	9	0.715	1	Waist circumference
Guyana	2016	Overdiagnosed	92	14	0.372	1	Waist circumference
Guyana	2016	Consistent non-HTN	92	457	0.000835	0.1503	Waist circumference
Iraq	2015	Missed	1110	21	0.009	1	Waist circumference
Iraq	2015	Overdiagnosed	1110	103	0.000137	0.02466	Waist circumference
Iraq	2015	Consistent non-HTN	1110	1932	2.47e-58	4.446e-56	Waist circumference
Jordan	2019	Missed	283	28	0.688	1	Waist circumference
Jordan	2019	Overdiagnosed	283	67	0.008	1	Waist circumference
Jordan	2019	Consistent non-HTN	283	1942	2.44e-27	4.392e-25	Waist circumference
Kenya	2015	Missed	745	39	0.225	1	Waist circumference
Kenya	2015	Overdiagnosed	745	200	0.000153	0.02754	Waist circumference
Kenya	2015	Consistent non-HTN	745	2479	4.58e-21	8.244e-19	Waist circumference
Kiribati	2016	Missed	248	26	0.924	1	Waist circumference
Kiribati	2016	Overdiagnosed	248	58	0.027	1	Waist circumference
Kiribati	2016	Consistent non-HTN	248	634	6.02e-15	1.0836e-12	Waist circumference
Kuwait	2014	Missed	163	2	0.713	1	Waist circumference
Kuwait	2014	Overdiagnosed	163	29	0.405	1	Waist circumference
Kuwait	2014	Consistent non-HTN	163	1267	7.28e-14	1.3104e-11	Waist circumference
Kyrgyzstan	2013	Missed	631	42	0.004	0.72	Waist circumference
Kyrgyzstan	2013	Overdiagnosed	631	124	0.000196	0.03528	Waist circumference
Kyrgyzstan	2013	Consistent non-HTN	631	1018	6.53e-51	1.1754e-48	Waist circumference
Lao People's Democratic Republic	2013	Missed	232	22	0.866	1	Waist circumference
Lao People's Democratic Republic	2013	Overdiagnosed	232	86	0.085	1	Waist circumference
Lao People's Democratic Republic	2013	Consistent non-HTN	232	1816	3.31e-23	5.958e-21	Waist circumference
Lebanon	2017	Missed	160	7	0.641	1	Waist circumference
Lebanon	2017	Overdiagnosed	160	21	0.219	1	Waist circumference
Lebanon	2017	Consistent non-HTN	160	605	3.06e-06	0.0005508	Waist circumference
Lesotho	2012	Missed	452	16	0.592	1	Waist circumference
Lesotho	2012	Overdiagnosed	452	57	0.009	1	Waist circumference
Lesotho	2012	Consistent non-HTN	452	968	1.4e-11	2.52e-09	Waist circumference
Libya	2009	Missed	474	31	0.253	1	Waist circumference
Libya	2009	Overdiagnosed	474	79	0.743	1	Waist circumference
Libya	2009	Consistent non-HTN	474	824	1.63e-08	2.934e-06	Waist circumference
Malawi	2017	Missed	385	41	0.774	1	Waist circumference
Malawi	2017	Overdiagnosed	385	104	0.046	1	Waist circumference
Malawi	2017	Consistent non-HTN	385	2669	1.63e-07	2.934e-05	Waist circumference
Mongolia	2019	Missed	519	37	0.836	1	Waist circumference
Mongolia	2019	Overdiagnosed	519	112	0.012	1	Waist circumference
Mongolia	2019	Consistent non-HTN	519	3351	6.12e-43	1.1016e-40	Waist circumference
Morocco	2017	Missed	687	76	0.212	1	Waist circumference
Morocco	2017	Overdiagnosed	687	191	0.015	1	Waist circumference
Morocco	2017	Consistent non-HTN	687	2586	1.05e-27	1.89e-25	Waist circumference
Myanmar	2014	Missed	1116	48	0.098	1	Waist circumference
Myanmar	2014	Overdiagnosed	1116	167	0.000117	0.02106	Waist circumference
Myanmar	2014	Consistent non-HTN	1116	4210	3.22e-37	5.796e-35	Waist circumference
Nauru	2016	Missed	118	18	0.141	1	Waist circumference
Nauru	2016	Overdiagnosed	118	22	0.002	0.36	Waist circumference
Nauru	2016	Consistent non-HTN	118	548	7.58e-10	1.3644e-07	Waist circumference
Nepal	2019	Missed	1021	45	0.655	1	Waist circumference
Nepal	2019	Overdiagnosed	1021	207	0.11	1	Waist circumference
Nepal	2019	Consistent non-HTN	1021	3155	1.96e-21	3.528e-19	Waist circumference
Niue	2012	Missed	77	10	0.57	1	Waist circumference
Niue	2012	Overdiagnosed	77	29	0.023	1	Waist circumference
Niue	2012	Consistent non-HTN	77	376	9.78e-08	1.7604e-05	Waist circumference
Qatar	2012	Missed	125	13	0.173	1	Waist circumference
Qatar	2012	Overdiagnosed	125	44	0.267	1	Waist circumference
Qatar	2012	Consistent non-HTN	125	875	3.13e-07	5.634e-05	Waist circumference
Republic of Moldova	2013	Missed	663	27	0.000921	0.16578	Waist circumference
Republic of Moldova	2013	Overdiagnosed	663	103	1.47e-05	0.002646	Waist circumference
Republic of Moldova	2013	Consistent non-HTN	663	1302	3.79e-42	6.822e-40	Waist circumference
Rwanda	2013	Missed	972	64	0.064	1	Waist circumference
Rwanda	2013	Overdiagnosed	972	285	0.011	1	Waist circumference
Rwanda	2013	Consistent non-HTN	972	4325	1.43e-14	2.574e-12	Waist circumference
Samoa	2013	Missed	223	28	0.815	1	Waist circumference
Samoa	2013	Overdiagnosed	223	50	0.002	0.36	Waist circumference
Samoa	2013	Consistent non-HTN	223	1013	2e-21	3.6e-19	Waist circumference
Sao Tome and Principe	2019	Missed	238	27	0.212	1	Waist circumference
Sao Tome and Principe	2019	Overdiagnosed	238	63	0.052	1	Waist circumference
Sao Tome and Principe	2019	Consistent non-HTN	238	1023	8.42e-07	0.00015156	Waist circumference
Seychelles	2004	Missed	175	10	0.422	1	Waist circumference
Seychelles	2004	Overdiagnosed	175	41	0.166	1	Waist circumference
Seychelles	2004	Consistent non-HTN	175	623	1.42e-10	2.556e-08	Waist circumference
Solomon Islands	2015	Missed	242	17	0.838	1	Waist circumference
Solomon Islands	2015	Overdiagnosed	242	56	0.025	1	Waist circumference
Solomon Islands	2015	Consistent non-HTN	242	1107	2.6e-10	4.68e-08	Waist circumference
Sri Lanka	2015	Missed	693	31	0.048	1	Waist circumference
Sri Lanka	2015	Overdiagnosed	693	155	0.007	1	Waist circumference
Sri Lanka	2015	Consistent non-HTN	693	2302	6.92e-26	1.2456e-23	Waist circumference
Sudan	2016	Missed	1635	128	2.28e-05	0.004104	Waist circumference
Sudan	2016	Overdiagnosed	1635	328	1.7e-09	3.06e-07	Waist circumference
Sudan	2016	Consistent non-HTN	1635	3601	1.01e-78	1.818e-76	Waist circumference
Tajikistan	2017	Missed	630	36	0.328	1	Waist circumference
Tajikistan	2017	Overdiagnosed	630	149	0.192	1	Waist circumference
Tajikistan	2017	Consistent non-HTN	630	1109	2.13e-21	3.834e-19	Waist circumference
Timor-Leste	2014	Missed	465	23	0.103	1	Waist circumference
Timor-Leste	2014	Overdiagnosed	465	79	0.917	1	Waist circumference
Timor-Leste	2014	Consistent non-HTN	465	1497	1.33e-06	0.0002394	Waist circumference
Togo	2011	Missed	237	22	0.781	1	Waist circumference
Togo	2011	Overdiagnosed	237	47	0.545	1	Waist circumference
Togo	2011	Consistent non-HTN	237	880	4.68e-05	0.008424	Waist circumference
Tokelau	2014	Missed	67	7	0.966	1	Waist circumference
Tokelau	2014	Overdiagnosed	67	16	0.543	1	Waist circumference
Tokelau	2014	Consistent non-HTN	67	323	3.96e-06	0.0007128	Waist circumference
Turkmenistan	2018	Missed	548	30	0.027	1	Waist circumference
Turkmenistan	2018	Overdiagnosed	548	172	0.00022	0.0396	Waist circumference
Turkmenistan	2018	Consistent non-HTN	548	2358	5.03e-34	9.054e-32	Waist circumference
Tuvalu	2015	Missed	312	23	0.013	1	Waist circumference
Tuvalu	2015	Overdiagnosed	312	42	0.018	1	Waist circumference
Tuvalu	2015	Consistent non-HTN	312	446	2.34e-25	4.212e-23	Waist circumference
Uganda	2014	Missed	639	39	0.137	1	Waist circumference
Uganda	2014	Overdiagnosed	639	163	0.001	0.18	Waist circumference
Uganda	2014	Consistent non-HTN	639	2135	1.76e-13	3.168e-11	Waist circumference
United Republic of Tanzania	2012	Missed	486	21	0.837	1	Waist circumference
United Republic of Tanzania	2012	Overdiagnosed	486	89	0.009	1	Waist circumference
United Republic of Tanzania	2012	Consistent non-HTN	486	959	4.28e-12	7.704e-10	Waist circumference
Uruguay	2014	Missed	172	15	0.579	1	Waist circumference
Uruguay	2014	Overdiagnosed	172	35	0.095	1	Waist circumference
Uruguay	2014	Consistent non-HTN	172	653	8.71e-10	1.5678e-07	Waist circumference
Vanuatu	2011	Missed	970	84	0.000346	0.06228	Waist circumference
Vanuatu	2011	Overdiagnosed	970	191	0.002	0.36	Waist circumference
Vanuatu	2011	Consistent non-HTN	970	2398	1.82e-09	3.276e-07	Waist circumference
Vietnam	2015	Missed	343	16	0.253	1	Waist circumference
Vietnam	2015	Overdiagnosed	343	85	0.032	1	Waist circumference
Vietnam	2015	Consistent non-HTN	343	2073	3.31e-24	5.958e-22	Waist circumference
Zambia	2017	Missed	397	43	0.09	1	Waist circumference
Zambia	2017	Overdiagnosed	397	178	0.151	1	Waist circumference
Zambia	2017	Consistent non-HTN	397	2173	9.7e-10	1.746e-07	Waist circumference
Afghanistan	2018	Missed	468	39	0.007	1	FPG
Afghanistan	2018	Overdiagnosed	468	90	0.088	1	FPG
Afghanistan	2018	Consistent non-HTN	468	1953	3.7e-06	0.000666	FPG
Algeria	2017	Missed	796	84	0.000263	0.04734	FPG
Algeria	2017	Overdiagnosed	796	185	0.282	1	FPG
Algeria	2017	Consistent non-HTN	796	3588	4.42e-10	7.956e-08	FPG
American Samoa	2004	Missed	361	32	0.000718	0.12924	FPG
American Samoa	2004	Overdiagnosed	361	60	0.094	1	FPG
American Samoa	2004	Consistent non-HTN	361	684	0.00013	0.0234	FPG
Armenia	2016	Missed	409	20	0.039	1	FPG
Armenia	2016	Overdiagnosed	409	43	5.18e-05	0.009324	FPG
Armenia	2016	Consistent non-HTN	409	733	9.85e-08	1.773e-05	FPG
Azerbaijan	2017	Missed	370	20	0.024	1	FPG
Azerbaijan	2017	Overdiagnosed	370	71	0.102	1	FPG
Azerbaijan	2017	Consistent non-HTN	370	1311	1.48e-05	0.002664	FPG
Bangladesh	2018	Missed	821	60	0.461	1	FPG
Bangladesh	2018	Overdiagnosed	821	153	0.008	1	FPG
Bangladesh	2018	Consistent non-HTN	821	4654	8.94e-11	1.6092e-08	FPG
Belarus	2017	Missed	699	28	0.652	1	FPG
Belarus	2017	Overdiagnosed	699	124	0.032	1	FPG
Belarus	2017	Consistent non-HTN	699	1893	9.03e-06	0.0016254	FPG
Benin	2015	Missed	1214	50	0.097	1	FPG
Benin	2015	Overdiagnosed	1214	190	0.008	1	FPG
Benin	2015	Consistent non-HTN	1214	2943	0.000119	0.02142	FPG
Bhutan	2019	Missed	877	55	0.753	1	FPG
Bhutan	2019	Overdiagnosed	877	181	0.418	1	FPG
Bhutan	2019	Consistent non-HTN	877	3036	2.19e-07	3.942e-05	FPG
Botswana	2014	Missed	439	37	0.03	1	FPG
Botswana	2014	Overdiagnosed	439	105	0.058	1	FPG
Botswana	2014	Consistent non-HTN	439	1650	0.018	1	FPG
British Virgin Islands	2009	Missed	48	8	0.326	1	FPG
British Virgin Islands	2009	Overdiagnosed	48	7	0.192	1	FPG
British Virgin Islands	2009	Consistent non-HTN	48	152	0.403	1	FPG
Brunei Darussalam	2016	Missed	185	12	0.434	1	FPG
Brunei Darussalam	2016	Overdiagnosed	185	46	0.646	1	FPG
Brunei Darussalam	2016	Consistent non-HTN	185	999	9.37e-07	0.00016866	FPG
Cabo Verde	2007	Missed	244	18	0.006	1	FPG
Cabo Verde	2007	Overdiagnosed	244	45	0.916	1	FPG
Cabo Verde	2007	Consistent non-HTN	244	386	0.15	1	FPG
Cambodia	2010	Missed	322	37	0.031	1	FPG
Cambodia	2010	Overdiagnosed	322	106	0.255	1	FPG
Cambodia	2010	Consistent non-HTN	322	3938	4.11e-05	0.007398	FPG
Comoros	2011	Missed	298	14	1.5e-05	0.0027	FPG
Comoros	2011	Overdiagnosed	298	64	0.336	1	FPG
Comoros	2011	Consistent non-HTN	298	763	0.014	1	FPG
Cook Islands	2015	Missed	110	12	0.295	1	FPG
Cook Islands	2015	Overdiagnosed	110	35	0.024	1	FPG
Cook Islands	2015	Consistent non-HTN	110	410	0.002	0.36	FPG
Ecuador	2018	Missed	287	52	0.941	1	FPG
Ecuador	2018	Overdiagnosed	287	106	0.066	1	FPG
Ecuador	2018	Consistent non-HTN	287	2727	0.000118	0.02124	FPG
Eritrea	2010	Missed	449	37	0.241	1	FPG
Eritrea	2010	Overdiagnosed	449	110	1.62e-08	2.916e-06	FPG
Eritrea	2010	Consistent non-HTN	449	3556	1.78e-05	0.003204	FPG
Eswatini	2014	Missed	388	23	0.085	1	FPG
Eswatini	2014	Overdiagnosed	388	89	0.344	1	FPG
Eswatini	2014	Consistent non-HTN	388	1259	0.006	1	FPG
Ethiopia	2015	Missed	1164	114	0.577	1	FPG
Ethiopia	2015	Overdiagnosed	1164	365	0.034	1	FPG
Ethiopia	2015	Consistent non-HTN	1164	5788	6.86e-07	0.00012348	FPG
Georgia	2016	Missed	463	15	0.00076	0.1368	FPG
Georgia	2016	Overdiagnosed	463	69	0.341	1	FPG
Georgia	2016	Consistent non-HTN	463	1308	3.52e-07	6.336e-05	FPG
Guyana	2016	Missed	92	9	0.723	1	FPG
Guyana	2016	Overdiagnosed	92	14	0.647	1	FPG
Guyana	2016	Consistent non-HTN	92	457	0.017	1	FPG
Iraq	2015	Missed	1110	21	0.966	1	FPG
Iraq	2015	Overdiagnosed	1110	103	0.644	1	FPG
Iraq	2015	Consistent non-HTN	1110	1932	2.55e-13	4.59e-11	FPG
Jordan	2019	Missed	283	28	0.18	1	FPG
Jordan	2019	Overdiagnosed	283	67	0.059	1	FPG
Jordan	2019	Consistent non-HTN	283	1942	5.15e-06	0.000927	FPG
Kenya	2015	Missed	745	39	0.102	1	FPG
Kenya	2015	Overdiagnosed	745	200	0.026	1	FPG
Kenya	2015	Consistent non-HTN	745	2479	0.000135	0.0243	FPG
Kiribati	2016	Missed	248	26	0.574	1	FPG
Kiribati	2016	Overdiagnosed	248	58	0.672	1	FPG
Kiribati	2016	Consistent non-HTN	248	634	0.023	1	FPG
Kuwait	2014	Missed	163	2	0.105	1	FPG
Kuwait	2014	Overdiagnosed	163	29	0.6	1	FPG
Kuwait	2014	Consistent non-HTN	163	1267	0.007	1	FPG
Kyrgyzstan	2013	Missed	631	42	0.000388	0.06984	FPG
Kyrgyzstan	2013	Overdiagnosed	631	124	0.379	1	FPG
Kyrgyzstan	2013	Consistent non-HTN	631	1018	7.34e-05	0.013212	FPG
Lao People's Democratic Republic	2013	Missed	232	22	0.015	1	FPG
Lao People's Democratic Republic	2013	Overdiagnosed	232	86	0.161	1	FPG
Lao People's Democratic Republic	2013	Consistent non-HTN	232	1816	0.004	0.72	FPG
Lebanon	2017	Missed	160	7	0.721	1	FPG
Lebanon	2017	Overdiagnosed	160	21	1e-04	0.018	FPG
Lebanon	2017	Consistent non-HTN	160	605	0.000112	0.02016	FPG
Lesotho	2012	Missed	452	16	0.163	1	FPG
Lesotho	2012	Overdiagnosed	452	57	0.04	1	FPG
Lesotho	2012	Consistent non-HTN	452	968	0.007	1	FPG
Libya	2009	Missed	474	31	0.452	1	FPG
Libya	2009	Overdiagnosed	474	79	0.01	1	FPG
Libya	2009	Consistent non-HTN	474	824	3.16e-08	5.688e-06	FPG
Malawi	2017	Missed	385	41	0.83	1	FPG
Malawi	2017	Overdiagnosed	385	104	0.722	1	FPG
Malawi	2017	Consistent non-HTN	385	2669	0.029	1	FPG
Mongolia	2019	Missed	519	37	0.701	1	FPG
Mongolia	2019	Overdiagnosed	519	112	0.061	1	FPG
Mongolia	2019	Consistent non-HTN	519	3351	2.6e-06	0.000468	FPG
Morocco	2017	Missed	687	76	0.923	1	FPG
Morocco	2017	Overdiagnosed	687	191	0.015	1	FPG
Morocco	2017	Consistent non-HTN	687	2586	1.2e-09	2.16e-07	FPG
Myanmar	2014	Missed	1116	48	0.221	1	FPG
Myanmar	2014	Overdiagnosed	1116	167	0.008	1	FPG
Myanmar	2014	Consistent non-HTN	1116	4210	3.96e-14	7.128e-12	FPG
Nauru	2016	Missed	118	18	0.406	1	FPG
Nauru	2016	Overdiagnosed	118	22	0.635	1	FPG
Nauru	2016	Consistent non-HTN	118	548	0.036	1	FPG
Nepal	2019	Missed	1021	45	0.788	1	FPG
Nepal	2019	Overdiagnosed	1021	207	0.012	1	FPG
Nepal	2019	Consistent non-HTN	1021	3155	5.15e-05	0.00927	FPG
Niue	2012	Missed	77	10	0.683	1	FPG
Niue	2012	Overdiagnosed	77	29	0.277	1	FPG
Niue	2012	Consistent non-HTN	77	376	0.028	1	FPG
Qatar	2012	Missed	125	13	0.012	1	FPG
Qatar	2012	Overdiagnosed	125	44	0.985	1	FPG
Qatar	2012	Consistent non-HTN	125	875	0.353	1	FPG
Republic of Moldova	2013	Missed	663	27	0.003	0.54	FPG
Republic of Moldova	2013	Overdiagnosed	663	103	0.054	1	FPG
Republic of Moldova	2013	Consistent non-HTN	663	1302	4.26e-06	0.0007668	FPG
Rwanda	2013	Missed	972	64	0.846	1	FPG
Rwanda	2013	Overdiagnosed	972	285	0.456	1	FPG
Rwanda	2013	Consistent non-HTN	972	4325	0.037	1	FPG
Samoa	2013	Missed	223	28	0.219	1	FPG
Samoa	2013	Overdiagnosed	223	50	0.936	1	FPG
Samoa	2013	Consistent non-HTN	223	1013	0.000211	0.03798	FPG
Sao Tome and Principe	2019	Missed	238	27	0.806	1	FPG
Sao Tome and Principe	2019	Overdiagnosed	238	63	0.889	1	FPG
Sao Tome and Principe	2019	Consistent non-HTN	238	1023	0.057	1	FPG
Seychelles	2004	Missed	175	10	0.000203	0.03654	FPG
Seychelles	2004	Overdiagnosed	175	41	0.625	1	FPG
Seychelles	2004	Consistent non-HTN	175	623	0.000403	0.07254	FPG
Solomon Islands	2015	Missed	242	17	0.059	1	FPG
Solomon Islands	2015	Overdiagnosed	242	56	0.166	1	FPG
Solomon Islands	2015	Consistent non-HTN	242	1107	0.001	0.18	FPG
Sri Lanka	2015	Missed	693	31	0.005	0.9	FPG
Sri Lanka	2015	Overdiagnosed	693	155	0.1	1	FPG
Sri Lanka	2015	Consistent non-HTN	693	2302	2.17e-06	0.0003906	FPG
Sudan	2016	Missed	1635	128	0.044	1	FPG
Sudan	2016	Overdiagnosed	1635	328	0.092	1	FPG
Sudan	2016	Consistent non-HTN	1635	3601	2.84e-21	5.112e-19	FPG
Tajikistan	2017	Missed	630	36	0.007	1	FPG
Tajikistan	2017	Overdiagnosed	630	149	0.501	1	FPG
Tajikistan	2017	Consistent non-HTN	630	1109	0.000728	0.13104	FPG
Timor-Leste	2014	Missed	465	23	0.811	1	FPG
Timor-Leste	2014	Overdiagnosed	465	79	0.23	1	FPG
Timor-Leste	2014	Consistent non-HTN	465	1497	0.447	1	FPG
Togo	2011	Missed	237	22	0.075	1	FPG
Togo	2011	Overdiagnosed	237	47	0.726	1	FPG
Togo	2011	Consistent non-HTN	237	880	0.035	1	FPG
Tokelau	2014	Missed	67	7	0.644	1	FPG
Tokelau	2014	Overdiagnosed	67	16	0.455	1	FPG
Tokelau	2014	Consistent non-HTN	67	323	0.111	1	FPG
Turkmenistan	2018	Missed	548	30	0.669	1	FPG
Turkmenistan	2018	Overdiagnosed	548	172	0.004	0.72	FPG
Turkmenistan	2018	Consistent non-HTN	548	2358	3.98e-08	7.164e-06	FPG
Tuvalu	2015	Missed	312	23	0.669	1	FPG
Tuvalu	2015	Overdiagnosed	312	42	0.105	1	FPG
Tuvalu	2015	Consistent non-HTN	312	446	0.046	1	FPG
Uganda	2014	Missed	639	39	0.012	1	FPG
Uganda	2014	Overdiagnosed	639	163	0.284	1	FPG
Uganda	2014	Consistent non-HTN	639	2135	0.002	0.36	FPG
United Republic of Tanzania	2012	Missed	486	21	0.841	1	FPG
United Republic of Tanzania	2012	Overdiagnosed	486	89	0.161	1	FPG
United Republic of Tanzania	2012	Consistent non-HTN	486	959	0.253	1	FPG
Uruguay	2014	Missed	172	15	0.141	1	FPG
Uruguay	2014	Overdiagnosed	172	35	0.285	1	FPG
Uruguay	2014	Consistent non-HTN	172	653	0.002	0.36	FPG
Vanuatu	2011	Missed	970	84	0.806	1	FPG
Vanuatu	2011	Overdiagnosed	970	191	0.04	1	FPG
Vanuatu	2011	Consistent non-HTN	970	2398	9.71e-09	1.7478e-06	FPG
Vietnam	2015	Missed	343	16	0.008	1	FPG
Vietnam	2015	Overdiagnosed	343	85	0.11	1	FPG
Vietnam	2015	Consistent non-HTN	343	2073	2.26e-06	0.0004068	FPG
Zambia	2017	Missed	397	43	0.039	1	FPG
Zambia	2017	Overdiagnosed	397	178	0.023	1	FPG
Zambia	2017	Consistent non-HTN	397	2173	2.29e-06	0.0004122	FPG
Afghanistan	2018	Missed	468	39	0.065	1	Total Cholesterol
Afghanistan	2018	Overdiagnosed	468	90	0.209	1	Total Cholesterol
Afghanistan	2018	Consistent non-HTN	468	1953	2.6e-12	4.68e-10	Total Cholesterol
Algeria	2017	Missed	796	84	0.256	1	Total Cholesterol
Algeria	2017	Overdiagnosed	796	185	0.09	1	Total Cholesterol
Algeria	2017	Consistent non-HTN	796	3588	2.69e-16	4.842e-14	Total Cholesterol
American Samoa	2004	Missed	361	32	0.209	1	Total Cholesterol
American Samoa	2004	Overdiagnosed	361	60	0.686	1	Total Cholesterol
American Samoa	2004	Consistent non-HTN	361	684	3.98e-05	0.007164	Total Cholesterol
Armenia	2016	Missed	409	20	0.128	1	Total Cholesterol
Armenia	2016	Overdiagnosed	409	43	0.003	0.54	Total Cholesterol
Armenia	2016	Consistent non-HTN	409	733	2.5e-14	4.5e-12	Total Cholesterol
Azerbaijan	2017	Missed	370	20	0.006	1	Total Cholesterol
Azerbaijan	2017	Overdiagnosed	370	71	0.049	1	Total Cholesterol
Azerbaijan	2017	Consistent non-HTN	370	1311	7.12e-08	1.2816e-05	Total Cholesterol
Bangladesh	2018	Missed	821	60	0.443	1	Total Cholesterol
Bangladesh	2018	Overdiagnosed	821	153	0.015	1	Total Cholesterol
Bangladesh	2018	Consistent non-HTN	821	4654	1.99e-25	3.582e-23	Total Cholesterol
Belarus	2017	Missed	699	28	0.016	1	Total Cholesterol
Belarus	2017	Overdiagnosed	699	124	0.000683	0.12294	Total Cholesterol
Belarus	2017	Consistent non-HTN	699	1893	2.7e-22	4.86e-20	Total Cholesterol
Benin	2015	Missed	1214	50	0.018	1	Total Cholesterol
Benin	2015	Overdiagnosed	1214	190	0.000332	0.05976	Total Cholesterol
Benin	2015	Consistent non-HTN	1214	2943	1.21e-17	2.178e-15	Total Cholesterol
Bhutan	2019	Missed	877	55	0.708	1	Total Cholesterol
Bhutan	2019	Overdiagnosed	877	181	0.000171	0.03078	Total Cholesterol
Bhutan	2019	Consistent non-HTN	877	3036	1.72e-24	3.096e-22	Total Cholesterol
Botswana	2014	Missed	439	37	0.008	1	Total Cholesterol
Botswana	2014	Overdiagnosed	439	105	0.007	1	Total Cholesterol
Botswana	2014	Consistent non-HTN	439	1650	4.73e-09	8.514e-07	Total Cholesterol
British Virgin Islands	2009	Missed	48	8	0.74	1	Total Cholesterol
British Virgin Islands	2009	Overdiagnosed	48	7	0.77	1	Total Cholesterol
British Virgin Islands	2009	Consistent non-HTN	48	152	0.241	1	Total Cholesterol
Brunei Darussalam	2016	Missed	185	12	0.425	1	Total Cholesterol
Brunei Darussalam	2016	Overdiagnosed	185	46	0.665	1	Total Cholesterol
Brunei Darussalam	2016	Consistent non-HTN	185	999	9.14e-08	1.6452e-05	Total Cholesterol
Cabo Verde	2007	Missed	244	18	2.5e-06	0.00045	Total Cholesterol
Cabo Verde	2007	Overdiagnosed	244	45	0.388	1	Total Cholesterol
Cabo Verde	2007	Consistent non-HTN	244	386	0.004	0.72	Total Cholesterol
Cambodia	2010	Missed	322	37	0.242	1	Total Cholesterol
Cambodia	2010	Overdiagnosed	322	106	0.064	1	Total Cholesterol
Cambodia	2010	Consistent non-HTN	322	3938	4.74e-06	0.0008532	Total Cholesterol
Comoros	2011	Missed	298	14	0.279	1	Total Cholesterol
Comoros	2011	Overdiagnosed	298	64	0.604	1	Total Cholesterol
Comoros	2011	Consistent non-HTN	298	763	7.59e-06	0.0013662	Total Cholesterol
Cook Islands	2015	Missed	110	12	7.11e-05	0.012798	Total Cholesterol
Cook Islands	2015	Overdiagnosed	110	35	0.009	1	Total Cholesterol
Cook Islands	2015	Consistent non-HTN	110	410	0.001	0.18	Total Cholesterol
Ecuador	2018	Missed	287	52	0.353	1	Total Cholesterol
Ecuador	2018	Overdiagnosed	287	106	0.06	1	Total Cholesterol
Ecuador	2018	Consistent non-HTN	287	2727	0.000184	0.03312	Total Cholesterol
Eritrea	2010	Missed	449	37	0.542	1	Total Cholesterol
Eritrea	2010	Overdiagnosed	449	110	0.014	1	Total Cholesterol
Eritrea	2010	Consistent non-HTN	449	3556	1.19e-10	2.142e-08	Total Cholesterol
Eswatini	2014	Missed	388	23	0.603	1	Total Cholesterol
Eswatini	2014	Overdiagnosed	388	89	0.000986	0.17748	Total Cholesterol
Eswatini	2014	Consistent non-HTN	388	1259	5.58e-10	1.0044e-07	Total Cholesterol
Ethiopia	2015	Missed	1164	114	0.012	1	Total Cholesterol
Ethiopia	2015	Overdiagnosed	1164	365	5.15e-05	0.00927	Total Cholesterol
Ethiopia	2015	Consistent non-HTN	1164	5788	5.12e-32	9.216e-30	Total Cholesterol
Georgia	2016	Missed	463	15	0.309	1	Total Cholesterol
Georgia	2016	Overdiagnosed	463	69	0.409	1	Total Cholesterol
Georgia	2016	Consistent non-HTN	463	1308	7.78e-07	0.00014004	Total Cholesterol
Guyana	2016	Missed	92	9	0.212	1	Total Cholesterol
Guyana	2016	Overdiagnosed	92	14	0.121	1	Total Cholesterol
Guyana	2016	Consistent non-HTN	92	457	0.096	1	Total Cholesterol
Iraq	2015	Missed	1110	21	0.944	1	Total Cholesterol
Iraq	2015	Overdiagnosed	1110	103	0.904	1	Total Cholesterol
Iraq	2015	Consistent non-HTN	1110	1932	1.04e-16	1.872e-14	Total Cholesterol
Jordan	2019	Missed	283	28	0.943	1	Total Cholesterol
Jordan	2019	Overdiagnosed	283	67	0.001	0.18	Total Cholesterol
Jordan	2019	Consistent non-HTN	283	1942	1.5e-12	2.7e-10	Total Cholesterol
Kenya	2015	Missed	745	39	0.477	1	Total Cholesterol
Kenya	2015	Overdiagnosed	745	200	0.002	0.36	Total Cholesterol
Kenya	2015	Consistent non-HTN	745	2479	6.67e-13	1.2006e-10	Total Cholesterol
Kiribati	2016	Missed	248	26	0.919	1	Total Cholesterol
Kiribati	2016	Overdiagnosed	248	58	0.585	1	Total Cholesterol
Kiribati	2016	Consistent non-HTN	248	634	0.09	1	Total Cholesterol
Kuwait	2014	Missed	163	2	0.282	1	Total Cholesterol
Kuwait	2014	Overdiagnosed	163	29	0.971	1	Total Cholesterol
Kuwait	2014	Consistent non-HTN	163	1267	7.27e-06	0.0013086	Total Cholesterol
Kyrgyzstan	2013	Missed	631	42	0.309	1	Total Cholesterol
Kyrgyzstan	2013	Overdiagnosed	631	124	0.108	1	Total Cholesterol
Kyrgyzstan	2013	Consistent non-HTN	631	1018	4.77e-10	8.586e-08	Total Cholesterol
Lao People's Democratic Republic	2013	Missed	232	22	0.178	1	Total Cholesterol
Lao People's Democratic Republic	2013	Overdiagnosed	232	86	0.045	1	Total Cholesterol
Lao People's Democratic Republic	2013	Consistent non-HTN	232	1816	2.76e-14	4.968e-12	Total Cholesterol
Lebanon	2017	Missed	160	7	0.139	1	Total Cholesterol
Lebanon	2017	Overdiagnosed	160	21	0.421	1	Total Cholesterol
Lebanon	2017	Consistent non-HTN	160	605	0.048	1	Total Cholesterol
Lesotho	2012	Missed	452	16	0.979	1	Total Cholesterol
Lesotho	2012	Overdiagnosed	452	57	0.067	1	Total Cholesterol
Lesotho	2012	Consistent non-HTN	452	968	1.76e-12	3.168e-10	Total Cholesterol
Libya	2009	Missed	474	31	0.948	1	Total Cholesterol
Libya	2009	Overdiagnosed	474	79	0.038	1	Total Cholesterol
Libya	2009	Consistent non-HTN	474	824	4.68e-07	8.424e-05	Total Cholesterol
Malawi	2017	Missed	385	41	0.138	1	Total Cholesterol
Malawi	2017	Overdiagnosed	385	104	0.431	1	Total Cholesterol
Malawi	2017	Consistent non-HTN	385	2669	7.78e-12	1.4004e-09	Total Cholesterol
Mongolia	2019	Missed	519	37	0.295	1	Total Cholesterol
Mongolia	2019	Overdiagnosed	519	112	0.556	1	Total Cholesterol
Mongolia	2019	Consistent non-HTN	519	3351	1.22e-14	2.196e-12	Total Cholesterol
Morocco	2017	Missed	687	76	0.999	1	Total Cholesterol
Morocco	2017	Overdiagnosed	687	191	0.245	1	Total Cholesterol
Morocco	2017	Consistent non-HTN	687	2586	1.15e-07	2.07e-05	Total Cholesterol
Myanmar	2014	Missed	1116	48	0.956	1	Total Cholesterol
Myanmar	2014	Overdiagnosed	1116	167	0.03	1	Total Cholesterol
Myanmar	2014	Consistent non-HTN	1116	4210	3.97e-19	7.146e-17	Total Cholesterol
Nauru	2016	Missed	118	18	0.935	1	Total Cholesterol
Nauru	2016	Overdiagnosed	118	22	0.01	1	Total Cholesterol
Nauru	2016	Consistent non-HTN	118	548	0.035	1	Total Cholesterol
Nepal	2019	Missed	1021	45	0.075	1	Total Cholesterol
Nepal	2019	Overdiagnosed	1021	207	0.015	1	Total Cholesterol
Nepal	2019	Consistent non-HTN	1021	3155	8.03e-18	1.4454e-15	Total Cholesterol
Niue	2012	Missed	77	10	0.745	1	Total Cholesterol
Niue	2012	Overdiagnosed	77	29	0.316	1	Total Cholesterol
Niue	2012	Consistent non-HTN	77	376	0.002	0.36	Total Cholesterol
Qatar	2012	Missed	125	13	0.123	1	Total Cholesterol
Qatar	2012	Overdiagnosed	125	44	0.188	1	Total Cholesterol
Qatar	2012	Consistent non-HTN	125	875	0.89	1	Total Cholesterol
Republic of Moldova	2013	Missed	663	27	0.334	1	Total Cholesterol
Republic of Moldova	2013	Overdiagnosed	663	103	0.259	1	Total Cholesterol
Republic of Moldova	2013	Consistent non-HTN	663	1302	1.73e-10	3.114e-08	Total Cholesterol
Rwanda	2013	Missed	972	64	0.141	1	Total Cholesterol
Rwanda	2013	Overdiagnosed	972	285	0.01	1	Total Cholesterol
Rwanda	2013	Consistent non-HTN	972	4325	3.72e-12	6.696e-10	Total Cholesterol
Samoa	2013	Missed	223	28	0.535	1	Total Cholesterol
Samoa	2013	Overdiagnosed	223	50	0.233	1	Total Cholesterol
Samoa	2013	Consistent non-HTN	223	1013	0.000544	0.09792	Total Cholesterol
Sao Tome and Principe	2019	Missed	238	27	0.547	1	Total Cholesterol
Sao Tome and Principe	2019	Overdiagnosed	238	63	0.77	1	Total Cholesterol
Sao Tome and Principe	2019	Consistent non-HTN	238	1023	0.002	0.36	Total Cholesterol
Seychelles	2004	Missed	175	10	0.276	1	Total Cholesterol
Seychelles	2004	Overdiagnosed	175	41	0.125	1	Total Cholesterol
Seychelles	2004	Consistent non-HTN	175	623	0.004	0.72	Total Cholesterol
Solomon Islands	2015	Missed	242	17	0.363	1	Total Cholesterol
Solomon Islands	2015	Overdiagnosed	242	56	0.517	1	Total Cholesterol
Solomon Islands	2015	Consistent non-HTN	242	1107	2.11e-05	0.003798	Total Cholesterol
Sri Lanka	2015	Missed	693	31	0.01	1	Total Cholesterol
Sri Lanka	2015	Overdiagnosed	693	155	0.179	1	Total Cholesterol
Sri Lanka	2015	Consistent non-HTN	693	2302	5.64e-07	0.00010152	Total Cholesterol
Sudan	2016	Missed	1635	128	4.75e-06	0.000855	Total Cholesterol
Sudan	2016	Overdiagnosed	1635	328	4.32e-05	0.007776	Total Cholesterol
Sudan	2016	Consistent non-HTN	1635	3601	7.53e-30	1.3554e-27	Total Cholesterol
Tajikistan	2017	Missed	630	36	0.786	1	Total Cholesterol
Tajikistan	2017	Overdiagnosed	630	149	0.262	1	Total Cholesterol
Tajikistan	2017	Consistent non-HTN	630	1109	1.31e-15	2.358e-13	Total Cholesterol
Timor-Leste	2014	Missed	465	23	0.138	1	Total Cholesterol
Timor-Leste	2014	Overdiagnosed	465	79	0.034	1	Total Cholesterol
Timor-Leste	2014	Consistent non-HTN	465	1497	1.94e-06	0.0003492	Total Cholesterol
Togo	2011	Missed	237	22	0.134	1	Total Cholesterol
Togo	2011	Overdiagnosed	237	47	0.123	1	Total Cholesterol
Togo	2011	Consistent non-HTN	237	880	0.041	1	Total Cholesterol
Tokelau	2014	Missed	67	7	0.721	1	Total Cholesterol
Tokelau	2014	Overdiagnosed	67	16	0.809	1	Total Cholesterol
Tokelau	2014	Consistent non-HTN	67	323	0.004	0.72	Total Cholesterol
Turkmenistan	2018	Missed	548	30	0.5	1	Total Cholesterol
Turkmenistan	2018	Overdiagnosed	548	172	0.011	1	Total Cholesterol
Turkmenistan	2018	Consistent non-HTN	548	2358	0.034	1	Total Cholesterol
Tuvalu	2015	Missed	312	23	0.425	1	Total Cholesterol
Tuvalu	2015	Overdiagnosed	312	42	0.371	1	Total Cholesterol
Tuvalu	2015	Consistent non-HTN	312	446	7.84e-05	0.014112	Total Cholesterol
Uganda	2014	Missed	639	39	0.508	1	Total Cholesterol
Uganda	2014	Overdiagnosed	639	163	0.000513	0.09234	Total Cholesterol
Uganda	2014	Consistent non-HTN	639	2135	3.13e-12	5.634e-10	Total Cholesterol
United Republic of Tanzania	2012	Missed	486	21	0.394	1	Total Cholesterol
United Republic of Tanzania	2012	Overdiagnosed	486	89	0.014	1	Total Cholesterol
United Republic of Tanzania	2012	Consistent non-HTN	486	959	1.71e-12	3.078e-10	Total Cholesterol
Uruguay	2014	Missed	172	15	0.534	1	Total Cholesterol
Uruguay	2014	Overdiagnosed	172	35	0.65	1	Total Cholesterol
Uruguay	2014	Consistent non-HTN	172	653	0.109	1	Total Cholesterol
Vanuatu	2011	Missed	970	84	0.02	1	Total Cholesterol
Vanuatu	2011	Overdiagnosed	970	191	0.063	1	Total Cholesterol
Vanuatu	2011	Consistent non-HTN	970	2398	1.32e-13	2.376e-11	Total Cholesterol
Vietnam	2015	Missed	343	16	0.132	1	Total Cholesterol
Vietnam	2015	Overdiagnosed	343	85	0.036	1	Total Cholesterol
Vietnam	2015	Consistent non-HTN	343	2073	3.97e-10	7.146e-08	Total Cholesterol
Zambia	2017	Missed	397	43	0.092	1	Total Cholesterol
Zambia	2017	Overdiagnosed	397	178	0.001	0.18	Total Cholesterol
Zambia	2017	Consistent non-HTN	397	2173	1.19e-08	2.142e-06	Total Cholesterol
Afghanistan	2018	Missed	468	39	9.29e-29	1.50498e-26	10-year CV risk WHO
Afghanistan	2018	Overdiagnosed	468	90	1.98e-09	3.2076e-07	10-year CV risk WHO
Afghanistan	2018	Consistent non-HTN	468	1953	2.24e-38	3.6288e-36	10-year CV risk WHO
Algeria	2017	Missed	796	84	4.01e-11	6.4962e-09	10-year CV risk WHO
Algeria	2017	Overdiagnosed	796	185	2.78e-17	4.5036e-15	10-year CV risk WHO
Algeria	2017	Consistent non-HTN	796	3588	2.38e-89	3.8556e-87	10-year CV risk WHO
American Samoa	2004	Missed	361	32	2.48e-12	4.0176e-10	10-year CV risk WHO
American Samoa	2004	Overdiagnosed	361	60	0.001	0.162	10-year CV risk WHO
American Samoa	2004	Consistent non-HTN	361	684	1.44e-21	2.3328e-19	10-year CV risk WHO
Armenia	2016	Missed	409	20	2e-04	0.0324	10-year CV risk WHO
Armenia	2016	Overdiagnosed	409	43	7.33e-07	0.000118746	10-year CV risk WHO
Armenia	2016	Consistent non-HTN	409	733	1.95e-29	3.159e-27	10-year CV risk WHO
Azerbaijan	2017	Missed	370	20	3.19e-16	5.1678e-14	10-year CV risk WHO
Azerbaijan	2017	Overdiagnosed	370	71	6.11e-12	9.8982e-10	10-year CV risk WHO
Azerbaijan	2017	Consistent non-HTN	370	1311	1.05e-23	1.701e-21	10-year CV risk WHO
Bangladesh	2018	Missed	821	60	0.000253	0.040986	10-year CV risk WHO
Bangladesh	2018	Overdiagnosed	821	153	1.74e-14	2.8188e-12	10-year CV risk WHO
Bangladesh	2018	Consistent non-HTN	821	4654	1.71e-44	2.7702e-42	10-year CV risk WHO
Belarus	2017	Missed	699	28	5.94e-06	0.00096228	10-year CV risk WHO
Belarus	2017	Overdiagnosed	699	124	2.44e-12	3.9528e-10	10-year CV risk WHO
Belarus	2017	Consistent non-HTN	699	1893	2.25e-76	3.645e-74	10-year CV risk WHO
Benin	2015	Missed	1214	50	4.24e-07	6.8688e-05	10-year CV risk WHO
Benin	2015	Overdiagnosed	1214	190	9.17e-27	1.48554e-24	10-year CV risk WHO
Benin	2015	Consistent non-HTN	1214	2943	2.15e-77	3.483e-75	10-year CV risk WHO
Bhutan	2019	Missed	877	55	0.108	1	10-year CV risk WHO
Bhutan	2019	Overdiagnosed	877	181	8.04e-10	1.30248e-07	10-year CV risk WHO
Bhutan	2019	Consistent non-HTN	877	3036	3.28e-66	5.3136e-64	10-year CV risk WHO
Botswana	2014	Missed	439	37	1.5e-06	0.000243	10-year CV risk WHO
Botswana	2014	Overdiagnosed	439	105	7.26e-08	1.17612e-05	10-year CV risk WHO
Botswana	2014	Consistent non-HTN	439	1650	6.95e-29	1.1259e-26	10-year CV risk WHO
Brunei Darussalam	2016	Missed	185	12	0.541	1	10-year CV risk WHO
Brunei Darussalam	2016	Overdiagnosed	185	46	0.003	0.486	10-year CV risk WHO
Brunei Darussalam	2016	Consistent non-HTN	185	999	5.74e-26	9.2988e-24	10-year CV risk WHO
Cabo Verde	2007	Missed	244	18	3.75e-09	6.075e-07	10-year CV risk WHO
Cabo Verde	2007	Overdiagnosed	244	45	7.63e-05	0.0123606	10-year CV risk WHO
Cabo Verde	2007	Consistent non-HTN	244	386	1.36e-19	2.2032e-17	10-year CV risk WHO
Cambodia	2010	Missed	322	37	5.06e-07	8.1972e-05	10-year CV risk WHO
Cambodia	2010	Overdiagnosed	322	106	1.43e-14	2.3166e-12	10-year CV risk WHO
Cambodia	2010	Consistent non-HTN	322	3938	1.22e-37	1.9764e-35	10-year CV risk WHO
Comoros	2011	Missed	298	14	0.135	1	10-year CV risk WHO
Comoros	2011	Overdiagnosed	298	64	2.55e-05	0.004131	10-year CV risk WHO
Comoros	2011	Consistent non-HTN	298	763	2.08e-26	3.3696e-24	10-year CV risk WHO
Ecuador	2018	Missed	287	52	0.103	1	10-year CV risk WHO
Ecuador	2018	Overdiagnosed	287	106	1.52e-08	2.4624e-06	10-year CV risk WHO
Ecuador	2018	Consistent non-HTN	287	2727	5.16e-30	8.3592e-28	10-year CV risk WHO
Eritrea	2010	Missed	449	37	0.053	1	10-year CV risk WHO
Eritrea	2010	Overdiagnosed	449	110	2.33e-14	3.7746e-12	10-year CV risk WHO
Eritrea	2010	Consistent non-HTN	449	3556	3.36e-55	5.4432e-53	10-year CV risk WHO
Eswatini	2014	Missed	388	23	0.036	1	10-year CV risk WHO
Eswatini	2014	Overdiagnosed	388	89	1.68e-12	2.7216e-10	10-year CV risk WHO
Eswatini	2014	Consistent non-HTN	388	1259	4.8e-29	7.776e-27	10-year CV risk WHO
Ethiopia	2015	Missed	1164	114	7.95e-07	0.00012879	10-year CV risk WHO
Ethiopia	2015	Overdiagnosed	1164	365	7.84e-31	1.27008e-28	10-year CV risk WHO
Ethiopia	2015	Consistent non-HTN	1164	5788	1.73e-66	2.8026e-64	10-year CV risk WHO
Georgia	2016	Missed	463	15	3.59e-05	0.0058158	10-year CV risk WHO
Georgia	2016	Overdiagnosed	463	69	8.59e-09	1.39158e-06	10-year CV risk WHO
Georgia	2016	Consistent non-HTN	463	1308	1.48e-27	2.3976e-25	10-year CV risk WHO
Guyana	2016	Missed	92	9	0.054	1	10-year CV risk WHO
Guyana	2016	Overdiagnosed	92	14	0.168	1	10-year CV risk WHO
Guyana	2016	Consistent non-HTN	92	457	2.66e-10	4.3092e-08	10-year CV risk WHO
Iraq	2015	Missed	1110	21	0.491	1	10-year CV risk WHO
Iraq	2015	Overdiagnosed	1110	103	2.06e-09	3.3372e-07	10-year CV risk WHO
Iraq	2015	Consistent non-HTN	1110	1932	4.62e-108	7.4844e-106	10-year CV risk WHO
Jordan	2019	Missed	283	28	4.14e-06	0.00067068	10-year CV risk WHO
Jordan	2019	Overdiagnosed	283	67	6.44e-06	0.00104328	10-year CV risk WHO
Jordan	2019	Consistent non-HTN	283	1942	7.17e-31	1.16154e-28	10-year CV risk WHO
Kenya	2015	Missed	745	39	0.000243	0.039366	10-year CV risk WHO
Kenya	2015	Overdiagnosed	745	200	2.7e-23	4.374e-21	10-year CV risk WHO
Kenya	2015	Consistent non-HTN	745	2479	4.89e-60	7.9218e-58	10-year CV risk WHO
Kiribati	2016	Missed	248	26	0.075	1	10-year CV risk WHO
Kiribati	2016	Overdiagnosed	248	58	0.024	1	10-year CV risk WHO
Kiribati	2016	Consistent non-HTN	248	634	2.64e-16	4.2768e-14	10-year CV risk WHO
Kuwait	2014	Missed	163	2	0.125	1	10-year CV risk WHO
Kuwait	2014	Overdiagnosed	163	29	0.703	1	10-year CV risk WHO
Kuwait	2014	Consistent non-HTN	163	1267	1.51e-11	2.4462e-09	10-year CV risk WHO
Kyrgyzstan	2013	Missed	631	42	1.77e-06	0.00028674	10-year CV risk WHO
Kyrgyzstan	2013	Overdiagnosed	631	124	2.79e-08	4.5198e-06	10-year CV risk WHO
Kyrgyzstan	2013	Consistent non-HTN	631	1018	2.94e-29	4.7628e-27	10-year CV risk WHO
Lao People's Democratic Republic	2013	Missed	232	22	0.014	1	10-year CV risk WHO
Lao People's Democratic Republic	2013	Overdiagnosed	232	86	4e-04	0.0648	10-year CV risk WHO
Lao People's Democratic Republic	2013	Consistent non-HTN	232	1816	6.19e-18	1.00278e-15	10-year CV risk WHO
Lebanon	2017	Missed	160	7	0.298	1	10-year CV risk WHO
Lebanon	2017	Overdiagnosed	160	21	0.04	1	10-year CV risk WHO
Lebanon	2017	Consistent non-HTN	160	605	7.32e-15	1.18584e-12	10-year CV risk WHO
Lesotho	2012	Missed	452	16	0.004	0.648	10-year CV risk WHO
Lesotho	2012	Overdiagnosed	452	57	2.66e-10	4.3092e-08	10-year CV risk WHO
Lesotho	2012	Consistent non-HTN	452	968	1.81e-37	2.9322e-35	10-year CV risk WHO
Libya	2009	Missed	474	31	0.001	0.162	10-year CV risk WHO
Libya	2009	Overdiagnosed	474	79	2.12e-07	3.4344e-05	10-year CV risk WHO
Libya	2009	Consistent non-HTN	474	824	1.65e-45	2.673e-43	10-year CV risk WHO
Malawi	2017	Missed	385	41	0.016	1	10-year CV risk WHO
Malawi	2017	Overdiagnosed	385	104	3.22e-10	5.2164e-08	10-year CV risk WHO
Malawi	2017	Consistent non-HTN	385	2669	8.67e-36	1.40454e-33	10-year CV risk WHO
Mongolia	2019	Missed	519	37	0.248	1	10-year CV risk WHO
Mongolia	2019	Overdiagnosed	519	112	0.005	0.81	10-year CV risk WHO
Mongolia	2019	Consistent non-HTN	519	3351	6.87e-37	1.11294e-34	10-year CV risk WHO
Morocco	2017	Missed	687	76	2.68e-06	0.00043416	10-year CV risk WHO
Morocco	2017	Overdiagnosed	687	191	3.67e-23	5.9454e-21	10-year CV risk WHO
Morocco	2017	Consistent non-HTN	687	2586	2.63e-85	4.2606e-83	10-year CV risk WHO
Myanmar	2014	Missed	1116	48	0.179	1	10-year CV risk WHO
Myanmar	2014	Overdiagnosed	1116	167	6.96e-12	1.12752e-09	10-year CV risk WHO
Myanmar	2014	Consistent non-HTN	1116	4210	1.81e-88	2.9322e-86	10-year CV risk WHO
Nepal	2019	Missed	1021	45	0.000168	0.027216	10-year CV risk WHO
Nepal	2019	Overdiagnosed	1021	207	3.55e-22	5.751e-20	10-year CV risk WHO
Nepal	2019	Consistent non-HTN	1021	3155	4.08e-78	6.6096e-76	10-year CV risk WHO
Qatar	2012	Missed	125	13	0.061	1	10-year CV risk WHO
Qatar	2012	Overdiagnosed	125	44	0.094	1	10-year CV risk WHO
Qatar	2012	Consistent non-HTN	125	875	1.29e-10	2.0898e-08	10-year CV risk WHO
Republic of Moldova	2013	Missed	663	27	1.93e-06	0.00031266	10-year CV risk WHO
Republic of Moldova	2013	Overdiagnosed	663	103	1.83e-16	2.9646e-14	10-year CV risk WHO
Republic of Moldova	2013	Consistent non-HTN	663	1302	4.53e-60	7.3386e-58	10-year CV risk WHO
Rwanda	2013	Missed	972	64	1.14e-05	0.0018468	10-year CV risk WHO
Rwanda	2013	Overdiagnosed	972	285	4.62e-34	7.4844e-32	10-year CV risk WHO
Rwanda	2013	Consistent non-HTN	972	4325	1.43e-61	2.3166e-59	10-year CV risk WHO
Samoa	2013	Missed	223	28	0.000767	0.124254	10-year CV risk WHO
Samoa	2013	Overdiagnosed	223	50	2.93e-08	4.7466e-06	10-year CV risk WHO
Samoa	2013	Consistent non-HTN	223	1013	1.92e-34	3.1104e-32	10-year CV risk WHO
Sao Tome and Principe	2019	Missed	238	27	0.00032	0.05184	10-year CV risk WHO
Sao Tome and Principe	2019	Overdiagnosed	238	63	5.6e-10	9.072e-08	10-year CV risk WHO
Sao Tome and Principe	2019	Consistent non-HTN	238	1023	3.17e-24	5.1354e-22	10-year CV risk WHO
Seychelles	2004	Missed	175	10	0.008	1	10-year CV risk WHO
Seychelles	2004	Overdiagnosed	175	41	2.47e-05	0.0040014	10-year CV risk WHO
Seychelles	2004	Consistent non-HTN	175	623	5.04e-17	8.1648e-15	10-year CV risk WHO
Solomon Islands	2015	Missed	242	17	0.1	1	10-year CV risk WHO
Solomon Islands	2015	Overdiagnosed	242	56	0.002	0.324	10-year CV risk WHO
Solomon Islands	2015	Consistent non-HTN	242	1107	4.05e-25	6.561e-23	10-year CV risk WHO
Sri Lanka	2015	Missed	693	31	0.000458	0.074196	10-year CV risk WHO
Sri Lanka	2015	Overdiagnosed	693	155	2.32e-15	3.7584e-13	10-year CV risk WHO
Sri Lanka	2015	Consistent non-HTN	693	2302	3.07e-66	4.9734e-64	10-year CV risk WHO
Sudan	2016	Missed	1635	128	1.3e-14	2.106e-12	10-year CV risk WHO
Sudan	2016	Overdiagnosed	1635	328	1.92e-23	3.1104e-21	10-year CV risk WHO
Sudan	2016	Consistent non-HTN	1635	3601	4.78e-110	7.7436e-108	10-year CV risk WHO
Tajikistan	2017	Missed	630	36	0.000647	0.104814	10-year CV risk WHO
Tajikistan	2017	Overdiagnosed	630	149	4.03e-10	6.5286e-08	10-year CV risk WHO
Tajikistan	2017	Consistent non-HTN	630	1109	4.97e-42	8.0514e-40	10-year CV risk WHO
Timor-Leste	2014	Missed	465	23	0.000435	0.07047	10-year CV risk WHO
Timor-Leste	2014	Overdiagnosed	465	79	1.38e-06	0.00022356	10-year CV risk WHO
Timor-Leste	2014	Consistent non-HTN	465	1497	2.65e-28	4.293e-26	10-year CV risk WHO
Togo	2011	Missed	237	22	2.55e-05	0.004131	10-year CV risk WHO
Togo	2011	Overdiagnosed	237	47	4.13e-05	0.0066906	10-year CV risk WHO
Togo	2011	Consistent non-HTN	237	880	4.6e-20	7.452e-18	10-year CV risk WHO
Turkmenistan	2018	Missed	548	30	0.003	0.486	10-year CV risk WHO
Turkmenistan	2018	Overdiagnosed	548	172	1.25e-05	0.002025	10-year CV risk WHO
Turkmenistan	2018	Consistent non-HTN	548	2358	5.63e-28	9.1206e-26	10-year CV risk WHO
Uganda	2014	Missed	639	39	7.34e-09	1.18908e-06	10-year CV risk WHO
Uganda	2014	Overdiagnosed	639	163	2.78e-14	4.5036e-12	10-year CV risk WHO
Uganda	2014	Consistent non-HTN	639	2135	3.42e-40	5.5404e-38	10-year CV risk WHO
United Republic of Tanzania	2012	Missed	486	21	0.001	0.162	10-year CV risk WHO
United Republic of Tanzania	2012	Overdiagnosed	486	89	2.78e-25	4.5036e-23	10-year CV risk WHO
United Republic of Tanzania	2012	Consistent non-HTN	486	959	2.18e-45	3.5316e-43	10-year CV risk WHO
Uruguay	2014	Missed	172	15	0.101	1	10-year CV risk WHO
Uruguay	2014	Overdiagnosed	172	35	0.015	1	10-year CV risk WHO
Uruguay	2014	Consistent non-HTN	172	653	7.93e-20	1.28466e-17	10-year CV risk WHO
Vanuatu	2011	Missed	970	84	5.72e-05	0.0092664	10-year CV risk WHO
Vanuatu	2011	Overdiagnosed	970	191	2.08e-24	3.3696e-22	10-year CV risk WHO
Vanuatu	2011	Consistent non-HTN	970	2398	1.92e-90	3.1104e-88	10-year CV risk WHO
Vietnam	2015	Missed	343	16	9.91e-05	0.0160542	10-year CV risk WHO
Vietnam	2015	Overdiagnosed	343	85	7.88e-12	1.27656e-09	10-year CV risk WHO
Vietnam	2015	Consistent non-HTN	343	2073	2.49e-42	4.0338e-40	10-year CV risk WHO
Zambia	2017	Missed	397	43	1.79e-16	2.8998e-14	10-year CV risk WHO
Zambia	2017	Overdiagnosed	397	178	8.98e-23	1.45476e-20	10-year CV risk WHO
Zambia	2017	Consistent non-HTN	397	2173	5.03e-33	8.1486e-31	10-year CV risk WHO
