# Supplementary material for: Simplified hypertension screening methods across 60 countries: An observational study
Source: PLoS Med. 2022 Apr 1;19(4):e1003975. doi: 10.1371/journal.pmed.1003975 (PMC9012386; doi:10.1371/journal.pmed.1003975)
Supplement: S14 Table — (CSV) [file pmed.1003975.s029.csv]

country	year	Only 1st, missed over consistent HT	Only 1st, overdiagonsed over consistent HT	Only 1st, consistent non-HT over consistent HT	Only 2nd, missed over consistent HT	Only 2nd, overdiagonsed over consistent HT	Only 2nd, consistent non-HT over consistent HT	Average 1st and 2nd, missed over consistent HT	Average 1st and 2nd, overdiagonsed over consistent HT	Average 1st and 2nd, consistent non-HT over consistent HT	2nd if 1st >=130/80, missed over consistent HT	2nd if 1st >=130/80, overdiagonsed over consistent HT	2nd if 1st >=130/80, consistent non-HT over consistent HT	2nd if 1st >=135/85, missed over consistent HT	2nd if 1st >=135/85, overdiagonsed over consistent HT	2nd if 1st >=135/85, consistent non-HT over consistent HT	2nd if 1st >=140/90, missed over consistent HT	2nd if 1st >=140/90, overdiagonsed over consistent HT	2nd if 1st >=140/90, consistent non-HT over consistent HT	2nd if 1st ==130_145_or_80_95, missed over consistent HT	2nd if 1st ==130_145_or_80_95, overdiagonsed over consistent HT	2nd if 1st ==130_145_or_80_95, consistent non-HT over consistent HT	2nd if 1st ==130_150_or_80_100, missed over consistent HT	2nd if 1st ==130_150_or_80_100, overdiagonsed over consistent HT	2nd if 1st ==130_150_or_80_100, consistent non-HT over consistent HT	2nd if 1st ==130_155_or_80_105, missed over consistent HT	2nd if 1st ==130_155_or_80_105, overdiagonsed over consistent HT	2nd if 1st ==130_155_or_80_105, consistent non-HT over consistent HT
Afghanistan	2018	37.27	48.42	33.22	31.16	54.96	35.59	38.48	45.85	35.37	28.7	58.67	35.02	28.38	57.89	34.73	36.2	56.95	34	28.34	53.69	34.68	27.9	52.58	35.02	28.7	55.22	35.02
Algeria	2017	57.18	54.73	33.36	64.94	58.4	36.23	55.9	58.58	35.28	60.19	60.38	35.77	59.74	56.9	35.44	56.59	61.54	34.43	53.73	56.94	35.5	54.19	58.92	35.58	55	59.42	35.67
American Samoa	2004	64.42	68.39	51.98	46.78	74.4	54.42	59.44	81.78	52.79	52.2	74.3	54.46	60.37	74.9	54.16	60.31	76.29	53.09	52.82	74.06	53.63	51.6	73.8	54.14	50.33	73.64	54.19
Armenia	2016	53.94	47.65	23.67	36.29	30.89	27.32	41.23	44.89	25.94	39.4	36.17	27.02	37.94	36.87	26.9	50.63	41.39	26.37	37.3	47.03	25.95	39.4	40.8	26.59	39.4	41.66	26.7
Azerbaijan	2017	43.23	49.24	27.57	21.64	39.92	30.46	34.91	51.78	29.35	20.5	39.96	30.33	17.91	39.51	29.68	39.72	46.51	28.84	20.51	54.97	29.18	20.5	44.25	29.92	20.5	40.59	30.23
Bangladesh	2018	73.21	53.59	46.41	68.8	55.34	47.22	63.37	60.84	46.32	67.02	56.38	47.02	67.23	57.08	46.72	71.31	59.46	45.95	71.15	59.62	47.01	67.23	59.15	46.81	67.02	56.81	47.02
Belarus	2017	63.27	57.76	34.62	59.76	58.07	37.15	63.85	63.57	36.15	55	58.45	36.97	59.98	57.1	36.95	66.67	60.55	36.44	48.46	57.8	36.51	55.33	59.44	36.82	55	58.64	36.88
Benin	2015	47.36	45.84	30.98	43.62	43.11	33.16	46.56	47.58	32.32	46.06	43	33.08	46.95	44.42	32.99	47.52	47.03	32.18	45.9	44.87	32.82	45.41	44.13	32.91	44.9	43.11	33.16
Bhutan	2019	66.34	56.1	38.78	82.32	64.9	41.16	70.65	69.65	39.8	83.12	64.23	41.06	78.75	70.25	40.75	71.6	76.46	39.81	83.08	65.15	40.66	83.88	64.74	40.81	82.37	63.98	41.06
Botswana	2014	55.8	57.14	32.61	55.52	50.28	36.19	53.83	68.58	34.15	56.47	55.1	35.81	54.99	59.03	35.04	53.79	64.23	34.2	53.89	58.89	35	50.55	56.04	35.16	50.68	55.62	35.34
British Virgin Islands	2009	NA	NA	NA	NA	NA	NA	NA	NA	NA	NA	NA	NA	NA	NA	NA	NA	NA	NA	NA	NA	NA	NA	NA	NA	NA	NA	NA
Brunei Darussalam	2016	65.91	53.7	28.96	94.07	64.9	31.2	61.59	55.79	30.49	86.67	68.37	31.01	81.6	65.64	30.98	73.62	65.42	30.55	87.85	59.19	30.69	79.69	62.79	31.01	84.34	66.67	31.01
Cabo Verde	2007	62.12	58.89	39.49	43.35	62.39	42.43	59.12	62.12	41.34	43.61	64.38	42.01	49.77	63.51	41.89	52.12	66.37	41.65	44.47	60.83	41.01	45.08	65.68	41.19	43.61	64.61	41.55
Cambodia	2010	64.57	51.96	32.54	60.55	56.4	34.26	55.84	56.19	33.51	55.88	60.82	33.73	61.46	60.1	33.79	61.79	67.61	33.06	53.52	54.37	33.45	54.95	54.61	33.45	55.37	52.3	33.73
Comoros	2011	80.79	57.18	38.66	91.36	55.84	41.36	68.66	56.68	39.86	68.43	57.37	40.78	67.43	59.4	40.6	78.67	59.86	40.83	56.78	59.77	39.31	68.13	63.74	39.95	68.13	62.82	40.18
Cook Islands	2015	NA	NA	NA	NA	NA	NA	NA	NA	NA	NA	NA	NA	NA	NA	NA	NA	NA	NA	NA	NA	NA	NA	NA	NA	NA	NA	NA
Ecuador	2018	66.29	59.6	36.38	92.2	60.99	39.72	67.81	57.99	38.58	81.48	60.65	39.12	77.8	62.24	38.67	70.9	49.67	37.42	78.7	60.65	38.66	81.48	58.33	38.89	81.48	59.49	38.89
Eritrea	2010	74.22	52.42	33.91	69.96	52.65	35.87	75.83	53.06	35.38	79.68	53	35.87	77.89	59.47	35.61	72.99	61.54	34.87	83.3	54	35.7	82.45	51.77	35.82	81.38	53.37	35.99
Eswatini	2014	56.49	39.18	28.93	59.2	45.28	30.9	54.86	35.88	30.56	64.08	47.65	30.75	58.06	47.7	30.18	63.72	41.5	29.93	67.76	40.47	30.59	64.08	40.85	30.75	64.08	40.61	30.75
Ethiopia	2015	66.77	44.51	36.68	56.55	49.52	37.7	63.17	46.98	37.46	63.17	47.3	37.46	59.69	45.94	37.19	62.8	49.09	36.28	62.3	45.37	37.7	60.32	46.03	37.46	60.32	46.67	37.46
Georgia	2016	67	38.85	33.2	44.34	48.38	33.23	51.82	46.05	33.3	48.64	51.46	33.03	62.61	54.17	33.07	61.03	52.23	32.84	34.75	45.19	33.23	44.84	48.79	33.2	44.84	50	33.2
Guyana	2016	67.88	74.44	33.51	63.2	71.3	36.8	59.79	89.16	35.66	59.27	77.45	36.71	49.74	81.09	35.78	71.19	117.29	35.59	70	71.43	36.61	63.03	63.03	37.15	59.27	66.96	36.89
Iraq	2015	51.85	56.28	33.24	98.45	61.59	35.31	73.98	53.04	35.45	86.16	61.48	35.25	65.49	62.24	35.05	63.6	59.37	35.23	94.17	59.25	35.19	86.16	60.38	35.25	86.16	60.38	35.25
Jordan	2019	58.76	55.22	32.63	53	55.43	34.4	50.86	59.96	33.72	53.91	59.4	34.14	46.8	60.15	33.36	60.11	65.31	33.12	53.8	60.72	34.02	54.2	59.23	34.01	54.2	58.26	34.2
Kenya	2015	37.56	42.2	30.24	55.39	44.86	32.33	37.04	46.17	31.36	54.36	44.89	32.17	57.21	45.27	32.09	45.8	47	30.94	50.88	43.11	32.08	54.75	44	32	52.62	44.14	32.17
Kiribati	2016	72.56	66.23	48.7	82.24	82.89	50.16	66.4	73.86	49.51	80.36	82.98	50.08	84.1	83.44	50.33	81.23	97.09	49.84	50.4	80.03	47.99	71.38	79.84	49.43	71.38	77.07	49.76
Kuwait	2014	33.82	85.49	44.34	36.25	104.85	46.36	37.33	106.4	46	36.25	110.92	46.36	34.21	108.19	45.84	35	111.32	45.66	36.25	99.87	46.09	36.25	104.45	46.36	36.25	107.55	46.36
Kyrgyzstan	2013	47.01	52.52	32.55	51.78	55.34	35.6	40.38	60.41	33.55	48.48	54.41	35.31	47.05	56.78	35.09	45.87	52.6	34.4	44.28	57.97	33.98	45.66	59.65	34.41	44.87	56.41	34.94
Lao People's Democratic Republic	2013	86.62	59.61	42.34	68.51	72.12	42.31	73.61	68.52	42.62	68.51	69.71	42.31	74.7	72.53	42.65	80.86	71.05	42.82	73.97	68.61	42.34	67.95	67.71	42.41	68.51	67.79	42.31
Lebanon	2017	74.42	68.1	46.46	35.75	71.22	47.64	63.27	72.72	47.21	71.6	77.78	47.74	75.49	76.17	47.58	70.95	81.65	47.39	71.6	69.48	47.46	71.6	73.87	47.6	71.6	76.27	47.6
Lesotho	2012	59.29	51.43	39.52	62.74	45.43	41.59	71.33	59.76	40.48	57.07	47.24	41.25	56.09	49.64	41.05	57.38	52.69	40.28	67.15	54.59	40.82	57.21	50	41.11	57.31	49.16	41.25
Libya	2009	71.55	51.38	35.82	70.21	62.72	37.47	63.94	61.28	35.87	66.18	64.34	37.32	63.41	66.33	37.04	62.23	66.55	37.23	66.88	60.89	36.07	67	63.69	36.59	66.18	62.22	37.13
Malawi	2017	57.58	45.22	34.5	80.54	52.31	36.74	70.57	53.11	35.65	69.38	54.31	36.12	62.44	55.87	35.45	58.31	42.82	34.62	68.82	52.04	35.73	66.59	49.16	36.04	69.38	51.2	36.12
Mongolia	2019	60.25	61.89	29.56	83.12	66.1	32.46	63.6	73.95	31.16	80.44	73.4	32.33	72.09	81.01	32.04	69.94	82.52	31.45	80.05	70.53	31.81	80.05	70.53	32.07	80.05	69.62	32.2
Morocco	2017	81.69	50.51	34.31	67.25	51.78	35.5	71.04	56	35.01	63.69	50.86	35.23	66.79	53.27	35	70	50.97	34.87	64.83	53.17	34.99	63.11	53.46	34.97	64.19	52.13	35.09
Myanmar	2014	73.95	57.98	43.35	83.94	64.44	44.36	71.81	64.95	44	87.16	65.33	44.44	86.04	65.97	44.36	77.32	69.75	44.05	84.1	64.56	44.06	90.21	65.07	44.53	87.16	63.79	44.44
Nauru	2016	NA	NA	NA	NA	NA	NA	NA	NA	NA	NA	NA	NA	NA	NA	NA	NA	NA	NA	NA	NA	NA	NA	NA	NA	NA	NA	NA
Nepal	2019	62.34	51.19	39.31	57.99	52.04	40.71	61	56.38	40.11	61.22	52.32	40.82	67.41	51.3	40.74	67.09	54.55	40.18	52.69	53.99	40.26	58.81	49.91	40.82	57.59	49.81	40.74
Niue	2012	NA	NA	NA	NA	NA	NA	NA	NA	NA	NA	NA	NA	NA	NA	NA	NA	NA	NA	NA	NA	NA	NA	NA	NA	NA	NA	NA
Qatar	2012	89.4	87.02	38.28	61.15	73.49	39.9	84.46	87.78	39.84	69.28	80	39.74	81.58	86.58	40	81.96	101.03	39.56	75.66	80.03	39.42	69.28	78.04	39.48	69.28	77.52	39.61
Republic of Moldova	2013	49.86	49.12	34.11	59.45	52.33	36.47	44.7	54.17	35.52	56.28	49.39	36.54	64.35	51.74	36.31	53.11	54.94	35.47	52.42	50.14	36.21	52.89	49.29	36.52	49.67	49.1	36.54
Rwanda	2013	61.89	48.42	35.24	66.28	43.9	37.21	55.33	52.74	36.02	61.56	45.09	36.99	64.27	46.11	36.89	61.8	46.63	35.96	61.52	50.15	36.73	60.29	45.22	37.1	59.25	44.22	36.99
Samoa	2013	64.76	58.53	30.14	59.46	49.94	32.23	55.51	65.55	31.72	61.19	53.53	32.12	60.97	54.55	32.12	60.36	64.73	31.24	61.64	55.79	32	63.05	52.22	32.27	64.95	52.33	32.23
Sao Tome and Principe	2019	49.54	36.36	23.56	51.82	40.15	25.62	63.85	42.12	25.38	49.25	40.41	25.19	53.18	40.82	25.09	44.94	44.94	23.98	55.94	40.23	25.1	50.57	38.64	25.19	50.57	42.42	25.19
Seychelles	2004	49.55	51.36	32.38	59.78	54.1	36.59	46.55	52.68	35.07	58.22	53.05	36.46	57.54	52.62	35.85	44.93	56.23	33.91	58.22	53.05	35.52	58.22	54.77	35.99	58.22	53.52	36.31
Solomon Islands	2015	76.82	56.36	39.85	78.59	59.79	41.9	61.93	62.84	40.79	73.94	60.15	41.52	81.21	61.06	41.67	69.53	67.01	40.53	85.3	61.41	41.04	78.23	65.45	40.94	74.36	66.62	41.12
Sri Lanka	2015	52.45	55.5	36.72	65.04	54.78	39.13	48.64	60.37	37.93	66.03	54.77	39.17	59.32	57.44	38.46	55.7	63.09	37.92	57.54	55.81	38.65	60.66	53.73	38.99	62.05	55.11	38.99
Sudan	2016	54.22	49.73	38.28	55.17	57.38	39.72	55.98	54.61	39.48	54.72	58.41	39.4	57.3	59.21	39.43	54.05	59.23	38.65	53.45	56.22	39.09	51.58	55.69	39.37	53.15	57.67	39.32
Tajikistan	2017	44.46	40.95	20.74	48.63	48.45	24.23	45.54	44.82	23.04	46.49	51.35	23.78	45.63	54.9	23.53	47.76	57.41	23.28	44.83	41.2	23.96	50.36	47.64	23.73	49.28	50	23.73
Timor-Leste	2014	43.43	53.14	40.76	41.02	57.23	42.77	48.54	55.92	42.33	45.03	55.75	42.88	45.65	58.61	42.55	46.43	54.7	41.54	46.88	56.45	42.58	45.03	57.5	42.69	45.03	59.06	42.69
Togo	2011	67.26	54.46	36.31	50.44	52.8	37.76	47.63	55.33	37.57	46.49	57.31	37.43	45.95	60.4	36.99	53.26	55.81	36.54	47.92	53.87	37.5	46.9	51.92	37.76	45.91	53.8	37.43
Tokelau	2014	NA	NA	NA	NA	NA	NA	NA	NA	NA	NA	NA	NA	NA	NA	NA	NA	NA	NA	NA	NA	NA	NA	NA	NA	NA	NA	NA
Turkmenistan	2018	44.38	53.78	28.55	57.82	57.25	32.06	39.44	65.42	29.91	60.19	59.81	31.81	49.72	62.66	31.52	44.83	66.24	30.85	54.96	59.73	31.11	57.9	63.24	31.43	57.22	61.03	31.56
Tuvalu	2015	NA	NA	NA	NA	NA	NA	NA	NA	NA	NA	NA	NA	NA	NA	NA	NA	NA	NA	NA	NA	NA	NA	NA	NA	NA	NA	NA
Uganda	2014	53.72	44.98	36.57	47.37	46.71	38.16	48.37	50	36.93	44.44	46.08	37.91	39.81	46.28	37.54	52.38	52.06	36.51	43.75	54.28	36.84	42.3	51.15	37.38	44.77	48.04	37.58
United Republic of Tanzania	2012	54.43	43.4	33.09	60.7	39.85	35.42	63.12	44.77	34.5	59.93	40.44	35.29	58.83	39.53	34.97	50.53	36.75	34.1	68.21	43.81	34.75	62.62	41.8	34.99	59.93	40.81	35.11
Uruguay	2014	63.71	53.88	31.54	67.64	58.7	33.33	54.11	56.49	32.75	61.19	64.9	33.17	66.67	57.89	33.49	70.33	63.27	33.12	45.21	52.56	32.91	60.32	58.71	33.23	60.32	60	33.39
Vanuatu	2011	66.52	54.75	39.86	72.7	60.49	41.81	74.39	57.84	41.58	69.8	59.69	41.6	69.87	60.25	41.44	67.22	55.97	41.25	70.65	57.84	41.29	69.87	56.81	41.75	71.92	56.59	41.98
Vietnam	2015	74.52	47.86	30.04	54.93	49.78	31.22	64.16	53.1	30.83	52.42	52.27	31.04	64.72	51.46	31.05	63.88	52.37	30.79	51.1	54.05	30.49	49.19	54.17	30.75	49.19	53.88	30.89
Zambia	2017	39.67	34.71	27.69	46.52	38.48	29.78	41.81	36.21	29.53	37.97	39.03	28.9	36.01	35.8	28.4	45.89	35.87	27.66	28.76	35.41	29.18	29.89	37.68	28.63	29.89	35.58	28.84
The results show the percentage of the mean 10-year cardiovascular risk in group X in relation to the consistent hypertension group. For example, the 10-year predicted cardiovascular group in Zambia (very last row in the table) in the missed group was 46.52% of the 10-year predicted risk in the consistent hypertension group. Values below 100 imply that the 10-year predicted risk in group X was sm…
