# Supplementary material for: Simplified hypertension screening methods across 60 countries: An observational study
Source: PLoS Med. 2022 Apr 1;19(4):e1003975. doi: 10.1371/journal.pmed.1003975 (PMC9012386; doi:10.1371/journal.pmed.1003975)
Supplement: S15 Table — (CSV) [file pmed.1003975.s030.csv]

country	data_year	age_sd	sbp1_sd	sbp2_sd	sbp3_sd	bmi_sd	waist_sd	fpg_sd	tc_sd	who_sd
Afghanistan	2018	14.1257955958652	17.3644195240787	16.5241247101362	16.2066351879583	5.36176051740019	15.6693064586193	34.4850879747367	38.9415505661385	5.52959854875537
Algeria	2017	12.6091705557965	17.9950497347276	16.7206629562615	16.4752095574251	5.38220700772249	14.386508135294	33.4177015529447	39.9606159971698	5.61085449043786
American Samoa	2004	9.98307901089826	18.6935762696522	18.1097405985681	17.6556699850693	7.18633389462975	15.0153822737619	59.4583181255918	27.8420885892368	4.70924777635027
Armenia	2016	14.2228513705838	21.960663767094	21.2314248196022	20.4060463062198	6.00099892241946	14.965183381183	27.1258776495178	43.8327751019782	8.07310102788924
Azerbaijan	2017	13.4572731688588	19.0177930556148	17.7843978106644	17.1125805554619	5.1211854224348	14.5296501676534	31.6299902476433	42.2609340990661	7.22176103040866
Bangladesh	2018	11.9596885715282	16.7269479858538	15.8410727563122	15.4433270618809	4.32963413405495	10.8219792556457	31.4404950811145	37.6402327751825	3.08999310704672
Belarus	2017	12.6963939183311	17.0112689684566	15.7706218576646	15.5123394554622	4.62234058236468	12.7019835537844	21.7045959436164	38.0495079243699	6.40703449947241
Benin	2015	12.6586681154996	21.3727843790832	20.4858916480043	19.6997284947593	4.6056635637529	10.7026889772398	26.9662654686875	45.4821757365605	3.0123446914591
Bhutan	2019	12.5981776092518	16.6161213713297	15.8182374734209	15.3858355899699	4.32714053172877	10.795295129514	18.9235118763312	38.1512740710798	2.53664928347107
Botswana	2014	12.6466443807239	18.7337790306025	17.8901165082963	17.4111596091191	5.8663287229896	16.1489550437193	23.6194445710178	40.4790365761288	2.58247519240387
British Virgin Islands	2009	9.73827908554301	17.0454115586979	15.8981462478702	15.7962989400778	5.70001680878072	12.4961324411358	32.9682182154522	29.3172864006074	NA
Brunei Darussalam	2016	13.9105375586109	17.763605296503	16.550919573758	16.410665229997	5.3848236949793	13.6581086409097	29.5221425302705	40.487875608866	3.43366976397953
Cabo Verde	2007	9.83588165300736	21.0704213798516	19.8158618473231	19.7163008509956	4.63787192768702	11.4226309800651	30.268223830263	28.1453269619968	2.96845312705446
Cambodia	2010	10.914066258355	17.2561583409744	15.8400538959724	15.3792876372589	3.34839728194553	8.94300260108353	22.008228953483	25.6051300197447	2.46455785321345
Comoros	2011	11.4121051654327	21.9673940634857	20.6387474509672	19.7383705056869	5.86131068827827	13.6888009625979	33.9062694092889	27.4988874303085	2.71155527643261
Cook Islands	2015	12.6159359521459	16.9604430025842	16.5981903260401	15.7188894156171	7.73854606241162	18.8025783811813	35.947177248466	31.621458317595	NA
Ecuador	2018	13.7833891663502	16.4538610813619	15.3993071033573	14.9525951529931	4.72378775584479	11.4182534412383	32.3999272341293	47.5556197009306	2.2835196289686
Eritrea	2010	12.5493747461649	18.6141036509977	18.0126819746226	17.3057125974769	3.79485020696147	11.0096372615175	25.3007451487978	31.2195433458468	2.7916688282017
Eswatini	2014	13.7434876442918	19.2100733207837	18.4716924655371	17.8227200932658	5.92392668606741	13.1871451204573	21.5466440151901	38.5808162815328	2.99764464986863
Ethiopia	2015	12.6020275134084	18.8051807484659	17.646115610082	17.0309387597147	3.33248071725597	9.85391061009337	20.9507582430357	35.0641228513503	2.18040324536119
Georgia	2016	13.6662476779839	19.8962344363004	18.6566170813839	17.9039694691023	6.24399061814682	16.0511526363428	29.4869268784194	49.6033769773821	7.84148846266429
Guyana	2016	13.9679809190745	18.385983994104	17.6400476967971	17.0925503962018	6.39172207326171	15.3546283265488	37.8213889251577	45.0104198572896	3.42392664208102
Iraq	2015	13.5273610735562	19.3220441492502	18.8485515216206	18.8295877641445	6.73130203415925	16.6624863171004	49.8929616501289	50.2197829226826	7.49304364009334
Jordan	2019	12.9651058463246	16.5228559937225	15.5859124644876	15.4137978560444	6.34321280249933	16.0114184091176	30.1956383328856	39.0486873861419	5.46671391620078
Kenya	2015	13.123002308686	19.2399159527247	18.126876958483	17.2842742148829	4.91437392965561	13.1893084120433	20.6278796775097	37.7631390203504	2.65459138354957
Kiribati	2016	13.386385246548	18.7028601291654	17.0862869547746	17.1615830456214	5.96418686169169	13.7989396223475	40.8325162797555	54.8142855556607	4.12851402195241
Kuwait	2014	11.1973663925914	14.6615758056997	13.8491184761641	13.4983113968045	5.83827857636771	14.5166076594204	36.7468292117185	38.4625256924076	4.57838695202773
Kyrgyzstan	2013	10.8811910893423	19.1773332834194	18.1354489071326	17.5338056738828	5.11456573687547	12.7488804166168	27.7950324439078	36.7640467594461	5.89557793680406
Lao People's Democratic Republic	2013	12.0394323455759	16.4550365897165	15.4530976901686	15.1089717171132	3.86975963841856	9.77962945857706	29.8549998030949	41.885023294684	2.39101875830218
Lebanon	2017	12.1307826364625	17.2021462529801	16.748519151098	17.1487512097843	5.20020280447965	16.2572236932788	38.0674181700904	44.1064546881059	7.92785587635512
Lesotho	2012	11.8421018173229	21.3447118916813	20.518656842694	19.8995338419924	6.48297509051817	12.7673153528417	20.7482957823	32.4195381439123	2.68365302060641
Libya	2009	9.88891740237358	19.5118100660604	19.1235507806982	18.7364870218446	5.58054236845534	18.6994182230277	35.9090513766946	25.8111652988176	6.96061700781724
Malawi	2017	13.6368746413359	17.1898308469282	16.4701617256918	15.9056323239665	4.10368874278283	9.18626282094838	17.0807636179838	36.2286973268731	2.44882804337336
Mongolia	2019	12.5581454632382	16.7847600847508	15.8938717203225	15.6765879005056	4.73974198702824	13.0252910074011	23.9483306200305	38.9175054436668	5.34244657795678
Morocco	2017	13.4044282824622	18.7261254470951	17.4354730159333	16.9599697181946	5.38494225241315	12.8558046491947	34.1664253744898	38.2101568566252	6.00293722863228
Myanmar	2014	10.7327242585639	19.0461147917154	18.3327073016361	18.089327702895	4.3800941423557	11.0265404355303	26.3154502445827	39.5330392343886	3.05798985754108
Nauru	2016	12.3376535180831	17.717866504814	16.4156227393737	16.0033700090473	7.99361871064481	21.1847219176817	54.1143673076307	49.8614469710034	NA
Nepal	2019	13.4711409607298	17.8284132004392	17.1974009891864	16.6009131726995	4.19609182820652	11.3537613063323	25.8504242776742	37.7274721156837	3.54461184462779
Niue	2012	14.3577413027609	16.977502960554	15.7731120696508	15.0065356196655	6.75502669098535	15.0565239070809	35.7177053870791	28.7327551248868	NA
Qatar	2012	11.2680641073771	17.2500543254079	16.2503420935956	15.7613817649903	6.80295372845083	16.8080769724837	33.58455000105	36.2968460247092	4.38061633381703
Republic of Moldova	2013	13.7543356094054	20.3908257896968	18.8111632985148	18.173673686554	5.28468865825629	14.2538626637048	23.7329448149897	38.4891911542653	7.12117269084189
Rwanda	2013	11.996863366996	17.1593227912025	16.490751619851	15.9579873221146	3.40195556150781	9.56407412680967	21.7445188998361	30.4869613736529	2.28307829171686
Samoa	2013	13.1972937161139	19.4098069960112	18.3583067999068	18.2499831177015	7.07922868344901	16.1744183458187	40.8956494460442	26.226417745872	4.06400532102558
Sao Tome and Principe	2019	12.3747363988215	18.4764703227768	17.9800262322452	17.8685899587536	4.86151759633194	12.0002331355117	28.6512316003528	32.0001044196409	3.16782164806814
Seychelles	2004	10.8283539938756	18.6846651176434	17.1397443825828	16.6889270082185	5.60607036582237	12.6714442275153	31.657063467905	46.8721473249403	3.78867012971351
Solomon Islands	2015	12.9111419991127	19.7554147235386	18.5548477035362	17.8116067855447	5.45355923053517	13.9830909309212	27.7737418566202	41.6731987784127	3.61157635875153
Sri Lanka	2015	13.0746625757082	18.5910626240008	17.7498954955791	17.2905004288507	4.60349169167757	12.711267467026	36.9333727338773	45.3895963941495	3.47156917329045
Sudan	2016	13.2936724330684	19.5156409238968	18.0558576201688	17.479230303953	5.60353083653734	13.5764177838904	38.1196409578641	41.5370736352352	5.21410872489379
Tajikistan	2017	12.5744337385245	19.4552567067049	18.0927598666997	17.8655962417451	4.86925329341263	17.0483995917831	27.0321284288879	37.1793778228455	4.93707240076263
Timor-Leste	2014	14.2559328793726	18.9686423029474	18.2840495543371	18.0982985431657	3.98980544644046	9.86734702085251	23.5219957805475	36.5197407734809	3.60529118277169
Togo	2011	11.9408367384875	19.1619727160112	18.1240394197783	17.5911250563449	4.2295292315169	11.063772566556	19.8178042529787	20.2751305172191	2.18597985648422
Tokelau	2014	13.300471288489	16.362020648212	15.2727762027929	15.1060424153572	6.90970179892044	15.326033790938	50.4221365444628	46.4831277541437	NA
Turkmenistan	2018	12.0175304191859	14.1500519036748	13.524751103382	13.1284529679309	4.4400107389549	12.6651272758285	25.7639395755432	44.1667506168634	4.18810699635006
Tuvalu	2015	14.3546158881011	21.7940153344487	20.8503172723026	20.4761374417465	7.6221733932457	16.1794013599961	41.3972759756085	42.5307301715135	NA
Uganda	2014	12.7540862260053	18.8885269089253	17.065284673739	16.4186304192564	4.24683951204291	9.18672610843593	18.8229256943896	35.9854240155855	2.1966667191736
United Republic of Tanzania	2012	11.2232658434703	22.2268026401981	21.337964593338	20.290608522982	4.60843383283507	11.6786712887592	25.7306539223529	29.1350230336897	3.51739685062556
Uruguay	2014	13.1010513666177	18.5551718421627	17.7016665235698	17.8789934284634	4.95496973098828	13.6541971839065	23.6992710475593	48.1099295613401	3.74772298750254
Vanuatu	2011	10.9901684009651	20.1183526635044	19.0638590256444	18.725861820943	5.63534664265746	22.205591964904	28.7429580185833	32.543204825899	4.05628417751329
Vietnam	2015	12.6910053928892	18.3341820358024	17.6386437314741	17.2975793185141	3.15079283576007	8.92829299965033	21.765904970823	47.5747062978151	3.40257924497821
Zambia	2017	13.3150652796487	17.8274256026784	16.4219909948941	16.1176958865103	4.4555858475663	10.5781993091439	27.1732218088658	35.7757350300652	2.81950714747707
