# Supplementary material for: Simplified hypertension screening methods across 60 countries: An observational study
Source: PLoS Med. 2022 Apr 1;19(4):e1003975. doi: 10.1371/journal.pmed.1003975 (PMC9012386; doi:10.1371/journal.pmed.1003975)
Supplement: S16 Table — (XLSX) [file pmed.1003975.s031.xlsx]

## Sheet: Sheet1
		BP measurement				Glucose measurement		Total cholesterol measurement
Country	Year	Measurement device	Cuff sizes	Number of measurements	Interval between measurements	Measurement device	Time fasting	Measurement device	Time fasting
Afghanistan	2018	Sphygmomanometer (model not specified)	Not reported	3	3 minutes	POC capillary testing (Cardiocheck PA)	Not reported	POC capillary testing (Cardiocheck PA)	Not reported
Algeria	2017	Digital upper arm meter (model not specified)	Not reported	3	Not reported	Not reported	Not reported	Not reported	Not reported
American Samoa	2004	Omron digital upper arm meter (model not specified)	2: standard, large (32cm-42 cm)	2 with a third measurement if the first two differed by >10 mmHg	Not reported	POC capillary testing (Accutrend GCT)	Not reported	POC capillary testing (Accutrend GCT)	Not reported
Armenia	2016	Digital upper arm meter (model not specified)	Not reported	3	Not reported	Not reported	Not reported	Not reported	Not reported
Azerbaijan	2017	Digital upper arm meter (model not specified)	3: small, medium, large	3	Not reported	Not reported	Not reported	Not reported	Not reported
Bangladesh	2018	Digital upper arm meter (BOSO–Medicus Control with universal cuff)	Universal	3	3 minutes	Laboratory (method not reported)	12 hours	Laboratory (method not reported)	12 hours
Belarus	2017	Digital upper arm meter (Boso-Medicus Uno with universal cuff)	Universal	3	3 minutes	POC capillary testing (Cardiocheck PA)	Not reported	POC capillary testing (Cardiocheck PA)	Not reported
Benin	2015	Digital upper arm meter (model not specified)	Not reported	3	3 minutes	POC capillary testing (Cardiocheck PA)	Not reported	POC capillary testing (Cardiocheck PA)	Not reported
Bhutan	2019	Omron digital upper arm meter (model not specified)	Universal	3	5 minutes	POC capillary testing (Cardiocheck PA)	12 hours	POC capillary testing (Cardiocheck PA)	12 hours
Botswana	2014	Digital upper arm meter (model not specified)	3: small, medium, large	3	No collected	No collected	No collected	No collected	No collected
British Virgin Islands	2009	Not reported	3: small, medium, large	3	Not reported	POC capillary testing	8 hours	POC capillary testing	8 hours
Brunei Darussalam	2016	Not reported	Not reported	3	Not reported	Not reported	Not reported	Not reported	Not reported
Cabo Verde	2007	Digital upper arm meter (model not specified)	Not reported	3	Not reported	Not reported	Not reported	Not reported	Not reported
Cambodia	2010	Digital upper arm meter (Model DS-500))	3: small, medium, large	3	Not reported	POC capillary testing (Accutrend Plus)	Not reported	POC capillary testing (Accutrend Plus)	Not reported
Comoros	2011	Digital upper arm meter (model not specified)	Not reported	3	5-10 minutes	Not reported	Not reported	Not reported	Not reported
Cook Islands	2015	Omron M4 digital upper arm meter	3: small, medium, large	3	2-3 minutes	POC capillary testing (Accutrend Plus)	9 hours	POC capillary testing (Accutrend Plus)	9 hours
Ecuador	2018	Digital upper arm meter (model not specified)	Universal	3	Not reported	POC capillary glucose testing	Not reported	POC capillary testing (Cardiocheck PA)	Not reported
Eritrea	2010	Digital upper arm meter (model not specified)	Not reported	3	Not reported	Not reported	Not reported	Not reported	Not reported
Eswatini	2014	Digital upper arm meter (Boso Medicus Uno)	3: small, medium, large	3	3-5 minutes	POC capillary testing (Cardiocheck PA)	Not reported	POC capillary testing (Cardiocheck PA)	Not reported
Ethiopia	2015	Digital upper arm meter (model not specified)	Universal	3	Not reported	POC capillary testing (Cardiocheck PA)	8 hours	POC capillary testing (Cardiocheck PA)	8 hours
Georgia	2016	Digital upper arm meter (Boso Medicus Uno)	3: small, medium, large	3	3 minutes	Not reported	Not reported	Not reported	Not reported
Guyana	2016	Omron digital upper arm meter (model not specified)	Not reported	3	3 minutes	Laboratory	8 hours	Laboratory	8 hours
Iraq	2015	Mercury sphygmomanometer (model not specified)	Not reported	2 with a third measurement if the first two differed by >10 mmHg	Not reported	Laboratory (Glucose Oxidase method)	10-14 hours	Laboratory (Cholesterol Oxidase method)	10-14 hours
Jordan	2019	Digital upper arm meter (model not specified)	Not reported	3	3 minutes	POC capillary testing (Cardiocheck PA)	Not reported	POC capillary testing (Cardiocheck PA)	Not reported
Kenya	2015	Omron M2 Digital Monitor	Not reported	3	3-5 minutes	POC capillary testing (Cardiocheck PA)	12 hours	POC capillary testing (Cardiocheck PA)	12 hours
Kiribati	2016	Omron M4 digital upper arm meter	Not reported	3	2-3 minutes	POC capillary testing (Cardiocheck PA)	8 hours	POC capillary testing (Cardiocheck PA)	8 hours
Kuwait	2014	Mercury sphygmomanometer (model not specified)	Universal	3	3 minutes	Laboratory (hexokinase enzymatic method)	12 hours	Laboratory (enzymatic method)	12 hours
Kyrgyzstan	2013	Digital upper arm meter (model not specified)	Not reported	3	Not reported	Not reported	Not reported	Not reported	Not reported
Lao People's Democratic Republic	2013	Digital upper arm meter (model not specified)	Not reported	3	Not reported	Not reported	Not reported	Not reported	Not reported
Lebanon	2017	Omron M6 comfort digital upper arm meter	Not reported	3	Not reported	Laboratory	Not reported	Laboratory	Not reported
Lesotho	2012	Digital upper arm meter (model not specified)	Not reported	3	Not reported	Not reported	Not reported	Not reported	Not reported
Libya	2009	Digital upper arm meter (model not specified)	Not reported	3	Not reported	Not reported	Not reported	Not reported	Not reported
Malawi	2017	Omron M4-I digital upper arm meter	Not reported	3	3-5 minutes	POC capillary testing (Cardiocheck PA)	Not reported	POC capillary testing (Cardiocheck PA)	Not reported
Mongolia	2019	Digital upper arm meter (model not specified)	Not reported	3	Not reported	Not reported	Not reported	Not reported	Not reported
Morocco	2017	Digital upper arm meter (Spengler® ES 60)	Not reported	3	Few minutes (exact quantity not reported)	POC capillary testing (Cardiocheck PA)	Not reported	POC capillary testing (Cardiocheck PA)	Not reported
Myanmar	2014	Digital upper arm meter (Boso Medicus with universal cuff size)	Universal	3	5 minutes	POC capillary testing (SD LipidoCare Analyzer)	Not reported	POC capillary testing (SD LipidoCare Analyzer)	Not reported
Nauru	2016	Digital upper arm meter (model not specified)	Not reported	3	Not reported	Not reported	Not reported	Not reported	Not reported
Nepal	2019	Omron digital upper arm meter with universal cuff size	Universal	3	3 minutes	POC capillary testing (Cardiocheck PA)	Not reported	POC capillary testing (Cardiocheck PA)	Not reported
Niue	2012	Omron M4 digital upper arm meter	3: small, medium, large	3	2-3 minutes	POC capillary testing (Accucheck)	>8 hours	POC capillary testing (Accutrend)	>8 hours
Qatar	2012	Omron BP785 digital digital upper arm meter	2: medium (22-32 cm ), large (>32 cm)	3	3 minutes	POC capillary testing (Cardiocheck PA)	12 hours	POC capillary testing (Cardiocheck PA)	12 hours
Republic of Moldova	2013	Digital upper arm meter (Boso Medicus with universal cuff size)	Universal	3	3 minutes	POC capillary testing (Cardiocheck PA)	Not reported	POC capillary testing (Cardiocheck PA)	Not reported
Rwanda	2013	Omron M4 Digital upper arm meter	3: small, medium, large	3	3-5 minutes	POC capillary testing (Cardiocheck PA)	Not reported	POC capillary testing (Cardiocheck PA)	Not reported
Samoa	2013	Digital upper arm meter (model not specified)	Not reported	3	Not reported	Not reported	Not reported	Not reported	Not reported
Sao Tome and Principe	2008	Digital upper arm meter (model not specified)	Not reported	3	Not reported	Not reported	Not reported	Not reported	Not reported
Seychelles	2004	Mercury sphygmomanometer (model not specified)	Tricuff	3	>2 minutes	POC capillary testing (Cholestec LDX)	>8 hours	POC capillary testing (Cholestec LDX)	>8 hours
Solomon Islands	2015	Digital upper arm meter (model not specified)	Not reported	3	Not reported	POC capillary testing (Cardiocheck PA)	Not reported	POC capillary testing (Cardiocheck PA)	Not reported
Sri Lanka	2015	Digital upper arm meter (model not specified)	3: small, medium, large	3	Not reported	POC capillary testing (Cardiocheck PA)	Not reported	POC capillary testing (Cardiocheck PA)	Not reported
Sudan	2016	Digital upper arm meter (model not specified)	Not reported	3	3 minutes	POC capillary testing (Cardiocheck PA)	>8 hours	POC capillary testing (Cardiocheck PA)	>8 hours
Tajikistan	2017	Digital upper arm meter (model not specified)	Not reported	3	5 minutes	POC capillary testing (Cardiocheck PA)	Not reported	POC capillary testing (Cardiocheck PA)	Not reported
Timor-Leste	2014	Omron digital upper arm meter (model not specified)	Not reported	3	2 minutes	POC capillary testing (Cardiocheck PA)	Not reported	POC capillary testing (Cardiocheck PA)	Not reported
Togo	2011	Omron digital upper arm meter (model not specified)	3: small, medium, large	3	5 minutes	POC capillary testing (Accutrend Plus)	Not reported	POC capillary testing (Accutrend Plus)	Not reported
Tokelau	2014	Digital upper arm meter (model not specified)	Not reported	3	Not reported	POC capillary testing (Accutrend Glucose)	9 hours	POC capillary testing (Accutrend GCT)	9 hours
Turkmenistan	2018	Omron digital upper arm meter (model not specified)	Not reported	3	3 minutes	POC capillary testing (Cardiocheck PA)	Not reported	POC capillary testing (Cardiocheck PA)	Not reported
Tuvalu	2015	Digital upper arm meter (model not specified)		3	Not reported	Accu-chek Performa	Not reported	POC capillary testing (Accutrend Plus)	Not reported
Uganda	2014	Digital upper arm meter (Boso Medicus Uno)	3: small, medium, large	3	3-5 minutes	POC capillary testing (Cardiocheck PA)	8 hours	POC capillary testing (Cardiocheck PA)	8 hours
United Republic of Tanzania	2012	Omron digital upper arm meter (model not specified)	3: small, medium, large	3	Not reported	Hemoque 201	>8 hours	Accutrend	>8 hours
Uruguay	2014	Digital upper arm meter (model not specified)	Not reported	3	Not reported	POC capillary testing	Not reported	POC capillary testing	Not reported
Vanuatu	2011	Omron M4 digital upper arm meter	2: medium, large	3	2-3 minutes	POC capillary testing	>8 hours	POC capillary testing	>8 hours
Vietnam	2015	Digital upper arm meter (BOSO device)	Not reported	3	Not reported	POC capillary testing (Cardiocheck PA)	Not reported	POC capillary testing (Cardiocheck PA)	Not reported
Zambia	2017	Digital upper arm meter (model not specified)	Not reported	3	3-5 minutes	POC capillary testing (Cardiocheck PA)	>10 hours	POC capillary testing (Cardiocheck PA)	>10 hours
