# Supplementary material for: Simplified hypertension screening methods across 60 countries: An observational study
Source: PLoS Med. 2022 Apr 1;19(4):e1003975. doi: 10.1371/journal.pmed.1003975 (PMC9012386; doi:10.1371/journal.pmed.1003975)
Supplement: S1 WHO CVD Risk — (DO) [file pmed.1003975.s032.do]

clear
import delimited "D:\Box Sync\WHO STEPS\HTN misclassification measurements\01.Data\cleaned_pooleddata_2022-02-26.csv", encoding(UTF-8) numericcols(8 9 10)


gen tchol = total_cholesterol*0.02586


gen sbp = (sbp2+sbp3)/2


gen ccode = iso3
gen ages = age
gen smallbin = smoker_current
gen hxdiabbin = all_db


*help whocvdrisk
whocvdrisk


drop tchol sbp ccode ages smallbin hxdiabbin
**************************************************
